# Supplementary material for: Spatial Segregation of BMP/Smad Signaling Affects Osteoblast Differentiation in C2C12 Cells
Source: PLoS One. 2011 Oct 5;6(10):e25163. doi: 10.1371/journal.pone.0025163 (PMC3187766; doi:10.1371/journal.pone.0025163)
Supplement: Table S2 — Complete lists of genes regulated and significantly detected in microarray analysis ( Figure 3A ). Worksheets: 1) genes exclusively regulated by BMP-2+DMSO (254 genes), 2) genes exclusively regulated by BMP-2+Dynasore (30 genes), 3) genes exclusively regulated by Dynasore (39 genes), 4) genes commonly regulated by BMP-2+DMSO or BMP-2+Dynasore (93 genes), 5) genes commonly regulated by BMP-2+DMSO or by Dynasore (71 genes), 6) genes commonly regulated by BMP-2+Dynasore or by Dynasore (610 genes), 7) genes commonly regulated in all treatments (1117 genes). Expression signals relative to DMSO are displayed in log2 scale, detection P-values of all treatments are included. (XLS) [file pone.0025163.s003.xls]

## Sheet: 1
Figure 3A List of exclusively regulated genes by BMP-2 + DMSO (254 genes)
PROBE_ID	SYMBOL	DEFINITION	ACCESSION	ONTOLOGY_PROCESS	ONTOLOGY_FUNCTION	CHROMOSOME	BMP-2 + DMSO (Log2)	BMP-2 + Dynasore (Log2)	Dynasore (Log2)	DMSO (detection p-value)	BMP-2 + DMSO (detection p-value)	Dynasore (detection p-value)	BMP-2 + Dynasore (detection p-value)
ILMN_1213929	Bxdc5	Mus musculus brix domain containing 5 (Bxdc5), transcript variant 1, mRNA.	NM_027332.2	The process of the formation of the constituents of the ribosome subunits, their assembly, and their transport to the sites of protein synthesis [goid 42254] [evidence IEA]; Any process involved in the conversion of a primary ribosomal RNA (rRNA) transcript into one or more mature rRNA molecules [goid 6364] [evidence IEA]	Interacting selectively with an RNA molecule or a portion thereof [goid 3723] [evidence IEA]; Interacting selectively with ribosomal RNA [goid 19843] [evidence IEA]	3	0.674854	-0.0921533	-0.0066904	1.34338e-06	0.000122416	8.85531e-09	4.09968e-08
ILMN_1214118	Plekha2	Mus musculus pleckstrin homology domain-containing, family A (phosphoinositide binding specific) member 2 (Plekha2), mRNA.	NM_031257.2		Interacting selectively with a lipid [goid 8289] [evidence IEA]; Interacting selectively with phosphatidylinositol, any glycophospholipid with its sn-glycerol 3-phosphate residue is esterified to the 1-hydroxyl group of 1D-myo-inositol [goid 5545] [evidence IDA]	8	-1.23728	-0.205835	0.0198735	0	0	0	0
ILMN_1214187	LOC668492	PREDICTED: Mus musculus similar to zinc finger CCHC-type and RNA binding motif 1 (LOC668492), misc RNA.	XR_034647.1			12	-0.522424	0.107289	0.323789	0	0	0	0
ILMN_1215073	Afap1	Mus musculus actin filament associated protein 1 (Afap1), mRNA.	NM_027373.2	Any process that modulates the frequency, rate or extent of signal transduction [goid 9966] [evidence ISO]	Interacting selectively with monomeric or multimeric forms of actin, including actin filaments [goid 3779] [evidence IEA]; Interacting selectively with a SH3 domain (Src homology 3) of a protein, small protein modules containing approximately 50 amino acid residues found in a great variety of intracellular or membrane-associated proteins [goid 17124] [evidence IEA]	5	1.86097	0.171121	-0.339705	3.85859e-05	0.0255343	3.99047e-06	3.99047e-06
ILMN_1215740	Zfp46	Mus musculus zinc finger protein 46 (Zfp46), mRNA.	NM_009557.3	Any process that modulates the frequency, rate or extent of DNA-dependent transcription [goid 6355] [evidence IEA]; The synthesis of either RNA on a template of DNA or DNA on a template of RNA [goid 6350] [evidence IEA]	Interacting selectively with zinc (Zn) ions [goid 8270] [evidence IEA]; Interacting selectively with DNA (deoxyribonucleic acid) [goid 3677] [evidence IEA]; Interacting selectively with any nucleic acid [goid 3676] [evidence IEA]; Interacting selectively with any metal ion [goid 46872] [evidence IEA]	4	0.722409	0.247955	0.29831	0	0	0	0
ILMN_1215898	Hirip3	Mus musculus HIRA interacting protein 3 (Hirip3), mRNA.	NM_172746.2			7	-0.730022	-0.109277	-0.213649	0	0	0	0
ILMN_1217670	D330028D13Rik	Mus musculus RIKEN cDNA D330028D13 gene (D330028D13Rik), mRNA.	NM_172727.2			6	1.62227	0.359035	0.2656	0.00125313	0	0	0
ILMN_1218424	Ppp2r2d	Mus musculus protein phosphatase 2, regulatory subunit B, delta isoform (Ppp2r2d), mRNA.	NM_026391.2	The cascade of processes by which a signal interacts with a receptor, causing a change in the level or activity of a second messenger or other downstream target, and ultimately effecting a change in the functioning of the cell [goid 7165] [evidence IEA]	Modulation of the activity of the enzyme protein phosphatase type 2A [goid 8601] [evidence IEA]	7	-0.852751	-0.124094	0.0692319	0	0	0	0
ILMN_1218584	LOC100044172	PREDICTED: Mus musculus hypothetical protein LOC100044172 (LOC100044172), mRNA.	XM_001471720.1				0.570201	0.0241508	0.169923	0	0	0	0
ILMN_1219169	Gfer	Mus musculus growth factor, erv1 (S. cerevisiae)-like (augmenter of liver regeneration) (Gfer), mRNA.	NM_023040.3	The process of removal or addition of one or more electrons with or without the concomitant removal or addition of a proton or protons [goid 55114] [evidence IEA]	Catalysis of an oxidation-reduction (redox) reaction, a reversible chemical reaction in which the oxidation state of an atom or atoms within a molecule is altered. One substrate acts as a hydrogen or electron donor and becomes oxidized, while the other acts as hydrogen or electron acceptor and becomes reduced [goid 16491] [evidence IEA]; Catalysis of the reaction: 4 R'C(R)SH + O2 = 2 R'C(R)S-S(R)…	17	0.841075	-0.00197407	0.00944946	0	0	0	0
ILMN_1219661	Cog6	Mus musculus component of oligomeric golgi complex 6 (Cog6), mRNA.	NM_026225.2	The directed movement of proteins into, out of, within or between cells [goid 15031] [evidence IEA]; The directed movement of substances (such as macromolecules, small molecules, ions) into, out of, within or between cells, or within a multicellular organism [goid 6810] [evidence IEA]		3	-2.0127	-0.276187	-0.165098	0	7.85171e-07	0	0
ILMN_1219797	Crls1	Mus musculus cardiolipin synthase 1 (Crls1), transcript variant 2, mRNA.	NM_025646.3	The chemical reactions and pathways resulting in the formation of phospholipids, any lipid containing phosphoric acid as a mono- or diester [goid 8654] [evidence IEA]	Catalysis of the transfer of a group, e.g. a methyl group, glycosyl group, acyl group, phosphorus-containing, or other groups, from one compound (generally regarded as the donor) to another compound (generally regarded as the acceptor). Transferase is the systematic name for any enzyme of EC class 2 [goid 16740] [evidence IEA]; Catalysis of the transfer of a substituted phosphate group, other tha…	2	0.840921	0.0001827	0.311801	0.000279223	0.0497377	0.000272562	0.000276986
ILMN_1220617	Hr	Mus musculus hairless (Hr), mRNA.	NM_021877.2	Any process that modulates the frequency, rate or extent of DNA-dependent transcription [goid 6355] [evidence IEA]; The synthesis of either RNA on a template of DNA or DNA on a template of RNA [goid 6350] [evidence IEA]; Any process that stops, prevents or reduces the frequency, rate or extent of transcription [goid 16481] [evidence IDA]	The function of a transcription cofactor that represses transcription from a RNA polymerase II promoter; does not bind DNA itself [goid 3714] [evidence IDA]; Interacting selectively with any metal ion [goid 46872] [evidence IEA]; Interacting selectively with zinc (Zn) ions [goid 8270] [evidence IEA]; Interacting selectively with DNA (deoxyribonucleic acid) [goid 3677] [evidence IEA]; Interacting …	14	0.611962	-0.184962	-0.41423	7.85171e-07	0.0188637	0	0
ILMN_1220980	BC020002	Mus musculus cDNA sequence BC020002 (BC020002), mRNA.	NM_145374.1			6	0.938473	0.393085	0.264465	0	0	0	0
ILMN_1223358	Setd6	Mus musculus SET domain containing 6 (Setd6), mRNA.	NM_001035123.3				-0.709114	0.0273208	0.176156	0	0	0	0
ILMN_1224637	Foxq1	Mus musculus forkhead box Q1 (Foxq1), mRNA.	NM_008239.3	Any process that modulates the frequency, rate or extent of DNA-dependent transcription [goid 6355] [evidence IEA]; The synthesis of either RNA on a template of DNA or DNA on a template of RNA [goid 6350] [evidence IEA]; The process by which the anatomical structures of the hair follicle are generated and organized [goid 31069] [evidence IMP]	Interacting selectively with DNA (deoxyribonucleic acid) [goid 3677] [evidence IEA]; The function of binding to a specific DNA sequence in order to modulate transcription. The transcription factor may or may not also interact selectively with a protein or macromolecular complex [goid 3700] [evidence IEA]; Interacting selectively with DNA of a specific nucleotide composition, e.g. GC-rich DNA bind…	13	2.10047	0.163113	-0.0158412	0	0	0	0
ILMN_1225772	Sec16a	Mus musculus SEC16 homolog A (S. cerevisiae) (Sec16a), mRNA.	NM_153125.2		Catalysis of the reactions: D-myo-inositol 1,4,5-trisphosphate + H2O = myo-inositol 1,4-bisphosphate + phosphate, and 1D-myo-inositol 1,3,4,5-tetrakisphosphate + H2O = 1D-myo-inositol 1,3,4-trisphosphate + phosphate [goid 4445] [evidence ISA]	2	-2.05941	-0.234574	0.17306	0	0.00125313	0	0
ILMN_1226195	Bag3	Mus musculus BCL2-associated athanogene 3 (Bag3), mRNA.	NM_013863.4	A process which directly inhibits any of the steps required for cell death by apoptosis [goid 6916] [evidence IDA]; A form of programmed cell death induced by external or internal signals that trigger the activity of proteolytic caspases, whose actions dismantle the cell and result in cell death. Apoptosis begins internally with condensation and subsequent fragmentation of the cell nucleus (blebb…	Interacting selectively with any protein or protein complex (a complex of two or more proteins that may include other nonprotein molecules) [goid 5515] [evidence IPI]	7	-1.27233	0.237659	0.333724	0	0	0	0
ILMN_1226280	Nola1	Mus musculus nucleolar protein family A, member 1 (H/ACA small nucleolar RNPs) (Nola1), mRNA.	NM_026578.2	Any process involved in the conversion of a primary ribosomal RNA (rRNA) transcript into one or more mature rRNA molecules [goid 6364] [evidence IEA]; The process of the formation of the constituents of the ribosome subunits, their assembly, and their transport to the sites of protein synthesis [goid 42254] [evidence IEA]; Any process specifically pertinent to the functioning of integrated living…	Interacting selectively with an RNA molecule or a portion thereof [goid 3723] [evidence IEA]; Interacting selectively with small nucleolar RNA [goid 30515] [evidence ISO]; Interacting selectively with ribosomal RNA [goid 19843] [evidence IEA]	3	0.921567	0.38385	0.45732	0	0	0	0
ILMN_1226528	Kctd2	Mus musculus potassium channel tetramerisation domain containing 2 (Kctd2), mRNA.	NM_183285.2	The directed movement of potassium ions (K+) into, out of, within or between cells [goid 6813] [evidence IEA]	Catalysis of facilitated diffusion of an ion (by an energy-independent process) by passage through a transmembrane aqueous pore or channel without evidence for a carrier-mediated mechanism [goid 5216] [evidence IEA]; Interacting selectively with any protein or protein complex (a complex of two or more proteins that may include other nonprotein molecules) [goid 5515] [evidence IEA]; Catalysis of t…	11	0.887126	0.123947	0.0265154	0	0	0	0
ILMN_1227404	C8b	Mus musculus complement component 8, beta polypeptide (C8b), mRNA.	NM_133882.2	The rupture of cell membranes and the loss of cytoplasm [goid 19835] [evidence IEA]; Innate immune responses are defense responses mediated by germline encoded components that directly recognize components of potential pathogens [goid 45087] [evidence IEA]; Any process involved in the activation of any of the steps of the alternative pathway of the complement cascade which allows for the direct k…		4	2.16084	0.373482	0.228424	0.00125313	0.00125313	0.00125313	0.00125313
ILMN_1228349	Itsn2	Mus musculus intersectin 2 (Itsn2), mRNA.	NM_011365.2	A type of vesicle-mediated transport in which cells take up external materials or membrane constituents by the invagination of small region of the plasma membrane to form a new membrane-bounded vesicle [goid 6897] [evidence IEA]; Any process that modulates the frequency, rate or extent of Rho protein signal transduction [goid 35023] [evidence IEA]	Interacting selectively with calcium ions (Ca2+) [goid 5509] [evidence IEA]; Stimulates the exchange of guanyl nucleotides by a GTPase of the Rho family. Under normal cellular physiological conditions, the concentration of GTP is higher than that of GDP, favoring the replacement of GDP by GTP in association with the GTPase [goid 5089] [evidence IEA]	12	-0.787025	0.0524009	0.14741	0	0.00125313	0	0
ILMN_1228485	Csnk2a2	Mus musculus casein kinase 2, alpha prime polypeptide (Csnk2a2), mRNA.	NM_009974.2	The series of molecular signals initiated by binding of Wnt protein to a frizzled family receptor on the surface of the target cell and ending with a change in cell state [goid 16055] [evidence IEA]; Any process that modulates the rate or extent of progression through the cell cycle [goid 51726] [evidence IDA]; The process of introducing a phosphate group on to a protein [goid 6468] [evidence IDA]	Interacting selectively with a nucleotide, any compound consisting of a nucleoside that is esterified with (ortho)phosphate or an oligophosphate at any hydroxyl group on the ribose or deoxyribose moiety [goid 166] [evidence IEA]; Interacting selectively with ATP, adenosine 5'-triphosphate, a universally important coenzyme and enzyme regulator [goid 5524] [evidence IEA]; Catalysis of the reaction:…	8	0.576806	0.163902	0.415302	0	0	0	0
ILMN_1228710	Sec24b	Mus musculus Sec24 related gene family, member B (S. cerevisiae) (Sec24b), mRNA.	NM_207209.2	The directed movement of proteins into, out of, within or between cells [goid 15031] [evidence IEA]; The directed movement of substances, either within a vesicle or in the vesicle membrane, into, out of or within a cell [goid 16192] [evidence IEA]; The directed movement of substances (such as macromolecules, small molecules, ions) into, out of, within or between cells, or within a multicellular o…		3	-1.01867	0.0443615	-0.0475036	0	0	0	0
ILMN_1230353	Bcl6	Mus musculus B-cell leukemia/lymphoma 6 (Bcl6), mRNA.	NM_009744.3	An immune response which is associated with resistance to extracellular organisms such as helminths and pathological conditions such as allergy, which is typically orchestrated by the production of particular cytokines by T-helper 2 cells, most notably IL-4, IL-5, IL-10, and IL-13, resulting in enhanced production of certain antibody isotypes and other effects [goid 42092] [evidence IMP]; Any pro…	Interacting selectively with any protein or protein complex (a complex of two or more proteins that may include other nonprotein molecules) [goid 5515] [evidence IPI]; Interacting selectively with zinc (Zn) ions [goid 8270] [evidence IEA]; Interacting selectively with any nucleic acid [goid 3676] [evidence IEA]; Interacting selectively with DNA (deoxyribonucleic acid) [goid 3677] [evidence IDA]; …	16	-0.501164	-0.0897624	0.119028	0	0	0	0
ILMN_1230913	Metap1	Mus musculus methionyl aminopeptidase 1 (Metap1), mRNA.	NM_175224.4	The hydrolysis of a peptide bond or bonds within a protein [goid 6508] [evidence IEA]	Interacting selectively with any metal ion [goid 46872] [evidence IEA]; Interacting selectively with a cobalt (Co) ion [goid 50897] [evidence IEA]; Catalysis of the hydrolysis of a peptide bond not more than three residues from the N- or C-terminus of a polypeptide chain by a mechanism in which water acts as a nucleophile, one or two metal ions hold the water molecule in place, and charged amino …		-1.0963	-0.221647	-0.0433982	0	0	0	0
ILMN_1231138	E2f1	Mus musculus E2F transcription factor 1 (E2f1), mRNA.	NM_007891.3	The synthesis of either RNA on a template of DNA or DNA on a template of RNA [goid 6350] [evidence IEA]; The progression of biochemical and morphological phases and events that occur in a cell during successive cell replication or nuclear replication events. Canonically, the cell cycle comprises the replication and segregation of genetic material followed by the division of the cell, but in endoc…	Interacting selectively with any protein or protein complex (a complex of two or more proteins that may include other nonprotein molecules) [goid 5515] [evidence IPI]; The function of binding to a specific DNA sequence in order to modulate transcription. The transcription factor may or may not also interact selectively with a protein or macromolecular complex [goid 3700] [evidence IDA]; Interacti…		0.790501	0.0980002	0.300689	0	0	0	0
ILMN_1231264	Ghitm	Mus musculus growth hormone inducible transmembrane protein (Ghitm), mRNA.	NM_078478.3				0.875713	-0.0484809	0.387808	0	0	0	0
ILMN_1231471	Zfp94	Mus musculus zinc finger protein 94 (Zfp94), mRNA.	NM_009568.2		Interacting selectively with any metal ion [goid 46872] [evidence IEA]; Interacting selectively with zinc (Zn) ions [goid 8270] [evidence IEA]	7	1.34749	0.416734	-0.0789984	0	0	0	0
ILMN_1249131	BC017158	Mus musculus cDNA sequence BC017158 (BC017158), mRNA.	NM_145590.1			7	1.21853	0.387991	0.240566	0	0	0	0
ILMN_1250856	Kpna1	Mus musculus karyopherin (importin) alpha 1 (Kpna1), mRNA.	NM_008465.4	The directed movement of proteins into, out of, within or between cells [goid 15031] [evidence IEA]; The directed movement of substances (such as macromolecules, small molecules, ions) into, out of, within or between cells, or within a multicellular organism [goid 6810] [evidence IEA]; The directed movement of proteins in a cell, including the movement of proteins between specific compartments or…	Enables the directed movement of proteins into, out of, within or between cells [goid 8565] [evidence IEA]; The selective, often stoichiometric, interaction of a molecule with one or more specific sites on another molecule [goid 5488] [evidence IEA]		0.909896	0.367779	0.298532	0	0	0	0
ILMN_1231868	Arl16	Mus musculus ADP-ribosylation factor-like 16 (Arl16), mRNA.	NM_197995.2			11	-0.92718	-0.0220697	-0.104651	0	0	0	0
ILMN_1232592	Zbtb17	Mus musculus zinc finger and BTB domain containing 17 (Zbtb17), mRNA.	NM_009541.1	Any process that modulates the frequency, rate or extent of DNA-dependent transcription [goid 6355] [evidence IEA]; The synthesis of either RNA on a template of DNA or DNA on a template of RNA [goid 6350] [evidence IEA]; The biological process whose specific outcome is the progression of a multicellular organism over time from an initial condition (e.g. a zygote or a young adult) to a later condi…	Interacting selectively with zinc (Zn) ions [goid 8270] [evidence IEA]; Interacting selectively with any metal ion [goid 46872] [evidence IEA]; Interacting selectively with any nucleic acid [goid 3676] [evidence IEA]; Interacting selectively with any protein or protein complex (a complex of two or more proteins that may include other nonprotein molecules) [goid 5515] [evidence IPI]; Interacting s…	4	1.13846	-0.0829299	-0.330206	0	0	0	0
ILMN_1232770	Sbno2	Mus musculus strawberry notch homolog 2 (Drosophila) (Sbno2), mRNA.	NM_183426.1	Any process that modulates the frequency, rate or extent of DNA-dependent transcription [goid 6355] [evidence IEA]; The synthesis of either RNA on a template of DNA or DNA on a template of RNA [goid 6350] [evidence IEA]; Any process that stops, prevents or reduces the frequency, rate or extent of DNA-dependent transcription [goid 45892] [evidence IMP]; A change in morphology and behavior of a mac…	Any transcription regulator activity that prevents or downregulates transcription [goid 16564] [evidence IMP]	10	1.45861	0.277927	0.480892	6.35989e-05	0.00292162	7.85171e-07	1.25627e-05
ILMN_1233076	Prkcsh	Mus musculus protein kinase C substrate 80K-H (Prkcsh), mRNA.	NM_008925.1	The conversion of N-linked glycan structures from the initially transferred oligosaccharide to a mature form, by the actions of glycosidases and glycosyltransferases. The early processing steps are conserved and play roles in glycoprotein folding and trafficking [goid 6491] [evidence TAS]	Catalysis of the transfer of a phosphate group, usually from ATP, to a substrate molecule [goid 16301] [evidence IEA]; Interacting selectively with calcium ions (Ca2+) [goid 5509] [evidence IEA]; Interacting selectively with an RNA molecule or a portion thereof [goid 3723] [evidence IDA]; Interacting selectively with any protein or protein complex (a complex of two or more proteins that may inclu…	9	-0.754427	0.293393	0.160734	0	0	0	0
ILMN_1233304	9130011E15Rik	Mus musculus RIKEN cDNA 9130011E15 gene (9130011E15Rik), mRNA.	NM_198296.2			19	0.66435	0.18863	0.106147	0	0	0	0
ILMN_1233531	2610528E23Rik	Mus musculus RIKEN cDNA 2610528E23 gene (2610528E23Rik), mRNA.	NM_025599.2			16	0.940983	0.405768	0.377864	0	0	0	0
ILMN_1233929	Psmf1		NM_144889				1.25658	0.0290365	-0.0425639	7.85171e-07	7.85171e-07	0	0
ILMN_1234100	Bsdc1	Mus musculus BSD domain containing 1 (Bsdc1), mRNA.	NM_133889.2			4	-1.07195	0.37332	0.398591	0	0	0	0
ILMN_1234354	Smad1	Mus musculus MAD homolog 1 (Drosophila) (Smad1), mRNA.	NM_008539.3	The generation and maintenance of gametes. A gamete is a haploid reproductive cell [goid 7276] [evidence IMP]; Any process that stops, prevents or reduces the rate or extent of cell proliferation [goid 8285] [evidence IMP]; Any process that modulates the frequency, rate or extent of DNA-dependent transcription [goid 6355] [evidence IEA]; Cascade of at least three protein kinase activities culmina…	Interacting selectively with any protein or protein complex (a complex of two or more proteins that may include other nonprotein molecules) [goid 5515] [evidence IPI]; Interacting selectively with any protein or protein complex (a complex of two or more proteins that may include other nonprotein molecules) [goid 5515] [evidence IPI]; The function of binding to a specific DNA sequence in order to …	8	1.19171	0.339132	0.222606	1.34338e-06	6.73591e-05	0.000107743	5.6674e-07
ILMN_1234461	Zbtb24	Mus musculus zinc finger and BTB domain containing 24 (Zbtb24), mRNA.	NM_153398.2	The synthesis of either RNA on a template of DNA or DNA on a template of RNA [goid 6350] [evidence IEA]; Any process that modulates the frequency, rate or extent of DNA-dependent transcription [goid 6355] [evidence NAS]	The function of binding to a specific DNA sequence in order to modulate transcription. The transcription factor may or may not also interact selectively with a protein or macromolecular complex [goid 3700] [evidence NAS]; Interacting selectively with zinc (Zn) ions [goid 8270] [evidence IEA]; Interacting selectively with DNA (deoxyribonucleic acid) [goid 3677] [evidence IEA]; Interacting selectiv…	10	0.780321	0.100556	0.0771793	0	0	0	0
ILMN_1235500	Nup62	Mus musculus nucleoporin 62 (Nup62), mRNA.	NM_053074.1	The directed movement of proteins in a cell, from one side of a membrane to another [goid 65002] [evidence IEA]; The directed movement of mRNA, messenger ribonucleic acid, into, out of, within or between cells [goid 51028] [evidence IEA]; Any process that stops, prevents or reduces the frequency, rate or extent of epidermal growth factor receptor signaling pathway activity [goid 42059] [evidence …	Interacting selectively with a phosphotyrosine-binding (PTB) domain of a protein [goid 51425] [evidence IPI]; Interacting selectively with any protein or protein complex (a complex of two or more proteins that may include other nonprotein molecules) [goid 5515] [evidence ISO]; The action of a molecule that contributes to the structural integrity of the nuclear pore complex [goid 17056] [evidence …	7	0.793593	0.319247	0.267993	0	0	0	0
ILMN_1238167	Pop4	Mus musculus processing of precursor 4, ribonuclease P/MRP family, (S. cerevisiae) (Pop4), mRNA.	NM_025390.4	The process by which a pre-tRNA molecule is converted to a mature tRNA, ready for addition of an aminoacyl group [goid 8033] [evidence IEA]; Any process by which a pre-mRNA or mRNA molecule is cleaved at specific sites or in a regulated manner [goid 6379] [evidence IEA]; Any process involved in the conversion of a primary ribosomal RNA (rRNA) transcript into one or more mature rRNA molecules [goi…	Catalysis of the hydrolysis of various bonds, e.g. C-O, C-N, C-C, phosphoric anhydride bonds, etc. Hydrolase is the systematic name for any enzyme of EC class 3 [goid 16787] [evidence IEA]; Catalysis of the hydrolysis of phosphodiester bonds in chains of RNA [goid 4540] [evidence IEA]; Interacting selectively with an RNA molecule or a portion thereof [goid 3723] [evidence IEA]; Catalysis of the e…		0.974763	0.407881	0.339658	0	0	0	0
ILMN_1238285	Dcun1d5	Mus musculus DCN1, defective in cullin neddylation 1, domain containing 5 (S. cerevisiae) (Dcun1d5), mRNA.	NM_029775.2			9	1.19809	0.275085	0.297648	0	0	0	0
ILMN_1239177	LOC100045644	PREDICTED: Mus musculus hypothetical protein LOC100045644 (LOC100045644), mRNA.	XM_001474709.1				-0.918157	-0.227524	-0.187887	0	0	0	0
ILMN_1239380	Leprel2	Mus musculus leprecan-like 2 (Leprel2), mRNA.	NM_013534.4	The chemical reactions and pathways involving a specific protein, rather than of proteins in general. Includes protein modification [goid 19538] [evidence IEA]; The process of removal or addition of one or more electrons with or without the concomitant removal or addition of a proton or protons [goid 55114] [evidence IEA]	Interacting selectively with L-ascorbic acid, (2R)-2-[(1S)-1,2-dihydroxyethyl]-4-hydroxy-5-oxo-2,5-dihydrofuran-3-olate; L-ascorbic acid is vitamin C and has co-factor and anti-oxidant activities in many species [goid 31418] [evidence IEA]; Catalysis of an oxidation-reduction (redox) reaction in which hydrogen or electrons are transferred from one donor, and two oxygen atoms is incorporated into …	6	-0.579886	-0.170168	0.0810107	0	0.00125313	0	0
ILMN_1240702	Atp1b3	Mus musculus ATPase, Na+/K+ transporting, beta 3 polypeptide (Atp1b3), mRNA.	NM_007502.3	The directed movement of substances (such as macromolecules, small molecules, ions) into, out of, within or between cells, or within a multicellular organism [goid 6810] [evidence IEA]; The directed movement of potassium ions (K+) into, out of, within or between cells [goid 6813] [evidence IEA]; The directed movement of charged atoms or small charged molecules into, out of, within or between cell…	Interacting selectively with potassium (K+) ions [goid 30955] [evidence IEA]; Interacting selectively with sodium ions (Na+) [goid 31402] [evidence IEA]; Catalysis of the transfer of a solute or solutes from one side of a membrane to the other according to the reaction: ATP + H2O + Na+(in) + K+(out) = ADP + phosphate + Na+(out) + K+(in) [goid 5391] [evidence IEA]; Interacting selectively with any…		0.59598	-0.0812776	0.100192	0	0	0	0
ILMN_1241307	Bcl2l13	Mus musculus BCL2-like 13 (apoptosis facilitator) (Bcl2l13), nuclear gene encoding mitochondrial protein, mRNA.	NM_153516.2	A form of programmed cell death induced by external or internal signals that trigger the activity of proteolytic caspases, whose actions dismantle the cell and result in cell death. Apoptosis begins internally with condensation and subsequent fragmentation of the cell nucleus (blebbing) while the plasma membrane remains intact. Other characteristics of apoptosis include DNA fragmentation and the …		6	-1.31284	0.264829	0.264782	0	0.018797	0	0
ILMN_1242053	Ppp6c	Mus musculus protein phosphatase 6, catalytic subunit (Ppp6c), mRNA.	NM_024209.2	The progression of biochemical and morphological phases and events that occur in a cell during successive cell replication or nuclear replication events. Canonically, the cell cycle comprises the replication and segregation of genetic material followed by the division of the cell, but in endocycles or syncytial cells nuclear replication or nuclear division may not be followed by cell division [go…	Catalysis of the hydrolysis of various bonds, e.g. C-O, C-N, C-C, phosphoric anhydride bonds, etc. Hydrolase is the systematic name for any enzyme of EC class 3 [goid 16787] [evidence IEA]; Interacting selectively with manganese (Mn) ions [goid 30145] [evidence IEA]; Catalysis of the reaction: a phosphoprotein + H2O = a protein + phosphate. Together with protein kinases, these enzymes control the…	2	-0.699306	0.295528	0.426515	0	0	0	0
ILMN_1243903	Hspbap1	Mus musculus Hspb associated protein 1 (Hspbap1), mRNA.	NM_175111.3			16	0.952214	-0.0660981	0.0365158	0	0	0	0
ILMN_1245768	Ica1	Mus musculus islet cell autoantigen 1 (Ica1), mRNA.	NM_010492.3	The directed movement of substances (such as macromolecules, small molecules, ions) into, out of, within or between cells, or within a multicellular organism [goid 6810] [evidence IEA]; The directed movement of a neurotransmitter into, out of, within or between cells. Neurotransmitters are any chemical substance that is capable of transmitting (or inhibiting the transmission of) a nerve impulse f…			0.63422	0.12225	0.0782652	0	0	0	0
ILMN_1246725	Mrps6	Mus musculus mitochondrial ribosomal protein S6 (Mrps6), nuclear gene encoding mitochondrial protein, mRNA.	NM_080456.1	The chemical reactions and pathways resulting in the formation of a protein. This is a ribosome-mediated process in which the information in messenger RNA (mRNA) is used to specify the sequence of amino acids in the protein [goid 6412] [evidence IEA]	The action of a molecule that contributes to the structural integrity of the ribosome [goid 3735] [evidence IEA]	16	-1.51639	-0.0583439	0.284619	0	0	0	0
ILMN_1247099	Setd1a	Mus musculus SET domain containing 1A (Setd1a), mRNA.	NM_178029.3		Catalysis of the transfer of a methyl group to an acceptor molecule [goid 8168] [evidence IEA]; Catalysis of the transfer of a group, e.g. a methyl group, glycosyl group, acyl group, phosphorus-containing, or other groups, from one compound (generally regarded as the donor) to another compound (generally regarded as the acceptor). Transferase is the systematic name for any enzyme of EC class 2 [g…	7	-1.47032	0.174167	0.430623	0	0.0275689	0	0
ILMN_1247603	Fam20b	Mus musculus family with sequence similarity 20, member B (Fam20b), mRNA.	NM_145413.4			1	0.560449	-0.0801433	-0.169536	0	0	0	0
ILMN_1248222	Zbtb5	Mus musculus zinc finger and BTB domain containing 5 (Zbtb5), mRNA.	NM_173399.2	Any process that modulates the frequency, rate or extent of DNA-dependent transcription [goid 6355] [evidence IEA]; The synthesis of either RNA on a template of DNA or DNA on a template of RNA [goid 6350] [evidence IEA]	Interacting selectively with zinc (Zn) ions [goid 8270] [evidence IEA]; Interacting selectively with DNA (deoxyribonucleic acid) [goid 3677] [evidence IEA]; Interacting selectively with any metal ion [goid 46872] [evidence IEA]; Interacting selectively with any nucleic acid [goid 3676] [evidence IEA]; Interacting selectively with any protein or protein complex (a complex of two or more proteins t…	4	0.666006	0.0920787	-0.216464	0	0	0	0
ILMN_1248733	Pa2g4	Mus musculus proliferation-associated 2G4 (Pa2g4), mRNA.	NM_011119.3	Any process that modulates the frequency, rate or extent of DNA-dependent transcription [goid 6355] [evidence IEA]; The synthesis of either RNA on a template of DNA or DNA on a template of RNA [goid 6350] [evidence IEA]; Any process involved in the conversion of a primary ribosomal RNA (rRNA) transcript into one or more mature rRNA molecules [goid 6364] [evidence IEA]; Any process that modulates …	Interacting selectively with an RNA molecule or a portion thereof [goid 3723] [evidence IEA]; Catalysis of the hydrolysis of N-terminal amino acid residues from in a polypeptide chain [goid 4177] [evidence IEA]; Catalysis of the hydrolysis of a peptide bond not more than three residues from the N- or C-terminus of a polypeptide chain by a mechanism in which water acts as a nucleophile, one or two…	10	-1.13928	-0.47482	0.169286	0	0.00125313	0	0
ILMN_1249363	AI314180	Mus musculus expressed sequence AI314180 (AI314180), mRNA.	NM_172381.2		The selective, often stoichiometric, interaction of a molecule with one or more specific sites on another molecule [goid 5488] [evidence IEA]	4	0.739251	0.125763	0.139074	0	0	0	0
ILMN_1249441	Cdk5rap1	Mus musculus CDK5 regulatory subunit associated protein 1 (Cdk5rap1), mRNA.	NM_025876.2		Interacting selectively with an iron-sulfur cluster, a combination of iron and sulfur atoms [goid 51536] [evidence IEA]; Interacting selectively with a 4 iron, 4 sulfur (4Fe-4S) cluster; this cluster consists of four iron atoms, with the inorganic sulfur atoms found between the irons and acting as bridging ligands [goid 51539] [evidence IEA]; Interacting selectively with any metal ion [goid 46872…	2	0.570826	0.247606	-0.0595611	8.85531e-09	0.00967644	1.67923e-07	2.39093e-07
ILMN_1250907	Mcm2	Mus musculus minichromosome maintenance deficient 2 mitotin (S. cerevisiae) (Mcm2), mRNA.	NM_008564.1	Any process that modulates the frequency, rate or extent of DNA-dependent transcription [goid 6355] [evidence IEA]; The process whereby new strands of DNA are synthesized. The template for replication can either be an existing DNA molecule or RNA [goid 6260] [evidence IEA]; The progression of biochemical and morphological phases and events that occur in a cell during successive cell replication o…	Interacting selectively with a nucleotide, any compound consisting of a nucleoside that is esterified with (ortho)phosphate or an oligophosphate at any hydroxyl group on the ribose or deoxyribose moiety [goid 166] [evidence IEA]; Interacting selectively with any protein or protein complex (a complex of two or more proteins that may include other nonprotein molecules) [goid 5515] [evidence IPI]; I…	6	-0.519128	0.185209	0.198675	0	0.00125313	0	0
ILMN_1251239	1700012B09Rik	Mus musculus RIKEN cDNA 1700012B09 gene (1700012B09Rik), mRNA.	NM_029306.2			9	1.13582	0.431607	0.49198	0	0	0	0
ILMN_1251912	Trim39	Mus musculus tripartite motif-containing 39 (Trim39), mRNA.	NM_024468.1		Interacting selectively with any metal ion [goid 46872] [evidence IEA]; Interacting selectively with zinc (Zn) ions [goid 8270] [evidence IEA]; Interacting selectively with any protein or protein complex (a complex of two or more proteins that may include other nonprotein molecules) [goid 5515] [evidence IEA]	17	0.761424	0.494243	0.376412	0	0	0	0
ILMN_1252335	Agpat6	Mus musculus 1-acylglycerol-3-phosphate O-acyltransferase 6 (lysophosphatidic acid acyltransferase, zeta) (Agpat6), mRNA.	NM_018743.3	The chemical reactions and pathways involving diacylglycerol, a glycerol molecule substituted on the 1 and 2 hydroxyl groups with long chain fatty acyl residues. DAG is a normal intermediate in the biosynthesis of phosphatidyl phospholipids and is released from them by phospholipase C activity. DAG from phosphatidyl inositol polyphosphates is important in signal transduction [goid 46339] [evidenc…	Catalysis of the transfer of a group, e.g. a methyl group, glycosyl group, acyl group, phosphorus-containing, or other groups, from one compound (generally regarded as the donor) to another compound (generally regarded as the acceptor). Transferase is the systematic name for any enzyme of EC class 2 [goid 16740] [evidence IEA]; Catalysis of the generalized reaction: acyl-carrier + reactant = acyl…	8	0.554651	0.308242	0.34145	7.85171e-07	0.0105653	7.06654e-06	0.000226914
ILMN_1258583	Brf2	Mus musculus BRF2, subunit of RNA polymerase III transcription initiation factor, BRF1-like (Brf2), mRNA.	NM_025686.2	Any process that modulates the frequency, rate or extent of DNA-dependent transcription [goid 6355] [evidence IEA]; Any process specifically pertinent to the functioning of integrated living units: cells, tissues, organs, and organisms. A process is a collection of molecular events with a defined beginning and end [goid 8150] [evidence ND ]; The synthesis of either RNA on a template of DNA or DNA…	Elemental activities, such as catalysis or binding, describing the actions of a gene product at the molecular level. A given gene product may exhibit one or more molecular functions [goid 3674] [evidence ND ]; Interacting selectively with any metal ion [goid 46872] [evidence IEA]; Interacting selectively with zinc (Zn) ions [goid 8270] [evidence IEA]; Plays a role in regulating transcription; may…	8	0.853108	-0.0180705	-0.174473	0	0	0	0
ILMN_2519789	Zfp101	Mus musculus zinc finger protein 101 (Zfp101), mRNA.	NM_009542.2		Interacting selectively with any metal ion [goid 46872] [evidence IEA]; Interacting selectively with zinc (Zn) ions [goid 8270] [evidence IEA]	17	0.720169	0.0401589	-0.327248	0	0	0	0
ILMN_2595283	Rrp1b	Mus musculus ribosomal RNA processing 1 homolog B (S. cerevisiae) (Rrp1b), mRNA.	NM_028244.1	Any process involved in the conversion of a primary ribosomal RNA (rRNA) transcript into one or more mature rRNA molecules [goid 6364] [evidence IEA]		17	1.25748	0.470651	0.36355	1.40619e-05	0.0222752	8.85531e-09	1.67923e-07
ILMN_1252496	Wdr9		NM_145125				0.964315	0.0107297	0.0905924	0	0	0	0
ILMN_1253844	Orc5l	Mus musculus origin recognition complex, subunit 5-like (S. cerevisiae) (Orc5l), mRNA.	NM_011959.2	The process whereby new strands of DNA are synthesized. The template for replication can either be an existing DNA molecule or RNA [goid 6260] [evidence TAS]	Interacting selectively with ATP, adenosine 5'-triphosphate, a universally important coenzyme and enzyme regulator [goid 5524] [evidence IEA]; Interacting selectively with a nucleotide, any compound consisting of a nucleoside that is esterified with (ortho)phosphate or an oligophosphate at any hydroxyl group on the ribose or deoxyribose moiety [goid 166] [evidence IEA]	5	-0.81239	0.0779171	0.0193436	0	7.85171e-07	0	0
ILMN_1254380	Dbr1	Mus musculus debranching enzyme homolog 1 (S. cerevisiae) (Dbr1), mRNA.	NM_031403.3	The joining together of exons from one or more primary transcripts of nuclear messenger RNA (mRNA) and the excision of intron sequences, via a spliceosomal mechanism, so that mRNA consisting only of the joined exons is produced [goid 398] [evidence IDA]; Any process involved in the conversion of a primary mRNA transcript into one or more mature mRNA(s) prior to translation into polypeptide [goid …	[goid 8419] [evidence IDA]; Catalysis of the hydrolysis of various bonds, e.g. C-O, C-N, C-C, phosphoric anhydride bonds, etc. Hydrolase is the systematic name for any enzyme of EC class 3 [goid 16787] [evidence IEA]; Interacting selectively with any metal ion [goid 46872] [evidence IEA]; Catalysis of the hydrolysis of any ester bond [goid 16788] [evidence IEA]	9	0.554065	0.262814	0.178934	0	0	0	0
ILMN_1254551	4933426M11Rik	Mus musculus RIKEN cDNA 4933426M11 gene (4933426M11Rik), mRNA.	NM_178682.3			12	-0.962503	0.33065	0.368196	0	0	0	0
ILMN_1255513	Cdr2	Mus musculus cerebellar degeneration-related 2 (Cdr2), mRNA.	NM_007672.1	Any process specifically pertinent to the functioning of integrated living units: cells, tissues, organs, and organisms. A process is a collection of molecular events with a defined beginning and end [goid 8150] [evidence ND ]	Elemental activities, such as catalysis or binding, describing the actions of a gene product at the molecular level. A given gene product may exhibit one or more molecular functions [goid 3674] [evidence ND ]	7	1.46545	0.462412	0.189725	0	0	0	0
ILMN_1255657	Yipf4	Mus musculus Yip1 domain family, member 4 (Yipf4), mRNA.	NM_026417.3			17	1.27882	0.150784	0.0355438	0.00125313	0	0	0
ILMN_1256348	Dnttip1	Mus musculus deoxynucleotidyltransferase, terminal, interacting protein 1 (Dnttip1), mRNA.	NM_133763.1		Catalysis of the transfer of a group, e.g. a methyl group, glycosyl group, acyl group, phosphorus-containing, or other groups, from one compound (generally regarded as the donor) to another compound (generally regarded as the acceptor). Transferase is the systematic name for any enzyme of EC class 2 [goid 16740] [evidence IEA]; Increases the activity of an enzyme [goid 8047] [evidence ISO]; Inter…	2	0.551308	-0.169812	-0.183024	0	0	0	0
ILMN_1256676	Ddah1		NM_026993	The chemical reactions and pathways resulting in the formation of nitric oxide, nitrogen monoxide (NO), a colorless gas only slightly soluble in water [goid 6809] [evidence ISA]; The addition of a nitrosyl group to a protein amino acid [goid 17014] [evidence ISA]	Catalysis of the hydrolysis of various bonds, e.g. C-O, C-N, C-C, phosphoric anhydride bonds, etc. Hydrolase is the systematic name for any enzyme of EC class 3 [goid 16787] [evidence IEA]; Interacting selectively with any metal ion [goid 46872] [evidence IEA]; Catalysis of the hydrolysis of any non-peptide carbon-nitrogen bond in a linear amidine, a compound of the form R-C(=NH)-NH2 [goid 16813]…		0.673453	-0.144867	-0.393244	0	0	0	0
ILMN_1257298	Ssu72	Mus musculus Ssu72 RNA polymerase II CTD phosphatase homolog (yeast) (Ssu72), mRNA.	NM_026899.2	Any process involved in the conversion of a primary mRNA transcript into one or more mature mRNA(s) prior to translation into polypeptide [goid 6397] [evidence IEA]	Catalysis of the hydrolysis of various bonds, e.g. C-O, C-N, C-C, phosphoric anhydride bonds, etc. Hydrolase is the systematic name for any enzyme of EC class 3 [goid 16787] [evidence IEA]; Catalysis of the reaction: a phosphoprotein + H2O = a protein + phosphate. Together with protein kinases, these enzymes control the state of phosphorylation of cell proteins and thereby provide an important me…	4	0.688409	-0.436922	-0.346869	0	0	0	0
ILMN_1257631	Apobec1	Mus musculus apolipoprotein B mRNA editing enzyme, catalytic polypeptide 1 (Apobec1), transcript variant 1, mRNA.	NM_031159.3	Any process involved in the conversion of a primary mRNA transcript into one or more mature mRNA(s) prior to translation into polypeptide [goid 6397] [evidence IEA]; The covalent alteration of one or more nucleotides within an mRNA molecule to produce an mRNA molecule with a sequence that differs from that coded genetically [goid 16556] [evidence IMP]; The directed movement of any conjugated, wat…	Catalysis of the hydrolysis of various bonds, e.g. C-O, C-N, C-C, phosphoric anhydride bonds, etc. Hydrolase is the systematic name for any enzyme of EC class 3 [goid 16787] [evidence IEA]; Interacting selectively with any metal ion [goid 46872] [evidence IEA]; Interacting selectively with zinc (Zn) ions [goid 8270] [evidence IEA]; Catalysis of the hydrolysis of any non-peptide carbon-nitrogen bo…	6	0.813863	-0.159587	-0.0187284	0.00125313	0.00125313	0	0
ILMN_1258341	Chpf	Mus musculus chondroitin polymerizing factor (Chpf), transcript variant 1, mRNA.	NM_001001566.1		Catalysis of the transfer of a group, e.g. a methyl group, glycosyl group, acyl group, phosphorus-containing, or other groups, from one compound (generally regarded as the donor) to another compound (generally regarded as the acceptor). Transferase is the systematic name for any enzyme of EC class 2 [goid 16740] [evidence IEA]; Interacting selectively with any metal ion [goid 46872] [evidence IEA…	1	1.67316	0.038052	-0.279203	0.00125313	0	0	0
ILMN_1259048	Ube2q1	Mus musculus ubiquitin-conjugating enzyme E2Q (putative) 1 (Ube2q1), mRNA.	NM_027315.3	The chemical reactions and pathways resulting in the breakdown of a protein or peptide by hydrolysis of its peptide bonds, initiated by the covalent attachment of a ubiquitin moiety, or multiple ubiquitin moieties, to the protein [goid 6511] [evidence IEA]; The covalent alteration of one or more amino acids occurring in a protein after the protein has been completely translated and released from …	Catalysis of the transfer of a group, e.g. a methyl group, glycosyl group, acyl group, phosphorus-containing, or other groups, from one compound (generally regarded as the donor) to another compound (generally regarded as the acceptor). Transferase is the systematic name for any enzyme of EC class 2 [goid 16740] [evidence IEA]; Catalysis of the ligation of two substances with concomitant breaking…	3	0.560233	-0.240837	0.127609	0	0	0	0
ILMN_2437856	Unc84a	Mus musculus unc-84 homolog A (C. elegans) (Unc84a), mRNA.	NM_024451.1	A process that is carried out at the cellular level which results in the formation, arrangement of constituent parts, or disassembly of the nuclear membrane [goid 6998] [evidence ISO]	Interacting selectively with any protein or protein complex (a complex of two or more proteins that may include other nonprotein molecules) [goid 5515] [evidence IPI]; Interacting selectively with zinc (Zn) ions [goid 8270] [evidence IEA]	5	-2.2241	-0.0211198	0.392878	0	0	0	0
ILMN_2441895	Tyms	Mus musculus thymidylate synthase (Tyms), mRNA.	NM_021288.3	The chemical reactions and pathways resulting in the formation of nucleotides, any nucleoside that is esterified with (ortho)phosphate or an oligophosphate at any hydroxyl group on the glycose moiety; may be mono-, di- or triphosphate; this definition includes cyclic-nucleotides (nucleoside cyclic phosphates) [goid 9165] [evidence IEA]; The chemical reactions and pathways resulting in the formati…	Catalysis of the transfer of a methyl group to an acceptor molecule [goid 8168] [evidence IEA]; Catalysis of the transfer of a group, e.g. a methyl group, glycosyl group, acyl group, phosphorus-containing, or other groups, from one compound (generally regarded as the donor) to another compound (generally regarded as the acceptor). Transferase is the systematic name for any enzyme of EC class 2 [g…	5	-0.663456	-0.112435	-0.300657	0.00142331	0.0289341	0.00324676	0.000216094
ILMN_2447456	Utx	Mus musculus ubiquitously transcribed tetratricopeptide repeat gene, X chromosome (Utx), mRNA.	NM_009483.1	The process of removal or addition of one or more electrons with or without the concomitant removal or addition of a proton or protons [goid 55114] [evidence IEA]; The alteration of DNA or protein in chromatin, which may result in changing the chromatin structure [goid 16568] [evidence IEA]	Catalysis of an oxidation-reduction (redox) reaction in which hydrogen or electrons are transferred from one donor, and two oxygen atoms is incorporated into a donor [goid 16702] [evidence IEA]; Interacting selectively with iron (Fe) ions [goid 5506] [evidence IEA]; Interacting selectively with any metal ion [goid 46872] [evidence IEA]; Catalysis of an oxidation-reduction (redox) reaction, a reve…		-0.877365	0.354295	0.410079	0	0	0	0
ILMN_2470211	Upf2	Mus musculus UPF2 regulator of nonsense transcripts homolog (yeast) (Upf2), mRNA.	NM_001081132.1	A change in state or activity of a cell or an organism (in terms of movement, secretion, enzyme production, gene expression, etc.) as a result of an unfolded protein stimulus [goid 6986] [evidence ISO]	Interacting selectively with any protein or protein complex (a complex of two or more proteins that may include other nonprotein molecules) [goid 5515] [evidence ISO]	2	0.622539	0.248683	0.281546	0	0	0	0
ILMN_2487934	Tram1	Mus musculus translocating chain-associating membrane protein 1 (Tram1), mRNA.	NM_028173.3	The directed movement of substances (such as macromolecules, small molecules, ions) into, out of, within or between cells, or within a multicellular organism [goid 6810] [evidence IEA]; The directed movement of proteins in a cell, from one side of a membrane to another [goid 65002] [evidence IEA]; The directed movement of proteins into, out of, within or between cells [goid 15031] [evidence IEA]			-0.987037	0.188924	0.436886	0	0.000117386	0	0
ILMN_2490271	Zfp27	Mus musculus zinc finger protein 27 (Zfp27), transcript variant 1, mRNA.	NM_001037707.1	Any process that modulates the frequency, rate or extent of DNA-dependent transcription [goid 6355] [evidence IEA]; The synthesis of either RNA on a template of DNA or DNA on a template of RNA [goid 6350] [evidence IEA]	Interacting selectively with any metal ion [goid 46872] [evidence IEA]; Interacting selectively with zinc (Zn) ions [goid 8270] [evidence IEA]; Interacting selectively with any nucleic acid [goid 3676] [evidence IEA]	7	0.578691	0.190308	-0.107724	0	0	0	0
ILMN_2494912	LOC100046586	PREDICTED: Mus musculus similar to loop-tail protein 2 (LOC100046586), mRNA.	XM_001476678.1				1.16992	0.336866	0.409518	0.00125313	0.00125313	0	0
ILMN_2497094	Med4	Mus musculus mediator of RNA polymerase II transcription, subunit 4 homolog (yeast) (Med4), mRNA.	NM_026119.3	Any process that modulates the frequency, rate or extent of DNA-dependent transcription [goid 6355] [evidence IEA]; The synthesis of either RNA on a template of DNA or DNA on a template of RNA [goid 6350] [evidence IEA]	Interacting selectively with any protein or protein complex (a complex of two or more proteins that may include other nonprotein molecules) [goid 5515] [evidence IPI]	14	-0.75413	0.299749	0.292872	0	0	0	0
ILMN_2502623	Zhx3	Mus musculus zinc fingers and homeoboxes 3 (Zhx3), mRNA.	NM_177263.3	Any process that modulates the frequency, rate or extent of DNA-dependent transcription [goid 6355] [evidence IEA]; The synthesis of either RNA on a template of DNA or DNA on a template of RNA [goid 6350] [evidence IEA]; Any process that modulates the frequency, rate or extent of the synthesis of either RNA on a template of DNA or DNA on a template of RNA [goid 45449] [evidence IEA]; Any process …	Interacting selectively with zinc (Zn) ions [goid 8270] [evidence IEA]; Interacting selectively with DNA (deoxyribonucleic acid) [goid 3677] [evidence IEA]; Interacting selectively with any metal ion [goid 46872] [evidence IEA]; Interacting selectively with DNA of a specific nucleotide composition, e.g. GC-rich DNA binding, or with a specific sequence motif or type of DNA e.g. promotor binding or…	2	1.12422	0.414349	0.00925677	0.00125313	0.00125313	0	0
ILMN_2504823	Trim47	Mus musculus tripartite motif-containing 47 (Trim47), mRNA.	NM_172570.4		Interacting selectively with any metal ion [goid 46872] [evidence IEA]; Interacting selectively with zinc (Zn) ions [goid 8270] [evidence IEA]; Interacting selectively with any protein or protein complex (a complex of two or more proteins that may include other nonprotein molecules) [goid 5515] [evidence IEA]		-0.853043	-0.0186188	0.469489	0	0.00877193	0	0
ILMN_2524043	Wdr75	Mus musculus WD repeat domain 75 (Wdr75), mRNA. XM_899942 XM_899949 XM_905443 XM_919350 XM_919365 XM_919374 XM_919385 XM_919393 XM_919402	NM_028599.2			1	0.966099	0.389939	0.371715	7.85171e-07	7.85171e-05	0	0
ILMN_2541142	LOC382010		XM_356076.1				-0.713541	0.460789	0.45535	0	0.00125313	0	0
ILMN_2592656	Pigx	Mus musculus phosphatidylinositol glycan anchor biosynthesis, class X (Pigx), mRNA.	NM_024464.2	The chemical reactions and pathways resulting in the formation of a glycosylphosphatidylinositol (GPI) anchor that attaches some membrane proteins to the lipid bilayer of the cell membrane. The phosphatidylinositol moiety is linked via the C-6 hydroxyl residue of inositol to a carbohydrate chain which is itself linked to the protein via an ethanolamine phosphate moiety, its amino group forming an…		16	0.583165	-0.215019	0.227934	0	0	0	0
ILMN_2594807	4933434E20Rik	Mus musculus RIKEN cDNA 4933434E20 gene (4933434E20Rik), transcript variant 1, mRNA.	NM_025762.1			3	-0.715086	0.0904271	0.228094	0.00762037	0.0102224	0.00833173	0.0033767
ILMN_2598374	Ccdc92	Mus musculus coiled-coil domain containing 92 (Ccdc92), mRNA.	NM_144819.2			5	0.549028	0.115549	0.15836	0	0	0	0
ILMN_2598576	Parp2	Mus musculus poly (ADP-ribose) polymerase family, member 2 (Parp2), mRNA.	NM_009632.2	The transfer, from NAD, of ADP-ribose to protein amino acids [goid 6471] [evidence IEA]; The process of restoring DNA after damage. Genomes are subject to damage by chemical and physical agents in the environment (e.g. UV and ionizing radiations, chemical mutagens, fungal and bacterial toxins, etc.) and by free radicals or alkylating agents endogenously generated in metabolism. DNA is also damage…	Catalysis of the transfer of a group, e.g. a methyl group, glycosyl group, acyl group, phosphorus-containing, or other groups, from one compound (generally regarded as the donor) to another compound (generally regarded as the acceptor). Transferase is the systematic name for any enzyme of EC class 2 [goid 16740] [evidence IEA]; Catalysis of the transfer of a glycosyl group from one compound (dono…	14	0.827687	0.0819739	0.0846671	7.85171e-07	7.85171e-07	0	0
ILMN_2602257	Tmem68	Mus musculus transmembrane protein 68 (Tmem68), mRNA.	NM_028097.3	The chemical reactions and pathways, including anabolism and catabolism, by which living organisms transform chemical substances. Metabolic processes typically transform small molecules, but also include macromolecular processes such as DNA repair and replication, and protein synthesis and degradation [goid 8152] [evidence IEA]	Catalysis of the generalized reaction: acyl-carrier + reactant = acyl-reactant + carrier [goid 8415] [evidence IEA]	4	1.32172	0.165348	0.440235	0	0	0	0
ILMN_2603178	Tfam	Mus musculus transcription factor A, mitochondrial (Tfam), nuclear gene encoding mitochondrial protein, mRNA.	NM_009360.4	Any process that modulates the frequency, rate or extent of DNA-dependent transcription [goid 6355] [evidence IEA]; The synthesis of either RNA on a template of DNA or DNA on a template of RNA [goid 6350] [evidence IEA]; The aggregation, arrangement and bonding together of a set of components to form a mitochondrial respiratory chain complex [goid 33108] [evidence IMP]	Interacting selectively with DNA (deoxyribonucleic acid) [goid 3677] [evidence IEA]; The function of binding to a specific DNA sequence in order to modulate transcription. The transcription factor may or may not also interact selectively with a protein or macromolecular complex [goid 3700] [evidence TAS]		-0.999394	0.122177	0.172422	0	3.14068e-06	0	0
ILMN_2605096	Rsl1d1	Mus musculus ribosomal L1 domain containing 1 (Rsl1d1), mRNA.	NM_025546.2			16	-2.53696	0.302134	0.471702	0	0.00580712	0	0
ILMN_2605694	Krtcap2	Mus musculus keratinocyte associated protein 2 (Krtcap2), mRNA.	NM_025327.2	The posttranslational glycosylation of protein via the N4 atom of peptidyl-asparagine forming N4-glycosyl-L-asparagine; the most common form is N-acetylglucosaminyl asparagine; N-acetylgalactosaminyl asparagine also occurs; this modification typically occurs in extracellular peptides with an N-X-(ST) motif. Partial modification has been observed to occur with cysteine, rather than serine or threo…	Catalysis of the reaction: dolichyl diphosphooligosaccharide + protein L-asparagine = dolichyl diphosphate + a glycoprotein with the oligosaccharide chain attached by glycosylamine linkage to protein L-asparagine [goid 4579] [evidence IC ]	3	0.645767	0.0914766	0.0940255	0	0	0	0
ILMN_2607331	Cldn9	Mus musculus claudin 9 (Cldn9), mRNA.	NM_020293.2		The action of a molecule that contributes to the structural integrity of a complex or assembly within or outside a cell [goid 5198] [evidence IEA]	17	1.86609	0.21882	0.129232	0.00125313	0.00125313	0	0
ILMN_2608602	Grsf1	Mus musculus G-rich RNA sequence binding factor 1 (Grsf1), transcript variant 1, mRNA.	NM_178700.4	The process by which the anatomical structures of embryonic epithelia are generated and organized. Morphogenesis pertains to the creation of form [goid 16331] [evidence IMP]; The regionalization process by which specific areas of cell differentiation are determined along the anterior-posterior axis [goid 9952] [evidence IMP]	Interacting selectively with an RNA molecule or a portion thereof [goid 3723] [evidence IEA]; Interacting selectively with any nucleic acid [goid 3676] [evidence IEA]; Interacting selectively with a nucleotide, any compound consisting of a nucleoside that is esterified with (ortho)phosphate or an oligophosphate at any hydroxyl group on the ribose or deoxyribose moiety [goid 166] [evidence IEA]		0.598166	0.251548	0.371645	0	0	0	0
ILMN_2608933	Tcof1	Mus musculus Treacher Collins Franceschetti syndrome 1, homolog (Tcof1), mRNA.	NM_011552.2	The directed movement of substances (such as macromolecules, small molecules, ions) into, out of, within or between cells, or within a multicellular organism [goid 6810] [evidence IEA]; The synthesis of the large ribosomal RNA (rRNA) transcript which encodes several rRNAs, e.g. in mammals 28S, 18S and 5.8S, from a nuclear DNA template [goid 42790] [evidence IMP]		18	1.50561	0.20494	0.0350047	0	0	0	0
ILMN_2612283	Gata2	Mus musculus GATA binding protein 2 (Gata2), mRNA.	NM_008090.4	The process whereby phagocytes engulf external particulate material. The particles are initially contained within phagocytic vacuoles (phagosomes), which then fuse with primary lysosomes to effect digestion of the particles [goid 6909] [evidence IEA]; The process whereby relatively unspecialized cells, e.g. embryonic or regenerative cells, acquire specialized structural and/or functional features…	Interacting selectively with zinc (Zn) ions [goid 8270] [evidence IEA]; Interacting selectively with DNA (deoxyribonucleic acid) [goid 3677] [evidence IDA]; The function of binding to a specific DNA sequence in order to modulate transcription. The transcription factor may or may not also interact selectively with a protein or macromolecular complex [goid 3700] [evidence IEA]; Interacting selectiv…	6	0.801878	-0.0464491	-0.282678	0	0	0	0
ILMN_2615145	Fbxw17	Mus musculus F-box and WD-40 domain protein 17 (Fbxw17), mRNA.	NM_175401.3			13	0.598888	0.214866	-0.0904234	0	0	0	0
ILMN_2617305	Nudt8	Mus musculus nudix (nucleoside diphosphate linked moiety X)-type motif 8 (Nudt8), mRNA.	NM_025529.3		Catalysis of the hydrolysis of various bonds, e.g. C-O, C-N, C-C, phosphoric anhydride bonds, etc. Hydrolase is the systematic name for any enzyme of EC class 3 [goid 16787] [evidence IEA]; Interacting selectively with magnesium (Mg) ions [goid 287] [evidence IEA]; Interacting selectively with manganese (Mn) ions [goid 30145] [evidence IEA]; Interacting selectively with any metal ion [goid 46872]…	19	-1.20208	-0.216049	0.0795975	0	0.00250627	0	0
ILMN_2618461	LOC100042179	PREDICTED: Mus musculus similar to mitochondria-associated granulocyte macrophage CSF signaling molecule (LOC100042179), mRNA.	XM_001477683.1			10	-1.51524	-0.00656449	-0.151862	0	0.00125313	0	0
ILMN_2620603	Smyd4	Mus musculus SET and MYND domain containing 4 (Smyd4), mRNA.	NM_177009.3		Interacting selectively with any metal ion [goid 46872] [evidence IEA]; Interacting selectively with zinc (Zn) ions [goid 8270] [evidence IEA]; The selective, often stoichiometric, interaction of a molecule with one or more specific sites on another molecule [goid 5488] [evidence IEA]		1.29461	0.130552	0.0301944	0	0	0	0
ILMN_2621433	Fgfrl1	Mus musculus fibroblast growth factor receptor-like 1 (Fgfrl1), mRNA.	NM_054071.1	Any series of molecular signals initiated by the binding of an extracellular ligand to a receptor on the surface of the target cell [goid 7166] [evidence ISA]; Any process that stops, prevents or reduces the rate or extent of cell proliferation [goid 8285] [evidence IDA]	A receptor belonging to the FGFR family but lacking the tyrosine kinase domain [goid 1571] [evidence ISA]; Combining with an extracellular or intracellular messenger to initiate a change in cell activity [goid 4872] [evidence IEA]; Interacting selectively with any protein or protein complex (a complex of two or more proteins that may include other nonprotein molecules) [goid 5515] [evidence IPI]	5	-0.613508	-0.0553582	0.0614299	0	0.00250627	0	0
ILMN_2621581	Smtn	Mus musculus smoothelin (Smtn), mRNA.	NM_013870.2		The action of a molecule that contributes to the structural integrity of a complex or assembly within or outside a cell [goid 5198] [evidence IEA]	11	-2.15541	0.0311915	0.20387	0	0.00388727	0	0
ILMN_2622255	Ephb2		XM_204072.3	The process by which the migration of an axon growth cone of a retinal ganglion cell (RGC) is directed to its target in the brain in response to a combination of attractive and repulsive cues [goid 31290] [evidence IDA]; Generation of a long process of a CNS neuron, that carries efferent (outgoing) action potentials from the cell body towards target cells in a different central nervous system reg…	Interacting selectively with ATP, adenosine 5'-triphosphate, a universally important coenzyme and enzyme regulator [goid 5524] [evidence IEA]; Catalysis of the reaction: ATP + a protein-L-tyrosine = ADP + a protein-L-tyrosine phosphate, to initiate a change in cell activity [goid 4714] [evidence IEA]; [goid 8046] [evidence IDA]; Combining with an ephrin to initiate a change in cell activity [goid…		1.29936	0.178066	-0.207895	0	0	0	0
ILMN_2632187	Mtif3	Mus musculus mitochondrial translational initiation factor 3 (Mtif3), nuclear gene encoding mitochondrial protein, mRNA.	NM_029581.3	The chemical reactions and pathways resulting in the formation of a protein. This is a ribosome-mediated process in which the information in messenger RNA (mRNA) is used to specify the sequence of amino acids in the protein [goid 6412] [evidence IEA]; The disaggregation of a ribosome into its constituent components; includes the dissociation of ribosomal subunits [goid 32790] [evidence ISS]; The …	Functions in the initiation of ribosome-mediated translation of mRNA into a polypeptide [goid 3743] [evidence IEA]; Interacting selectively with any part of the small ribosomal subunit [goid 43024] [evidence ISS]	5	-1.24575	-0.0298393	0.0138303	0	0.0250627	0	0
ILMN_2632839	1300007L22Rik		NM_027917.1				1.18475	0.181934	-0.159659	0	0	0	0
ILMN_2637624	1810055E12Rik	Mus musculus RIKEN cDNA 1810055E12 gene (1810055E12Rik), mRNA.	NM_026437.2			19	0.668481	0.052203	0.185215	2.6238e-09	0.000919385	0	3.27974e-10
ILMN_2638558	Pes1	Mus musculus pescadillo homolog 1, containing BRCT domain (zebrafish) (Pes1), mRNA.	NM_022889.3	The process of the formation of the constituents of the ribosome subunits, their assembly, and their transport to the sites of protein synthesis [goid 42254] [evidence IMP]; The multiplication or reproduction of cells, resulting in the expansion of a cell population [goid 8283] [evidence IEA]; A process that is carried out at the cellular level which results in the formation, arrangement of const…	Elemental activities, such as catalysis or binding, describing the actions of a gene product at the molecular level. A given gene product may exhibit one or more molecular functions [goid 3674] [evidence ND ]	11	0.658208	0.365526	0.478836	0	0	0	0
ILMN_2639239	Serpinf1	Mus musculus serine (or cysteine) peptidase inhibitor, clade F, member 1 (Serpinf1), mRNA.	NM_011340.3	Any process that stops, prevents or reduces the frequency, rate or extent of angiogenesis [goid 16525] [evidence IDA]	Stops, prevents or reduces the activity of serine-type endopeptidases, enzymes that catalyze the hydrolysis of nonterminal peptide bonds in a polypeptide chain; a serine residue (and a histidine residue) are at the active center of the enzyme [goid 4867] [evidence IEA]	11	0.623857	0.00392386	-0.0505084	0	0	0	0
ILMN_2641111	Dpagt1	Mus musculus dolichyl-phosphate (UDP-N-acetylglucosamine) acetylglucosaminephosphotransferase 1 (GlcNAc-1-P transferase) (Dpagt1), mRNA.	NM_007875.2	The chemical reactions and pathways resulting in the formation of dolichol-linked oligosaccharide, usually by a stepwise addition of glycosyl chains to endoplasmic reticulum membrane-bound dolichol-P [goid 6488] [evidence TAS]	Catalysis of the transfer of a group, e.g. a methyl group, glycosyl group, acyl group, phosphorus-containing, or other groups, from one compound (generally regarded as the donor) to another compound (generally regarded as the acceptor). Transferase is the systematic name for any enzyme of EC class 2 [goid 16740] [evidence IEA]; Catalysis of the transfer of a glycosyl group from one compound (dono…	9	0.615286	0.092952	0.23658	0	0	0	0
ILMN_2641678	Bdh2	Mus musculus 3-hydroxybutyrate dehydrogenase, type 2 (Bdh2), mRNA.	NM_027208.1	The process of removal or addition of one or more electrons with or without the concomitant removal or addition of a proton or protons [goid 55114] [evidence IEA]; Any process specifically pertinent to the functioning of integrated living units: cells, tissues, organs, and organisms. A process is a collection of molecular events with a defined beginning and end [goid 8150] [evidence ND ]; The che…	Elemental activities, such as catalysis or binding, describing the actions of a gene product at the molecular level. A given gene product may exhibit one or more molecular functions [goid 3674] [evidence ND ]; Catalysis of an oxidation-reduction (redox) reaction, a reversible chemical reaction in which the oxidation state of an atom or atoms within a molecule is altered. One substrate acts as a h…	3	1.4047	0.266325	-0.162731	0	0	0	0
ILMN_2642052	3010003L21Rik	PREDICTED: Mus musculus RIKEN cDNA 3010003L21 gene (3010003L21Rik), misc RNA.	XR_005252.1			6	2.07025	0.409299	0.223312	0.00125313	0	0	0
ILMN_2643115	Zc3h10	Mus musculus zinc finger CCCH type containing 10 (Zc3h10), mRNA.	NM_134003.1		Interacting selectively with any metal ion [goid 46872] [evidence IEA]; Interacting selectively with zinc (Zn) ions [goid 8270] [evidence IEA]; Interacting selectively with any nucleic acid [goid 3676] [evidence IEA]	10	0.617506	0.44081	0.375982	0	0	0	0
ILMN_2645090	St7l	Mus musculus suppression of tumorigenicity 7-like (St7l), mRNA.	NM_153091.2	Any process specifically pertinent to the functioning of integrated living units: cells, tissues, organs, and organisms. A process is a collection of molecular events with a defined beginning and end [goid 8150] [evidence ND ]	Elemental activities, such as catalysis or binding, describing the actions of a gene product at the molecular level. A given gene product may exhibit one or more molecular functions [goid 3674] [evidence ND ]	3	0.930187	0.00728249	0.365813	0	0	0	0
ILMN_2648170	Pdcd2	Mus musculus programmed cell death 2 (Pdcd2), mRNA.	NM_008799.2	A form of programmed cell death induced by external or internal signals that trigger the activity of proteolytic caspases, whose actions dismantle the cell and result in cell death. Apoptosis begins internally with condensation and subsequent fragmentation of the cell nucleus (blebbing) while the plasma membrane remains intact. Other characteristics of apoptosis include DNA fragmentation and the …	Interacting selectively with any metal ion [goid 46872] [evidence IEA]; Interacting selectively with zinc (Zn) ions [goid 8270] [evidence IEA]; Interacting selectively with DNA (deoxyribonucleic acid) [goid 3677] [evidence IEA]	17	0.591647	0.16334	0.264365	0	0	0	0
ILMN_2650275	1810055G02Rik	Mus musculus RIKEN cDNA 1810055G02 gene (1810055G02Rik), mRNA.	NM_028077.2			19	0.532075	0.265856	0.456734	0	0	0	0
ILMN_2655429	Zfp12	Mus musculus zinc finger protein 12 (Zfp12), mRNA.	NM_177681.3		Interacting selectively with any metal ion [goid 46872] [evidence IEA]; Interacting selectively with zinc (Zn) ions [goid 8270] [evidence IEA]	5	-1.09625	0.146673	0.206904	0	0	0	0
ILMN_2655577	Pold1	Mus musculus polymerase (DNA directed), delta 1, catalytic subunit (Pold1), mRNA.	NM_011131.2	The process whereby new strands of DNA are synthesized. The template for replication can either be an existing DNA molecule or RNA [goid 6260] [evidence IEA]; Correction of replication errors by DNA polymerase using a 3'-5' exonuclease activity [goid 45004] [evidence IMP]; Repair of the damaged strand by the combined action of an apurinic endouclease that degrades a few bases on the damaged stran…	Catalysis of the transfer of a nucleotidyl group to a reactant [goid 16779] [evidence IEA]; Catalysis of the hydrolysis of ester linkages within nucleic acids [goid 4518] [evidence IEA]; Catalysis of the hydrolysis of ester linkages within nucleic acids by removing nucleotide residues from the 3' or 5' end [goid 4527] [evidence IEA]; Catalysis of the reaction: deoxynucleoside triphosphate + DNA(n…	7	0.792916	0.0320059	-0.0894548	0	0	0	0
ILMN_2655595	Crcp	Mus musculus calcitonin gene-related peptide-receptor component protein (Crcp), mRNA.	NM_007761.2	The synthesis of either RNA on a template of DNA or DNA on a template of RNA [goid 6350] [evidence IEA]; The series of molecular signals generated as a consequence of a peptide neurotransmitter binding to a cell surface receptor [goid 7218] [evidence IDA]	Catalysis of the reaction: nucleoside triphosphate + RNA(n) = diphosphate + RNA(n+1). Utilizes a DNA template, i.e. the catalysis of DNA-template-directed extension of the 3'-end of an RNA strand by one nucleotide at a time. Can initiate a chain 'de novo' [goid 3899] [evidence IEA]; [goid 1635] [evidence IDA]	5	-0.838671	0.0778315	0.293567	0	0	0	0
ILMN_2656871	Tmem97	Mus musculus transmembrane protein 97 (Tmem97), mRNA.	NM_133706.2			11	-0.62434	-0.134248	0.00895354	0	0	0	0
ILMN_2657546	Cops3	Mus musculus COP9 (constitutive photomorphogenic) homolog, subunit 3 (Arabidopsis thaliana) (Cops3), mRNA.	NM_011991.1	The process whose specific outcome is the progression of the embryo in the uterus over time, from formation of the zygote in the oviduct, to birth [goid 1701] [evidence IMP]	Interacting selectively with any protein or protein complex (a complex of two or more proteins that may include other nonprotein molecules) [goid 5515] [evidence IPI]	11	0.729108	-0.442828	-0.468006	0	0	0	0
ILMN_2662825	Pank2	Mus musculus pantothenate kinase 2 (Hallervorden-Spatz syndrome) (Pank2), nuclear gene encoding mitochondrial protein, mRNA.	NM_153501.1		Catalysis of the transfer of a phosphate group, usually from ATP, to a substrate molecule [goid 16301] [evidence IEA]; Catalysis of the reaction: ATP + pantothenate = ADP + D-4'-phosphopantothenate [goid 4594] [evidence IGI]	2	-1.86741	0.115794	0.218275	0	0.00125313	0	0
ILMN_2664040	Alas1	Mus musculus aminolevulinic acid synthase 1 (Alas1), mRNA.	NM_020559.1	The chemical reactions and pathways resulting in the formation of heme, any compound of iron complexed in a porphyrin (tetrapyrrole) ring, from less complex precursors [goid 6783] [evidence IEA]; The chemical reactions and pathways resulting in the formation of substances; typically the energy-requiring part of metabolism in which simpler substances are transformed into more complex ones [goid 90…	Catalysis of a biochemical reaction at physiological temperatures. In biologically catalyzed reactions, the reactants are known as substrates, and the catalysts are naturally occurring macromolecular substances known as enzymes. Enzymes possess specific binding sites for substrates, and are usually composed wholly or largely of protein, but RNA that has catalytic activity (ribozyme) is often also…	9	0.602335	0.118386	0.318971	0	0	0	0
ILMN_2667972	Cugbp1	Mus musculus CUG triplet repeat, RNA binding protein 1 (Cugbp1), transcript variant 2, mRNA.	NM_198683.1	Any process involved in the conversion of a primary mRNA transcript into one or more mature mRNA(s) prior to translation into polypeptide [goid 6397] [evidence IEA]; Any process that activates or increases the frequency, rate or extent of growth of an organism to reach its usual body size [goid 40018] [evidence IMP]; The process whose specific outcome is the progression of a male gamete over time…	Interacting selectively with an RNA molecule or a portion thereof [goid 3723] [evidence IEA]; Interacting selectively with any nucleic acid [goid 3676] [evidence IEA]; Interacting selectively with a nucleotide, any compound consisting of a nucleoside that is esterified with (ortho)phosphate or an oligophosphate at any hydroxyl group on the ribose or deoxyribose moiety [goid 166] [evidence IEA]	2	0.599571	0.265812	0.343341	0.0187935	0.00590507	0.000648511	0.000531937
ILMN_2669782	Phca	Mus musculus phytoceramidase, alkaline (Phca), mRNA.	NM_025408.2	The chemical reactions and pathways involving ceramides, any N-acylated sphingoid [goid 6672] [evidence IEA]	Catalysis of the hydrolysis of various bonds, e.g. C-O, C-N, C-C, phosphoric anhydride bonds, etc. Hydrolase is the systematic name for any enzyme of EC class 3 [goid 16787] [evidence IEA]; Catalysis of the hydrolysis of any non-peptide carbon-nitrogen bond in a linear amide [goid 16811] [evidence IEA]	7	1.06939	0.331774	0.32662	7.85171e-07	7.85171e-07	0	0
ILMN_2675464	Ankrd17	Mus musculus ankyrin repeat domain 17 (Ankrd17), transcript variant 2, mRNA.	NM_198010.2	A system for the correction of errors introduced during DNA replication when an incorrect base, which cannot form hydrogen bonds with the corresponding base in the parent strand, is incorporated into the daughter strand. The mismatch repair system promotes genomic fidelity by repairing base-base mismatches, insertion-deletion loops and heterologies generated during DNA replication and recombinati…	Interacting selectively with an RNA molecule or a portion thereof [goid 3723] [evidence IEA]; Interacting selectively with double-stranded DNA containing one or more mismatches [goid 30983] [evidence IEA]; Interacting selectively with ATP, adenosine 5'-triphosphate, a universally important coenzyme and enzyme regulator [goid 5524] [evidence IEA]; Elemental activities, such as catalysis or binding…	5	2.03469	0.237126	0.192019	0.00177869	0.00113778	0.000861722	0.00434367
ILMN_2675514	Rpp38		XM_130010.3	The process by which a pre-tRNA molecule is converted to a mature tRNA, ready for addition of an aminoacyl group [goid 8033] [evidence IEA]	Catalysis of the hydrolysis of various bonds, e.g. C-O, C-N, C-C, phosphoric anhydride bonds, etc. Hydrolase is the systematic name for any enzyme of EC class 3 [goid 16787] [evidence IEA]; Catalysis of the endonucleolytic cleavage of RNA, removing 5' extra nucleotides from tRNA precursor [goid 4526] [evidence IEA]		0.68697	0.354226	0.292658	0	0.00125313	0	0
ILMN_2677065	4930519N13Rik	Mus musculus RIKEN cDNA 4930519N13 gene (4930519N13Rik), mRNA.	NM_207204.1		Interacting selectively with calcium ions (Ca2+) [goid 5509] [evidence IEA]	2	0.969137	-0.457421	-0.2758	0	0	0	0
ILMN_2677494	Drg2	Mus musculus developmentally regulated GTP binding protein 2 (Drg2), mRNA.	NM_021354.1	Any process specifically pertinent to the functioning of integrated living units: cells, tissues, organs, and organisms. A process is a collection of molecular events with a defined beginning and end [goid 8150] [evidence ND ]	Interacting selectively with GTP, guanosine triphosphate [goid 5525] [evidence IEA]; Interacting selectively with a nucleotide, any compound consisting of a nucleoside that is esterified with (ortho)phosphate or an oligophosphate at any hydroxyl group on the ribose or deoxyribose moiety [goid 166] [evidence IEA]; Elemental activities, such as catalysis or binding, describing the actions of a gene…	11	-1.23373	-0.132941	-0.00681849	0	0.00125313	0	0
ILMN_2677696	Abcf3	Mus musculus ATP-binding cassette, sub-family F (GCN20), member 3 (Abcf3), mRNA.	NM_013852.2		Interacting selectively with ATP, adenosine 5'-triphosphate, a universally important coenzyme and enzyme regulator [goid 5524] [evidence IEA]; Interacting selectively with a nucleotide, any compound consisting of a nucleoside that is esterified with (ortho)phosphate or an oligophosphate at any hydroxyl group on the ribose or deoxyribose moiety [goid 166] [evidence IEA]; Catalysis of the reaction:…	16	-0.548181	0.078988	0.036786	0	0	0	0
ILMN_2687828	Arid3a		NM_007880.1	The synthesis of either RNA on a template of DNA or DNA on a template of RNA [goid 6350] [evidence IEA]; Any process that modulates the frequency, rate or extent of DNA-dependent transcription [goid 6355] [evidence IDA]	Interacting selectively with any protein or protein complex (a complex of two or more proteins that may include other nonprotein molecules) [goid 5515] [evidence IPI]; The function of binding to a specific DNA sequence in order to modulate transcription. The transcription factor may or may not also interact selectively with a protein or macromolecular complex [goid 3700] [evidence IDA]; Interacti…		0.85171	0.314596	0.326116	0.00125313	0.00250627	0	0
ILMN_2705673	Spg21	Mus musculus spastic paraplegia 21 homolog (human) (Spg21), mRNA.	NM_138584.2			9	-3.07662	0.124873	0.458783	0	0	0	0
ILMN_2713566	Nfx1	Mus musculus nuclear transcription factor, X-box binding 1 (Nfx1), mRNA.	NM_023739.3	Any process that modulates the frequency, rate or extent of DNA-dependent transcription [goid 6355] [evidence IEA]; The chemical reactions and pathways resulting in the breakdown of a protein or peptide by hydrolysis of its peptide bonds, initiated by the covalent attachment of a ubiquitin moiety, or multiple ubiquitin moieties, to the protein [goid 6511] [evidence IEA]; The synthesis of either R…	Interacting selectively with any protein or protein complex (a complex of two or more proteins that may include other nonprotein molecules) [goid 5515] [evidence IPI]; Interacting selectively with zinc (Zn) ions [goid 8270] [evidence IEA]; Interacting selectively with DNA (deoxyribonucleic acid) [goid 3677] [evidence IEA]; Catalysis of the ligation of two substances with concomitant breaking of a…	4	0.987478	0.314905	0.350248	0.00125313	0.00877193	0	0
ILMN_2678851	Rnf145	Mus musculus ring finger protein 145 (Rnf145), mRNA.	NM_028862.2		Interacting selectively with any metal ion [goid 46872] [evidence IEA]; Interacting selectively with zinc (Zn) ions [goid 8270] [evidence IEA]; Combining with an extracellular or intracellular messenger to initiate a change in cell activity [goid 4872] [evidence IEA]; Interacting selectively with any protein or protein complex (a complex of two or more proteins that may include other nonprotein m…	11	-1.48206	-0.0183335	0.316949	0	0	0	0
ILMN_2680406	Rnf44	Mus musculus ring finger protein 44 (Rnf44), mRNA.	NM_134064.1		Interacting selectively with any metal ion [goid 46872] [evidence IEA]; Interacting selectively with zinc (Zn) ions [goid 8270] [evidence IEA]; Interacting selectively with any protein or protein complex (a complex of two or more proteins that may include other nonprotein molecules) [goid 5515] [evidence IEA]	13	-0.659992	-0.118731	0.19677	0	0	0	0
ILMN_2680781	Arl8a	Mus musculus ADP-ribosylation factor-like 8A (Arl8a), mRNA.	NM_026823.2	Any process specifically pertinent to the functioning of integrated living units: cells, tissues, organs, and organisms. A process is a collection of molecular events with a defined beginning and end [goid 8150] [evidence ND ]; Any series of molecular signals in which a small monomeric GTPase relays one or more of the signals [goid 7264] [evidence IEA]	Interacting selectively with GTP, guanosine triphosphate [goid 5525] [evidence IEA]; Elemental activities, such as catalysis or binding, describing the actions of a gene product at the molecular level. A given gene product may exhibit one or more molecular functions [goid 3674] [evidence ND ]; Interacting selectively with a nucleotide, any compound consisting of a nucleoside that is esterified wi…	1	0.718508	-0.0203356	0.324242	0	0	0	0
ILMN_2682063	Rnf181	Mus musculus ring finger protein 181 (Rnf181), mRNA.	NM_025607.3		Interacting selectively with any metal ion [goid 46872] [evidence IEA]; Interacting selectively with zinc (Zn) ions [goid 8270] [evidence IEA]; Interacting selectively with any protein or protein complex (a complex of two or more proteins that may include other nonprotein molecules) [goid 5515] [evidence IEA]	6	0.67483	0.103707	0.0275487	0	0	0	0
ILMN_2684300	Pdcd2l	Mus musculus programmed cell death 2-like (Pdcd2l), mRNA.	NM_026549.3				0.627468	-0.135976	0.198444	0	0	0	0
ILMN_2685769	AW555464		XM_127132.3				-1.07461	0.235824	0.448601	0	0	0	0
ILMN_2686327	Gas6	Mus musculus growth arrest specific 6 (Gas6), mRNA.	NM_019521.2	Any process that modulates the frequency, rate or extent of cell growth [goid 1558] [evidence IEA]	Interacting selectively with any metal ion [goid 46872] [evidence IEA]; Interacting selectively with calcium ions (Ca2+) [goid 5509] [evidence IEA]		0.867181	0.21079	-0.48338	0	0	0	0
ILMN_2688834	2310065K24Rik	Mus musculus RIKEN cDNA 2310065K24 gene (2310065K24Rik), mRNA.	NM_028221.3				0.564121	0.290595	0.33288	0	0	0	0
ILMN_2689025	LOC100047707	PREDICTED: Mus musculus hypothetical protein LOC100047707 (LOC100047707), mRNA.	XM_001478713.1				-0.678422	0.17371	0.173668	0	0	0	0
ILMN_2693976	Ncl	Mus musculus nucleolin (Ncl), mRNA.	NM_010880.3		Interacting selectively with any protein or protein complex (a complex of two or more proteins that may include other nonprotein molecules) [goid 5515] [evidence IPI]; Interacting selectively with an RNA molecule or a portion thereof [goid 3723] [evidence IEA]; Interacting selectively with DNA (deoxyribonucleic acid) [goid 3677] [evidence IEA]; Interacting selectively with any nucleic acid [goid …	1	0.947661	0.0694515	0.174925	0	0	0	0
ILMN_2695468	Tmem55a	Mus musculus transmembrane protein 55A (Tmem55a), mRNA.	NM_028264.2		Catalysis of the hydrolysis of various bonds, e.g. C-O, C-N, C-C, phosphoric anhydride bonds, etc. Hydrolase is the systematic name for any enzyme of EC class 3 [goid 16787] [evidence IEA]	4	1.08644	0.026771	-0.151121	0	0	0	0
ILMN_2696191	Pip4k2c	Mus musculus phosphatidylinositol-5-phosphate 4-kinase, type II, gamma (Pip4k2c), mRNA.	NM_054097.2	The chemical reactions and pathways involving phosphatidylinositol, any glycophospholipid with its sn-glycerol 3-phosphate residue is esterified to the 1-hydroxyl group of 1D-myo-inositol [goid 46488] [evidence IEA]	Catalysis of the transfer of a phosphate group, usually from ATP, to a substrate molecule [goid 16301] [evidence IEA]; Interacting selectively with a nucleotide, any compound consisting of a nucleoside that is esterified with (ortho)phosphate or an oligophosphate at any hydroxyl group on the ribose or deoxyribose moiety [goid 166] [evidence IEA]; Catalysis of the transfer of a group, e.g. a methy…	10	-0.715207	0.182663	0.200358	0	0	0	0
ILMN_2698097	Ikbkg	Mus musculus inhibitor of kappaB kinase gamma (Ikbkg), transcript variant 2, mRNA.	NM_178590.3	Any process that modulates the frequency, rate or extent of DNA-dependent transcription [goid 6355] [evidence IEA]; The synthesis of either RNA on a template of DNA or DNA on a template of RNA [goid 6350] [evidence IEA]; The stimulation of the activity of NF-kappaB-inducing kinase through phosphorylation at specific residues [goid 7250] [evidence IDA]; The process of regulating the proliferation …	Catalysis of the transfer of a phosphate group, usually from ATP, to a substrate molecule [goid 16301] [evidence IEA]; Interacting selectively with zinc (Zn) ions [goid 8270] [evidence IEA]; Interacting selectively with any metal ion [goid 46872] [evidence IEA]		0.554677	-0.0210468	-0.135561	7.99897e-06	0.00603465	2.6238e-09	7.08425e-08
ILMN_2699477	Abtb1	Mus musculus ankyrin repeat and BTB (POZ) domain containing 1 (Abtb1), mRNA.	NM_030251.2	The chemical reactions and pathways resulting in the formation of a protein. This is a ribosome-mediated process in which the information in messenger RNA (mRNA) is used to specify the sequence of amino acids in the protein [goid 6412] [evidence IEA]	Functions in chain elongation during polypeptide synthesis at the ribosome [goid 3746] [evidence IEA]; Interacting selectively with any protein or protein complex (a complex of two or more proteins that may include other nonprotein molecules) [goid 5515] [evidence IEA]	6	0.776034	0.00274803	-0.142514	0	0	0	0
ILMN_2701991	Dscr1		NM_019466.2				1.17956	0.368303	0.368459	0	0	0	0
ILMN_2702997	Thap7		NM_026909.1	Any process that modulates the frequency, rate or extent of DNA-dependent transcription [goid 6355] [evidence IEA]; The synthesis of either RNA on a template of DNA or DNA on a template of RNA [goid 6350] [evidence IEA]	Interacting selectively with zinc (Zn) ions [goid 8270] [evidence IEA]; Interacting selectively with DNA (deoxyribonucleic acid) [goid 3677] [evidence IEA]; Interacting selectively with any metal ion [goid 46872] [evidence IEA]; Interacting selectively with any nucleic acid [goid 3676] [evidence IEA]		0.526041	0.267193	0.220304	0	0	0	0
ILMN_2705097	Deadc1	Mus musculus deaminase domain containing 1 (Deadc1), mRNA.	NM_025748.3			10	0.561447	-0.100148	-0.337239	0	0	0	0
ILMN_2705349	Nipa1	Mus musculus non imprinted in Prader-Willi/Angelman syndrome 1 homolog (human) (Nipa1), mRNA.	NM_153578.2			7	0.699344	0.0786691	0.25548	0	0	0	0
ILMN_2706567	Spop	Mus musculus speckle-type POZ protein (Spop), mRNA.	NM_025287.2	The chemical reactions and pathways resulting in the breakdown of a protein or peptide by hydrolysis of its peptide bonds, initiated by the covalent attachment of a ubiquitin moiety, or multiple ubiquitin moieties, to the protein [goid 6511] [evidence IEA]	Interacting selectively with any protein or protein complex (a complex of two or more proteins that may include other nonprotein molecules) [goid 5515] [evidence IEA]	11	-0.748392	0.117086	0.28644	0	0	0	0
ILMN_2711651	4930403O06Rik		NM_026881.1				0.593993	0.0771386	0.0879797	0	0	0	0
ILMN_2713396	BC067068	Mus musculus cDNA sequence BC067068 (BC067068), mRNA.	NM_207522.1			10	0.873176	0.285356	0.360836	0	0	0	0
ILMN_2717916	Mrps18a	Mus musculus mitochondrial ribosomal protein S18A (Mrps18a), nuclear gene encoding mitochondrial protein, mRNA.	NM_026768.3	The chemical reactions and pathways resulting in the formation of a protein. This is a ribosome-mediated process in which the information in messenger RNA (mRNA) is used to specify the sequence of amino acids in the protein [goid 6412] [evidence IEA]	The action of a molecule that contributes to the structural integrity of the ribosome [goid 3735] [evidence IEA]		-0.907087	0.169482	0.104405	0	0	0	0
ILMN_2718815	Faf1	Mus musculus Fas-associated factor 1 (Faf1), mRNA.	NM_007983.2	A form of programmed cell death induced by external or internal signals that trigger the activity of proteolytic caspases, whose actions dismantle the cell and result in cell death. Apoptosis begins internally with condensation and subsequent fragmentation of the cell nucleus (blebbing) while the plasma membrane remains intact. Other characteristics of apoptosis include DNA fragmentation and the …	Interacting selectively with any protein or protein complex (a complex of two or more proteins that may include other nonprotein molecules) [goid 5515] [evidence IPI]; Interacting selectively with a specific domain of a protein [goid 19904] [evidence IPI]	4	0.510551	-0.00141718	0.0781754	0.0178549	0.0264418	4.35061e-05	0.00207661
ILMN_2719131	2610101N10Rik	Mus musculus RIKEN cDNA 2610101N10 gene (2610101N10Rik), mRNA.	NM_026476.1	Any process involved in the conversion of one or more primary RNA transcripts into one or more mature RNA molecules [goid 6396] [evidence IEA]	Interacting selectively with an RNA molecule or a portion thereof [goid 3723] [evidence IEA]; Interacting selectively with any nucleic acid [goid 3676] [evidence IEA]; Interacting selectively with a nucleotide, any compound consisting of a nucleoside that is esterified with (ortho)phosphate or an oligophosphate at any hydroxyl group on the ribose or deoxyribose moiety [goid 166] [evidence IEA]	9	0.594417	0.290571	0.392523	0.000132694	0.00816892	3.14068e-06	0.000314068
ILMN_2719620	Pnkp	Mus musculus polynucleotide kinase 3'- phosphatase (Pnkp), mRNA.	NM_021549.2	The process of restoring DNA after damage. Genomes are subject to damage by chemical and physical agents in the environment (e.g. UV and ionizing radiations, chemical mutagens, fungal and bacterial toxins, etc.) and by free radicals or alkylating agents endogenously generated in metabolism. DNA is also damaged because of errors during its replication. A variety of different DNA repair pathways ha…	Catalysis of the hydrolysis of various bonds, e.g. C-O, C-N, C-C, phosphoric anhydride bonds, etc. Hydrolase is the systematic name for any enzyme of EC class 3 [goid 16787] [evidence IEA]; Catalysis of the transfer of a phosphate group, usually from ATP, to a substrate molecule [goid 16301] [evidence IEA]; Interacting selectively with a nucleotide, any compound consisting of a nucleoside that is…	7	0.59115	0.246171	0.29789	0	7.85171e-07	0	0
ILMN_2720674	Stard5	Mus musculus StAR-related lipid transfer (START) domain containing 5 (Stard5), mRNA.	NM_023377.4	The directed movement of substances (such as macromolecules, small molecules, ions) into, out of, within or between cells, or within a multicellular organism [goid 6810] [evidence IEA]; The directed movement of lipids into, out of, within or between cells. Lipids are compounds soluble in an organic solvent but not, or sparingly, in an aqueous solvent [goid 6869] [evidence IEA]; The chemical react…	Interacting selectively with a lipid [goid 8289] [evidence IEA]; Interacting selectively with cholesterol (cholest-5-en-3-beta-ol); the principal sterol of vertebrates and the precursor of many steroids, including bile acids and steroid hormones [goid 15485] [evidence ISA]; Enables the directed movement of cholesterol into, out of, within or between cells. Cholesterol is the principal sterol of v…	7	1.4394	0.481932	0.26059	3.14068e-06	3.14068e-06	0	0
ILMN_2721357	Lhfpl2	Mus musculus lipoma HMGIC fusion partner-like 2 (Lhfpl2), mRNA.	NM_172589.2			13	-0.853624	0.344991	0.468205	0	0	0	0
ILMN_2728118	Rrp12	Mus musculus ribosomal RNA processing 12 homolog (S. cerevisiae) (Rrp12), mRNA.	NM_199447.2			19	0.978742	0.304278	0.210086	0	0	0	0
ILMN_2762056	Dtnbp1		NM_025772.3	A change in state or activity of a cell or an organism (in terms of movement, secretion, enzyme production, gene expression, etc.) as a result of a stimulus [goid 50896] [evidence IEA]; The series of events required for an organism to receive a visual stimulus, convert it to a molecular signal, and recognize and characterize the signal. Visual stimuli are detected in the form of photons and are p…	Interacting selectively with any protein or protein complex (a complex of two or more proteins that may include other nonprotein molecules) [goid 5515] [evidence IPI]		0.571162	-0.0748861	0.003454	0	0	0	0
ILMN_2733185	Cdc42ep3	Mus musculus CDC42 effector protein (Rho GTPase binding) 3 (Cdc42ep3), mRNA.	NM_026514.2	Any process that modulates the surface configuration of a cell [goid 8360] [evidence IEA]	Interacting selectively with any protein or protein complex (a complex of two or more proteins that may include other nonprotein molecules) [goid 5515] [evidence IPI]	17	-0.629119	-0.213311	0.0898431	0	0	0	0
ILMN_2733524	Nrm	Mus musculus nurim (nuclear envelope membrane protein) (Nrm), mRNA.	NM_134122.2			17	0.565058	-0.210584	-0.386773	0	0	0	0
ILMN_2733542	LOC100044862	PREDICTED: Mus musculus similar to Fbxl3 protein (LOC100044862), mRNA.	XM_001473206.1				0.700667	0.251216	0.321674	0	0	0	0
ILMN_2734060	1110007M04Rik	Mus musculus RIKEN cDNA 1110007M04 gene (1110007M04Rik), mRNA.	NM_026742.3		Interacting selectively with calmodulin, a calcium-binding protein with many roles, both in the calcium-bound and calcium-free states [goid 5516] [evidence IEA]	4	0.769446	-0.48567	-0.498235	0	0	0	0
ILMN_2735429	AW146242	Mus musculus expressed sequence AW146242 (AW146242), mRNA.	NM_146168.1	Any process that modulates the frequency, rate or extent of DNA-dependent transcription [goid 6355] [evidence IEA]; The synthesis of either RNA on a template of DNA or DNA on a template of RNA [goid 6350] [evidence IEA]		6	-1.16481	0.224211	0.41885	0	0.00125313	0	0
ILMN_2738090	Tmem41b	Mus musculus transmembrane protein 41B (Tmem41b), mRNA.	NM_153525.5				1.57864	0.401838	0.224165	0.00125313	0.00125313	0	0
ILMN_2741096	Timp3	Mus musculus tissue inhibitor of metalloproteinase 3 (Timp3), mRNA.	NM_011595.2	The series of molecular signals generated as a consequence of a transmembrane receptor tyrosine kinase binding to its physiological ligand [goid 7169] [evidence NAS]	Stops, prevents or reduces the activity of metalloendopeptidases, enzymes that catalyze the hydrolysis of nonterminal peptide bonds in a polypeptide chain and contain a chelated metal ion at their active sites which is essential to their catalytic activity [goid 8191] [evidence IEA]; Stops, prevents or reduces the activity of an enzyme [goid 4857] [evidence IEA]; Interacting selectively with any …	10	-0.820372	0.0549405	0.314196	7.85171e-07	0.000452258	0	0
ILMN_2747552	Fbxo34	Mus musculus F-box protein 34 (Fbxo34), mRNA.	NM_030236.1	The chemical reactions and pathways resulting in the breakdown of a protein or peptide by hydrolysis of its peptide bonds, initiated by the covalent attachment of a ubiquitin moiety, or multiple ubiquitin moieties, to the protein [goid 6511] [evidence IEA]; Any process specifically pertinent to the functioning of integrated living units: cells, tissues, organs, and organisms. A process is a colle…	Elemental activities, such as catalysis or binding, describing the actions of a gene product at the molecular level. A given gene product may exhibit one or more molecular functions [goid 3674] [evidence ND ]	14	-0.706166	-0.201702	0.0693054	0.000726068	0.00394577	0.00162434	0.000800106
ILMN_2750842	2610027L16Rik	Mus musculus RIKEN cDNA 2610027L16 gene (2610027L16Rik), mRNA.	NM_026403.2		Interacting selectively with an RNA molecule or a portion thereof [goid 3723] [evidence IEA]; The selective, often stoichiometric, interaction of a molecule with one or more specific sites on another molecule [goid 5488] [evidence IEA]	14	0.640904	-0.0566106	-0.458553	0	0.00125313	0	0
ILMN_2752206	LOC100048504	PREDICTED: Mus musculus hypothetical protein LOC100048504, transcript variant 1 (LOC100048504), mRNA.	XM_001480708.1				1.26552	0.304763	-0.00802023	0	0	0	0
ILMN_2753912	Pdgfc	Mus musculus platelet-derived growth factor, C polypeptide (Pdgfc), mRNA.	NM_019971.2	Any process that activates or increases the rate or extent of cell proliferation [goid 8284] [evidence IDA]; Any process that initiates the activity of the inactive transmembrane receptor protein tyrosine kinase activity [goid 7171] [evidence IDA]; The series of molecular signals generated as a consequence of a platelet-derived growth factor receptor binding to one of its physiological ligands [g…	Interacting selectively with the platelet-derived growth factor receptor [goid 5161] [evidence IDA]; The function that stimulates a cell to grow or proliferate. Most growth factors have other actions besides the induction of cell growth or proliferation [goid 8083] [evidence IEA]	3	0.822306	0.124061	-0.337002	0	0	0	0
ILMN_2755782	Nob1	Mus musculus NIN1/RPN12 binding protein 1 homolog (S. cerevisiae) (Nob1), mRNA. XM_001003700	NM_026277.3	Any process involved in the maturation of a precursor Small SubUnit (SSU) ribosomal RNA (rRNA) molecule into a mature SSU-rRNA molecule [goid 30490] [evidence ISA]; The formation of the constituents of the small ribosomal subunit, their assembly, and their transport to the sites of protein synthesis [goid 42274] [evidence ISA]	Interacting selectively with any metal ion [goid 46872] [evidence IEA]; Interacting selectively with zinc (Zn) ions [goid 8270] [evidence IEA]		-0.927086	0.142377	0.322644	0	0.0113065	0	0
ILMN_2759108	Dcxr	Mus musculus dicarbonyl L-xylulose reductase (Dcxr), mRNA.	NM_026428.1	The chemical reactions and pathways involving D-xylose, a naturally occurring plant polysaccharide [goid 42732] [evidence IEA]; The chemical reactions and pathways involving carbohydrates, any of a group of organic compounds based of the general formula Cx(H2O)y. Includes the formation of carbohydrate derivatives by the addition of a carbohydrate residue to another molecule [goid 5975] [evidence …	Catalysis of an oxidation-reduction (redox) reaction, a reversible chemical reaction in which the oxidation state of an atom or atoms within a molecule is altered. One substrate acts as a hydrogen or electron donor and becomes oxidized, while the other acts as hydrogen or electron acceptor and becomes reduced [goid 16491] [evidence IEA]; Catalysis of a biochemical reaction at physiological temper…	11	-0.571966	0.251021	0.262779	0	0.0286438	0	0
ILMN_2761188	Ibtk		XM_135030.4	Any process that stops, prevents or decreases the rate of addition of phosphate groups to amino acids within a protein [goid 1933] [evidence ISO]; The process by which calcium ions sequestered in the endoplasmic reticulum or mitochondria are released into the cytosolic compartment [goid 51209] [evidence ISO]	Interacting selectively with any protein or protein complex (a complex of two or more proteins that may include other nonprotein molecules) [goid 5515] [evidence IEA]; Interacting selectively with a protein kinase, any enzyme that catalyzes the transfer of a phosphate group, usually from ATP, to a protein substrate [goid 19901] [evidence ISO]; Stops, prevents or reduces the activity of a protein …		1.28984	0.173644	0.000372736	0	0	0	0
ILMN_2764344	B230209C24Rik	Mus musculus RIKEN cDNA B230209C24 gene (B230209C24Rik), mRNA.	NM_177235.3			1	0.840977	0.165103	0.0495823	0	0	0	0
ILMN_2764995	Ipo5	Mus musculus importin 5 (Ipo5), mRNA.	NM_023579.4	The directed movement of proteins into, out of, within or between cells [goid 15031] [evidence IEA]; The directed movement of substances (such as macromolecules, small molecules, ions) into, out of, within or between cells, or within a multicellular organism [goid 6810] [evidence IEA]; The aggregation, arrangement and bonding together of the nuclear localization signal of a protein with nuclear e…	Interacting selectively with any protein or protein complex (a complex of two or more proteins that may include other nonprotein molecules) [goid 5515] [evidence IPI]; Enables the directed movement of proteins into, out of, within or between cells [goid 8565] [evidence IEA]; The selective, often stoichiometric, interaction of a molecule with one or more specific sites on another molecule [goid 54…		-1.61724	-0.091862	0.0332415	0	0	0	0
ILMN_2767635	Tmem49	Mus musculus transmembrane protein 49 (Tmem49), mRNA.	NM_029478.3			11	0.664806	0.022284	0.0300367	0.000219279	0.00028058	5.55159e-05	5.42062e-05
ILMN_2769918	Timp1		NM_011593	A developmental process, independent of morphogenetic (shape) change, that is required for an erythrocyte to attain its fully functional state [goid 43249] [evidence IEA]	Stops, prevents or reduces the activity of metalloendopeptidases, enzymes that catalyze the hydrolysis of nonterminal peptide bonds in a polypeptide chain and contain a chelated metal ion at their active sites which is essential to their catalytic activity [goid 8191] [evidence IEA]; Stops, prevents or reduces the activity of an enzyme [goid 4857] [evidence IEA]; Interacting selectively with any …		1.08906	0.329693	0.163269	0	0	0	0
ILMN_2770414	Rragc	Mus musculus Ras-related GTP binding C (Rragc), mRNA.	NM_017475.2		Interacting selectively with GTP, guanosine triphosphate [goid 5525] [evidence IEA]; Interacting selectively with a nucleotide, any compound consisting of a nucleoside that is esterified with (ortho)phosphate or an oligophosphate at any hydroxyl group on the ribose or deoxyribose moiety [goid 166] [evidence IEA]; Catalysis of the reaction: GTP + H2O = GDP + phosphate [goid 3924] [evidence ISS]	4	-1.21633	0.115231	0.294568	0	0	0	0
ILMN_2772380	Mrto4	Mus musculus MRT4, mRNA turnover 4, homolog (S. cerevisiae) (Mrto4), mRNA.	NM_023536.2	The process of the formation of the constituents of the ribosome subunits, their assembly, and their transport to the sites of protein synthesis [goid 42254] [evidence IEA]		4	-0.608456	0.0381213	-0.00532964	0	0	0	0
ILMN_2771441	Tapt1	Mus musculus transmembrane anterior posterior transformation 1 (Tapt1), mRNA.	NM_173764.3	The biological process whose specific outcome is the progression of a multicellular organism over time from an initial condition (e.g. a zygote or a young adult) to a later condition (e.g. a multicellular animal or an aged adult) [goid 7275] [evidence IEA]; The process whose specific outcome is the progression of the embryo in the uterus over time, from formation of the zygote in the oviduct, to …		5	0.708664	0.382833	0.469735	0	0	0	0
ILMN_2774163	Eif3d	Mus musculus eukaryotic translation initiation factor 3, subunit D (Eif3d), mRNA.	NM_018749.2	The chemical reactions and pathways resulting in the formation of a protein. This is a ribosome-mediated process in which the information in messenger RNA (mRNA) is used to specify the sequence of amino acids in the protein [goid 6412] [evidence IEA]	Functions in the initiation of ribosome-mediated translation of mRNA into a polypeptide [goid 3743] [evidence IEA]	15	0.652526	0.0512499	0.0258874	0	0	0	0
ILMN_2779636	5730589K01Rik	Mus musculus RIKEN cDNA 5730589K01 gene (5730589K01Rik), mRNA.	NM_023434.1			14	-0.973205	0.29017	0.219905	0	0.00125313	0	0
ILMN_2779703	Ercc1	Mus musculus excision repair cross-complementing rodent repair deficiency, complementation group 1 (Ercc1), mRNA.	NM_007948.1	A process that is carried out at the cellular level that results in the formation, arrangement of constituent parts, or disassembly of chromosomes, structures composed of a very long molecule of DNA and associated proteins that carries hereditary information [goid 51276] [evidence IMP]; The process associated with progression of the cell from its inception to the end of its lifespan that occurs a…	Catalysis of the hydrolysis of various bonds, e.g. C-O, C-N, C-C, phosphoric anhydride bonds, etc. Hydrolase is the systematic name for any enzyme of EC class 3 [goid 16787] [evidence IEA]; Catalysis of the hydrolysis of ester linkages within nucleic acids [goid 4518] [evidence IEA]; Catalysis of the hydrolysis of ester linkages within nucleic acids by creating internal breaks [goid 4519] [eviden…	7	-1.85202	-0.438155	-0.448667	0	0.00125313	0	0
ILMN_2788629	Cnih4	Mus musculus cornichon homolog 4 (Drosophila) (Cnih4), mRNA.	NM_030131.2	A series of reactions within the cell that occur as a result of a single trigger reaction or compound [goid 7242] [evidence IEA]		1	0.504446	0.342059	0.316631	0	0	0	0
ILMN_2796400	Necap2	Mus musculus NECAP endocytosis associated 2 (Necap2), mRNA.	NM_025383.2	The directed movement of substances (such as macromolecules, small molecules, ions) into, out of, within or between cells, or within a multicellular organism [goid 6810] [evidence IEA]; A type of vesicle-mediated transport in which cells take up external materials or membrane constituents by the invagination of small region of the plasma membrane to form a new membrane-bounded vesicle [goid 6897]…		4	-0.920997	0.0124231	0.0343153	0	0	0	0
ILMN_2800881	A430005L14Rik	Mus musculus RIKEN cDNA A430005L14 gene (A430005L14Rik), mRNA.	NM_175287.2			4	0.674617	0.151769	0.0164636	0.000268204	0.0408652	0.000268204	0.000268204
ILMN_2803004	C130022K22Rik	Mus musculus RIKEN cDNA C130022K22 gene (C130022K22Rik), mRNA.	NM_172730.1			6	0.883975	0.251864	0.175752	0	0	0	0
ILMN_2809247	Tmem85	Mus musculus transmembrane protein 85 (Tmem85), mRNA.	NM_026519.1			2	0.674083	-0.146704	-0.0404937	0	0	0	0
ILMN_2824593	Kbtbd2	Mus musculus kelch repeat and BTB (POZ) domain containing 2 (Kbtbd2), mRNA.	NM_145958.1			6	-1.52533	0.185326	0.228182	0	7.85171e-07	0	0
ILMN_2826709	Atad3a	Mus musculus ATPase family, AAA domain containing 3A (Atad3a), mRNA.	NM_179203.1		Interacting selectively with ATP, adenosine 5'-triphosphate, a universally important coenzyme and enzyme regulator [goid 5524] [evidence IEA]; Interacting selectively with a nucleotide, any compound consisting of a nucleoside that is esterified with (ortho)phosphate or an oligophosphate at any hydroxyl group on the ribose or deoxyribose moiety [goid 166] [evidence IEA]; Catalysis of the reaction:…	4	0.67222	-0.05516	0.0465465	0	0	0	0
ILMN_2828302	Cnot4	Mus musculus CCR4-NOT transcription complex, subunit 4 (Cnot4), mRNA.	NM_016877.2	Any process that modulates the frequency, rate or extent of DNA-dependent transcription [goid 6355] [evidence IEA]; The chemical reactions and pathways resulting in the breakdown of a protein or peptide by hydrolysis of its peptide bonds, initiated by the covalent attachment of a ubiquitin moiety, or multiple ubiquitin moieties, to the protein [goid 6511] [evidence IEA]; The synthesis of either R…	Interacting selectively with an RNA molecule or a portion thereof [goid 3723] [evidence IEA]; Catalysis of the ligation of two substances with concomitant breaking of a diphosphate linkage, usually in a nucleoside triphosphate. Ligase is the systematic name for any enzyme of EC class 6 [goid 16874] [evidence IEA]; Interacting selectively with zinc (Zn) ions [goid 8270] [evidence IEA]; Interacting…	6	0.986166	0.236339	-0.0854394	2.09904e-08	2.6238e-09	8.85531e-09	3.27974e-10
ILMN_2832808	Vdac1	Mus musculus voltage-dependent anion channel 1 (Vdac1), mRNA.	NM_011694.1	A form of programmed cell death induced by external or internal signals that trigger the activity of proteolytic caspases, whose actions dismantle the cell and result in cell death. Apoptosis begins internally with condensation and subsequent fragmentation of the cell nucleus (blebbing) while the plasma membrane remains intact. Other characteristics of apoptosis include DNA fragmentation and the …	Catalysis of the transmembrane transfer of an anion by a voltage-gated channel. An anion is a negatively charged ion [goid 8308] [evidence IEA]	11	-2.59684	0.0312546	0.398671	0	0.0350877	0	0
ILMN_2834916	Slc22a5	Mus musculus solute carrier family 22 (organic cation transporter), member 5 (Slc22a5), mRNA.	NM_011396.2	The directed movement of substances (such as macromolecules, small molecules, ions) into, out of, within or between cells, or within a multicellular organism [goid 6810] [evidence IEA]; The directed movement of charged atoms or small charged molecules into, out of, within or between cells [goid 6811] [evidence IEA]; The directed movement of sodium ions (Na+) into, out of, within or between cells …	Enables the active transport of a solute across a membrane by a mechanism whereby two or more species are transported together in the same direction in a tightly coupled process not directly linked to a form of energy other than chemiosmotic energy [goid 15293] [evidence IEA]; Interacting selectively with sodium ions (Na+) [goid 31402] [evidence IEA]; Interacting selectively with ATP, adenosine 5…	11	0.661012	0.0410066	0.224133	7.08425e-08	0.000919385	3.27974e-10	4.09968e-08
ILMN_2835012	5730449L18Rik	Mus musculus RIKEN cDNA 5730449L18 gene (5730449L18Rik), mRNA.	NM_025677.1			1	0.756872	-0.48669	-0.49287	0	0	0	0
ILMN_2850937	Tmed3	Mus musculus transmembrane emp24 domain containing 3 (Tmed3), mRNA.	NM_025360.1	The directed movement of proteins into, out of, within or between cells [goid 15031] [evidence IEA]; The directed movement of substances (such as macromolecules, small molecules, ions) into, out of, within or between cells, or within a multicellular organism [goid 6810] [evidence IEA]		9	-1.34337	0.0885084	0.131141	0	0.0245986	0	0
ILMN_2851251	Hn1l	Mus musculus hematological and neurological expressed 1-like (Hn1l), mRNA.	NM_198937.2			17	-0.837395	0.157032	0.489221	0	0.00250627	0	0
ILMN_2851889	Prkrip1	Mus musculus Prkr interacting protein 1 (IL11 inducible) (Prkrip1), mRNA.	NM_025774.1	Any process that stops, prevents or reduces the frequency, rate or extent of protein kinase activity [goid 6469] [evidence IDA]; Any process that stops, prevents or decreases the rate of addition of phosphate groups to a molecule [goid 42326] [evidence IDA]	Interacting selectively with any protein or protein complex (a complex of two or more proteins that may include other nonprotein molecules) [goid 5515] [evidence IPI]; Stops, prevents or reduces the activity of a protein kinase, an enzyme which phosphorylates a protein [goid 4860] [evidence IDA]; Interacting selectively with double-stranded RNA [goid 3725] [evidence IDA]; Interacting selectively …	5	0.865883	0.407795	0.174106	0	0	0	0
ILMN_2857086	Tra2a	Mus musculus transformer 2 alpha homolog (Drosophila) (Tra2a), mRNA.	NM_198102.2	Any process involved in the conversion of a primary mRNA transcript into one or more mature mRNA(s) prior to translation into polypeptide [goid 6397] [evidence IEA]; The process of removing sections of the primary RNA transcript to remove sequences not present in the mature form of the RNA and joining the remaining sections to form the mature form of the RNA [goid 8380] [evidence IEA]; Any proces…	Interacting selectively with an RNA molecule or a portion thereof [goid 3723] [evidence ISS]; Interacting selectively with an identical protein or proteins [goid 42802] [evidence IPI]; Interacting selectively with any nucleic acid [goid 3676] [evidence IEA]; Interacting selectively with a nucleotide, any compound consisting of a nucleoside that is esterified with (ortho)phosphate or an oligophosp…	6	-1.29667	0.0452038	-0.103152	0	0	0	0
ILMN_2941677	Ddost	Mus musculus dolichyl-di-phosphooligosaccharide-protein glycotransferase (Ddost), mRNA.	NM_007838.2	The posttranslational glycosylation of protein via the N4 atom of peptidyl-asparagine forming N4-glycosyl-L-asparagine; the most common form is N-acetylglucosaminyl asparagine; N-acetylgalactosaminyl asparagine also occurs; this modification typically occurs in extracellular peptides with an N-X-(ST) motif. Partial modification has been observed to occur with cysteine, rather than serine or threo…	Catalysis of the transfer of a group, e.g. a methyl group, glycosyl group, acyl group, phosphorus-containing, or other groups, from one compound (generally regarded as the donor) to another compound (generally regarded as the acceptor). Transferase is the systematic name for any enzyme of EC class 2 [goid 16740] [evidence IEA]; Catalysis of the reaction: dolichyl diphosphooligosaccharide + protei…	4	-0.506766	0.1686	0.189758	0	0	0	0
ILMN_2863601	Zfpm2	Mus musculus zinc finger protein, multitype 2 (Zfpm2), mRNA.	NM_011766.2	Any process that modulates the frequency, rate or extent of DNA-dependent transcription [goid 6355] [evidence IEA]; The synthesis of either RNA on a template of DNA or DNA on a template of RNA [goid 6350] [evidence IEA]; Any process that stops, prevents or reduces the frequency, rate or extent of transcription from an RNA polymerase II promoter [goid 122] [evidence IDA]; Any process that activate…	Interacting selectively with any metal ion [goid 46872] [evidence IEA]; Interacting selectively with zinc (Zn) ions [goid 8270] [evidence IEA]; Interacting selectively with DNA (deoxyribonucleic acid) [goid 3677] [evidence IEA]; The function of a transcription cofactor that represses transcription from a RNA polymerase II promoter; does not bind DNA itself [goid 3714] [evidence IDA]; Interacting …	15	1.44665	0.152166	-0.178822	0	0	0	0
ILMN_2873822	Aebp1	Mus musculus AE binding protein 1 (Aebp1), mRNA.	NM_009636.1	The synthesis of either RNA on a template of DNA or DNA on a template of RNA [goid 6350] [evidence IEA]; The attachment of a cell, either to another cell or to an underlying substrate such as the extracellular matrix, via cell adhesion molecules [goid 7155] [evidence IEA]; The hydrolysis of a peptide bond or bonds within a protein [goid 6508] [evidence IEA]; Any process that modulates the frequen…	Interacting selectively with DNA (deoxyribonucleic acid) [goid 3677] [evidence IEA]; Catalysis of the hydrolysis of C-terminal amino acid residues from a polypeptide chain by a mechanism in which water acts as a nucleophile, one or two metal ions hold the water molecule in place, and charged amino acid side chains are ligands for the metal ions [goid 4181] [evidence IEA]; The function of a transc…	11	-0.750732	-0.134494	-0.480723	0	0	0	0
ILMN_2874071	Tfb2m	Mus musculus transcription factor B2, mitochondrial (Tfb2m), mRNA.	NM_008249.2	Any process that modulates the frequency, rate or extent of DNA-dependent transcription [goid 6355] [evidence IEA]; The synthesis of either RNA on a template of DNA or DNA on a template of RNA [goid 6350] [evidence IEA]; Any process involved in the conversion of a primary ribosomal RNA (rRNA) transcript into one or more mature rRNA molecules [goid 6364] [evidence IEA]; The covalent alteration of …	Catalysis of the transfer of a group, e.g. a methyl group, glycosyl group, acyl group, phosphorus-containing, or other groups, from one compound (generally regarded as the donor) to another compound (generally regarded as the acceptor). Transferase is the systematic name for any enzyme of EC class 2 [goid 16740] [evidence IEA]; Catalysis of the transfer of a methyl group to an acceptor molecule […	1	0.755034	0.132423	0.186322	0	0	0	0
ILMN_2874443	Polr2h	Mus musculus polymerase (RNA) II (DNA directed) polypeptide H (Polr2h), mRNA.	NM_145632.1	The synthesis of either RNA on a template of DNA or DNA on a template of RNA [goid 6350] [evidence IEA]	Catalysis of the reaction: nucleoside triphosphate + RNA(n) = diphosphate + RNA(n+1). Utilizes a DNA template, i.e. the catalysis of DNA-template-directed extension of the 3'-end of an RNA strand by one nucleotide at a time. Can initiate a chain 'de novo' [goid 3899] [evidence IEA]	16	-1.82043	0.0537929	0.255852	0	0	0	0
ILMN_2879876	Tbc1d23	Mus musculus TBC1 domain family, member 23 (Tbc1d23), mRNA.	NM_026254.2	Any process that modulates the activity of a GTPase of the Rab family [goid 32313] [evidence IEA]; Any process specifically pertinent to the functioning of integrated living units: cells, tissues, organs, and organisms. A process is a collection of molecular events with a defined beginning and end [goid 8150] [evidence ND ]	Increases the rate of GTP hydrolysis by a GTPase of the Rab family [goid 5097] [evidence IEA]; Elemental activities, such as catalysis or binding, describing the actions of a gene product at the molecular level. A given gene product may exhibit one or more molecular functions [goid 3674] [evidence ND ]	16	0.908134	0.30954	0.365244	0	0	0	0
ILMN_2882079	Phf13	Mus musculus PHD finger protein 13 (Phf13), mRNA.	NM_172705.1		Interacting selectively with any metal ion [goid 46872] [evidence IEA]; Interacting selectively with zinc (Zn) ions [goid 8270] [evidence IEA]; Interacting selectively with any protein or protein complex (a complex of two or more proteins that may include other nonprotein molecules) [goid 5515] [evidence IEA]	4	-0.856884	0.179535	0.295205	0	0.000153894	0	0
ILMN_2888842	Isca1	Mus musculus iron-sulfur cluster assembly 1 homolog (S. cerevisiae) (Isca1), mRNA.	NM_026921.2	The incorporation of iron and exogenous sulfur into a metallo-sulfur cluster [goid 16226] [evidence IEA]	Interacting selectively with iron (Fe) ions [goid 5506] [evidence IEA]; Interacting selectively with any metal ion [goid 46872] [evidence IEA]; Interacting selectively with an iron-sulfur cluster, a combination of iron and sulfur atoms [goid 51536] [evidence IEA]; The action of a molecule that contributes to the structural integrity of a complex or assembly within or outside a cell [goid 5198] [e…	13	-2.2455	-0.101575	0.169318	0	0.00125313	0	0
ILMN_2893063	Rnf219	Mus musculus ring finger protein 219 (Rnf219), mRNA.	NM_026047.4		Interacting selectively with any metal ion [goid 46872] [evidence IEA]; Interacting selectively with zinc (Zn) ions [goid 8270] [evidence IEA]; Interacting selectively with any protein or protein complex (a complex of two or more proteins that may include other nonprotein molecules) [goid 5515] [evidence IEA]	14	1.20388	0.442251	0.221824	0	0	0	0
ILMN_2895000	Slc35c2	Mus musculus solute carrier family 35, member C2 (Slc35c2), mRNA.	NM_144893.1	The directed movement of substances (such as macromolecules, small molecules, ions) into, out of, within or between cells, or within a multicellular organism [goid 6810] [evidence IEA]		2	-0.593113	0.171533	0.308758	3.27974e-10	0.000843338	0	0
ILMN_2907499	Tatdn2	Mus musculus TatD DNase domain containing 2 (Tatdn2), mRNA.	NM_001033463.1			6	-0.970713	0.0360818	0.126618	0	0.0250627	0	0
ILMN_2919489	1110008F13Rik	Mus musculus RIKEN cDNA 1110008F13 gene (1110008F13Rik), mRNA.	NM_026124.1			2	-1.19298	-0.125733	0.201587	0	0	0	0
ILMN_2932474	Tctn3	Mus musculus tectonic family member 3 (Tctn3), mRNA.	NM_026260.2	A form of programmed cell death induced by external or internal signals that trigger the activity of proteolytic caspases, whose actions dismantle the cell and result in cell death. Apoptosis begins internally with condensation and subsequent fragmentation of the cell nucleus (blebbing) while the plasma membrane remains intact. Other characteristics of apoptosis include DNA fragmentation and the …		19	1.25408	0.418393	0.338463	1.67923e-07	3.85859e-05	2.6238e-09	2.6238e-09
ILMN_2936468	5730596K20Rik	Mus musculus RIKEN cDNA 5730596K20 gene (5730596K20Rik), mRNA.	NM_146091.2			19	1.01092	0.472769	0.40428	0	0	0	0
ILMN_2938904	Gsto2	Mus musculus glutathione S-transferase omega 2 (Gsto2), mRNA.	NM_026619.1	The chemical reactions and pathways, including anabolism and catabolism, by which living organisms transform chemical substances. Metabolic processes typically transform small molecules, but also include macromolecular processes such as DNA repair and replication, and protein synthesis and degradation [goid 8152] [evidence IEA]	Catalysis of the transfer of a group, e.g. a methyl group, glycosyl group, acyl group, phosphorus-containing, or other groups, from one compound (generally regarded as the donor) to another compound (generally regarded as the acceptor). Transferase is the systematic name for any enzyme of EC class 2 [goid 16740] [evidence IEA]; Catalysis of the reaction: R-X + glutathione = H-X + R-S-glutathione.…	19	1.08467	0.240083	0.104273	3.14068e-06	0.00502509	7.85171e-07	7.85171e-07
ILMN_2944150	Sfrs4	Mus musculus splicing factor, arginine/serine-rich 4 (SRp75) (Sfrs4), mRNA.	NM_020587.1	Any process involved in the conversion of a primary mRNA transcript into one or more mature mRNA(s) prior to translation into polypeptide [goid 6397] [evidence IEA]; The process of removing sections of the primary RNA transcript to remove sequences not present in the mature form of the RNA and joining the remaining sections to form the mature form of the RNA [goid 8380] [evidence IEA]	Interacting selectively with an RNA molecule or a portion thereof [goid 3723] [evidence IEA]; Interacting selectively with any nucleic acid [goid 3676] [evidence IEA]; Interacting selectively with a nucleotide, any compound consisting of a nucleoside that is esterified with (ortho)phosphate or an oligophosphate at any hydroxyl group on the ribose or deoxyribose moiety [goid 166] [evidence IEA]	4	-1.22893	0.427093	0.487473	0	0	0	0
ILMN_2953677	Ei24	Mus musculus etoposide induced 2.4 mRNA (Ei24), mRNA.	NM_007915.1	A process that directly activates any of the steps required for cell death by apoptosis [goid 6917] [evidence IDA]; A process that directly activates any of the steps required for cell death by apoptosis [goid 6917] [evidence IMP]; Any process that stops, prevents or reduces the frequency, rate or extent of cell growth [goid 30308] [evidence ISS]; A change in state or activity of a cell or an org…	Elemental activities, such as catalysis or binding, describing the actions of a gene product at the molecular level. A given gene product may exhibit one or more molecular functions [goid 3674] [evidence ND ]	9	-2.20243	0.053959	0.364237	0	0.018797	0	0
ILMN_2955755	Fbxo38	Mus musculus F-box protein 38 (Fbxo38), mRNA.	NM_134136.1	The chemical reactions and pathways resulting in the breakdown of a protein or peptide by hydrolysis of its peptide bonds, initiated by the covalent attachment of a ubiquitin moiety, or multiple ubiquitin moieties, to the protein [goid 6511] [evidence IEA]	Combining with an extracellular or intracellular messenger to initiate a change in cell activity [goid 4872] [evidence IEA]	18	-1.02405	0.252432	0.316366	0	3.14068e-06	0	0
ILMN_2957944	AI894139	Mus musculus expressed sequence AI894139 (AI894139), mRNA.	NM_178898.2		Interacting selectively with any metal ion [goid 46872] [evidence IEA]; Interacting selectively with zinc (Zn) ions [goid 8270] [evidence IEA]	6	1.70532	0.478185	-0.00380721	0.00125313	0.0075188	0.00125313	0
ILMN_2961179	Tfip11	Mus musculus tuftelin interacting protein 11 (Tfip11), mRNA.	NM_018783.4	The formation of bone or of a bony substance, or the conversion of fibrous tissue or of cartilage into bone or a bony substance [goid 1503] [evidence IEA]; The process of removing sections of the primary RNA transcript to remove sequences not present in the mature form of the RNA and joining the remaining sections to form the mature form of the RNA [goid 8380] [evidence IEA]; Any process involved…	Interacting selectively with any nucleic acid [goid 3676] [evidence IEA]; Interacting selectively with any protein or protein complex (a complex of two or more proteins that may include other nonprotein molecules) [goid 5515] [evidence IPI]	5	-0.674891	0.0719038	0.214887	0	0	0	0
ILMN_2965417	Npm3-ps1	Mus musculus nucleoplasmin 3, pseudogene 1 (Npm3-ps1), non-coding RNA.	NR_002702.1			6	1.03731	-0.100008	-0.454534	0	0	0	0
ILMN_2965752	EG384814	Mus musculus predicted gene, EG384814 (EG384814), mRNA.	NM_001079931.1			8	2.07176	0.48192	0.103362	0.00125313	0.00125313	0.00125313	0.00125313
ILMN_2970691	Ppie	Mus musculus peptidylprolyl isomerase E (cyclophilin E) (Ppie), mRNA.	NM_019489.2	The process of assisting in the covalent and noncovalent assembly of single chain polypeptides or multisubunit complexes into the correct tertiary structure [goid 6457] [evidence IEA]; The process of removing sections of the primary RNA transcript to remove sequences not present in the mature form of the RNA and joining the remaining sections to form the mature form of the RNA [goid 8380] [eviden…	Catalysis of the geometric or structural changes within one molecule. Isomerase is the systematic name for any enzyme of EC class 5 [goid 16853] [evidence IEA]; Interacting selectively with an RNA molecule or a portion thereof [goid 3723] [evidence IEA]; Catalysis of the reaction: peptidyl-proline (omega=180) = peptidyl-proline (omega=0) [goid 3755] [evidence IEA]; Interacting selectively with an…	4	-0.588296	0.0403463	-0.156696	0	0.0326757	0	0
ILMN_2979052	Nudt21	Mus musculus nudix (nucleoside diphosphate linked moiety X)-type motif 21 (Nudt21), mRNA.	NM_026623.3	Any process involved in the conversion of a primary mRNA transcript into one or more mature mRNA(s) prior to translation into polypeptide [goid 6397] [evidence IEA]; Any process by which a pre-mRNA or mRNA molecule is cleaved at specific sites or in a regulated manner [goid 6379] [evidence ISO]	Interacting selectively with an RNA molecule or a portion thereof [goid 3723] [evidence IEA]; Catalysis of the hydrolysis of various bonds, e.g. C-O, C-N, C-C, phosphoric anhydride bonds, etc. Hydrolase is the systematic name for any enzyme of EC class 3 [goid 16787] [evidence IEA]; Elemental activities, such as catalysis or binding, describing the actions of a gene product at the molecular level…	8	0.546834	-0.177133	0.288609	0	0	0	0
ILMN_2982890	Clpp	Mus musculus caseinolytic peptidase, ATP-dependent, proteolytic subunit homolog (E. coli) (Clpp), mRNA.	NM_017393.1	The hydrolysis of a peptide bond or bonds within a protein [goid 6508] [evidence IEA]; The chemical reactions and pathways resulting in the breakdown of misfolded or attenuated proteins [goid 6515] [evidence ISA]	Catalysis of the hydrolysis of various bonds, e.g. C-O, C-N, C-C, phosphoric anhydride bonds, etc. Hydrolase is the systematic name for any enzyme of EC class 3 [goid 16787] [evidence IEA]; Catalysis of the hydrolysis of internal, alpha-peptide bonds in a polypeptide chain by a catalytic mechanism that involves a catalytic triad consisting of a serine nucleophile that is activated by a proton rel…	17	1.06905	0.480099	0.264909	0	0	0	0
ILMN_2987062	Thyn1	Mus musculus thymocyte nuclear protein 1 (Thyn1), mRNA.	NM_144543.1	Any process specifically pertinent to the functioning of integrated living units: cells, tissues, organs, and organisms. A process is a collection of molecular events with a defined beginning and end [goid 8150] [evidence ND ]	Elemental activities, such as catalysis or binding, describing the actions of a gene product at the molecular level. A given gene product may exhibit one or more molecular functions [goid 3674] [evidence ND ]	9	1.04723	0.298084	-0.0318722	0	0	0	0
ILMN_2987854	Nt5m	Mus musculus 5',3'-nucleotidase, mitochondrial (Nt5m), nuclear gene encoding mitochondrial protein, mRNA.	NM_134029.2	The chemical reactions and pathways involving a nucleotide, a nucleoside that is esterified with (ortho)phosphate or an oligophosphate at any hydroxyl group on the glycose moiety; may be mono-, di- or triphosphate; this definition includes cyclic nucleotides (nucleoside cyclic phosphates) [goid 9117] [evidence IEA]; The chemical reactions and pathways involving any one of a family of organic mole…	Catalysis of the hydrolysis of various bonds, e.g. C-O, C-N, C-C, phosphoric anhydride bonds, etc. Hydrolase is the systematic name for any enzyme of EC class 3 [goid 16787] [evidence IEA]; Interacting selectively with magnesium (Mg) ions [goid 287] [evidence IEA]; Interacting selectively with a nucleotide, any compound consisting of a nucleoside that is esterified with (ortho)phosphate or an oli…	11	0.859181	0.154505	0.0972487	7.85171e-07	0.0105653	0	0
ILMN_2993455	Nedd1	Mus musculus neural precursor cell expressed, developmentally down-regulated gene 1 (Nedd1), mRNA.	NM_008682.1			10	0.772933	0.286868	0.132892	0	0	0	0
ILMN_2996683	Pvrl2	Mus musculus poliovirus receptor-related 2 (Pvrl2), mRNA.	NM_008990.2	The attachment of an adhesion molecule in one cell to an identical molecule in an adjacent cell [goid 7156] [evidence IDA]; The attachment of a cell, either to another cell or to an underlying substrate such as the extracellular matrix, via cell adhesion molecules [goid 7155] [evidence IEA]	Interacting selectively with an identical protein to form a homodimer [goid 42803] [evidence IDA]; Combining with an extracellular or intracellular messenger to initiate a change in cell activity [goid 4872] [evidence IEA]; Interacting selectively with any protein or protein complex (a complex of two or more proteins that may include other nonprotein molecules) [goid 5515] [evidence IPI]	7	0.66124	0.000728131	0.158349	3.27974e-10	0.00524858	0	4.09968e-08
ILMN_2998135	Atg5	Mus musculus autophagy-related 5 (yeast) (Atg5), mRNA.	NM_053069.2	The covalent alteration of one or more amino acids occurring in a protein after the protein has been completely translated and released from the ribosome [goid 43687] [evidence IDA]; The reorganization or renovation of existing blood vessels [goid 1974] [evidence IMP]; The multicellular organismal process by which the heart decreases in volume in a characteristic way to propel blood through the b…	Interacting selectively with any protein or protein complex (a complex of two or more proteins that may include other nonprotein molecules) [goid 5515] [evidence IPI]	10	0.919925	0.131813	0.304734	0	0	0	0
ILMN_3022688	Xist	Mus musculus inactive X specific transcripts (Xist) on chromosome X.	NR_001463.2	Compensating for the two-fold variation in X-chromosome:autosome ratios between sexes by a global inactivation of all, or most of, the genes on one of the X-chromosomes in the XX sex [goid 9048] [evidence IDA]; Compensating for the two-fold variation in X-chromosome:autosome ratios between sexes by a global inactivation of all, or most of, the genes on one of the X-chromosomes in the XX sex [goid…			-1.60849	0.0688939	-0.0497725	0	7.85171e-07	0	0
ILMN_3064669	Mapk1ip1	Mus musculus mitogen-activated protein kinase 1 interacting protein 1 (Mapk1ip1), transcript variant 1, mRNA.	NM_001045483.1	Progression through the nuclear division phase of a meiotic cell cycle, the specialized nuclear and cell division in which a single diploid cell undergoes two nuclear divisions following a single round of DNA replication in order to produce four daughter cells that contain half the number of chromosomes as the diploid cell. Meiotic division occurs during the formation of gametes from diploid orga…	Interacting selectively with an identical protein or proteins [goid 42802] [evidence IPI]	7	0.672622	0.204156	0.0144437	2.6238e-09	0.00617284	0	0
ILMN_3068535	Tmem201	Mus musculus transmembrane protein 201 (Tmem201), transcript variant 1, mRNA.	NM_001025106.1			4	0.890659	0.429867	0.446687	0.020606	0.00915823	0.00204223	0.00738767
ILMN_3070975	Fbxl12	Mus musculus F-box and leucine-rich repeat protein 12 (Fbxl12), transcript variant 1, mRNA.	NM_013911.2	The chemical reactions and pathways resulting in the breakdown of a protein or peptide by hydrolysis of its peptide bonds, initiated by the covalent attachment of a ubiquitin moiety, or multiple ubiquitin moieties, to the protein [goid 6511] [evidence IPI]	Elemental activities, such as catalysis or binding, describing the actions of a gene product at the molecular level. A given gene product may exhibit one or more molecular functions [goid 3674] [evidence ND ]	9	0.769624	0.385778	0.48437	0.000272562	0.00282555	0.00026605	0.000268204
ILMN_3078995	Atf2	Mus musculus activating transcription factor 2 (Atf2), transcript variant 1, mRNA.	NM_001025093.1	Any process that modulates the frequency, rate or extent of DNA-dependent transcription [goid 6355] [evidence IEA]; The synthesis of either RNA on a template of DNA or DNA on a template of RNA [goid 6350] [evidence IEA]	Interacting selectively with zinc (Zn) ions [goid 8270] [evidence IEA]; Interacting selectively with any metal ion [goid 46872] [evidence IEA]; Interacting selectively with DNA of a specific nucleotide composition, e.g. GC-rich DNA binding, or with a specific sequence motif or type of DNA e.g. promotor binding or rDNA binding [goid 43565] [evidence IEA]; The formation of a protein dimer, a macrom…	2	0.994964	0.112335	0.193666	0.00721971	0.00331101	0.00551666	0.0174414
ILMN_3093150	Npm3	Mus musculus nucleoplasmin 3 (Npm3), mRNA.	NM_008723.1	Any process involved in the conversion of a primary ribosomal RNA (rRNA) transcript into one or more mature rRNA molecules [goid 6364] [evidence IDA]; The synthesis of ribosomal RNA (rRNA), any RNA that forms part of the ribosomal structure, from a DNA template [goid 9303] [evidence IDA]	Interacting selectively with any nucleic acid [goid 3676] [evidence IEA]; Interacting selectively with any protein or protein complex (a complex of two or more proteins that may include other nonprotein molecules) [goid 5515] [evidence IPI]	19	0.859754	-0.0488751	-0.406679	0	0.0298561	0	0
ILMN_3094608	Rdbp	Mus musculus RD RNA-binding protein (Rdbp), transcript variant 2, mRNA.	NM_001045863.1	Any process that modulates the frequency, rate or extent of DNA-dependent transcription [goid 6355] [evidence IEA]; The synthesis of either RNA on a template of DNA or DNA on a template of RNA [goid 6350] [evidence IEA]	Interacting selectively with an RNA molecule or a portion thereof [goid 3723] [evidence IEA]; Interacting selectively with any nucleic acid [goid 3676] [evidence IEA]; Interacting selectively with a nucleotide, any compound consisting of a nucleoside that is esterified with (ortho)phosphate or an oligophosphate at any hydroxyl group on the ribose or deoxyribose moiety [goid 166] [evidence IEA]	17	-1.02771	-0.201123	-0.183134	0	0	0	0
ILMN_3109076	Dcun1d2	Mus musculus DCN1, defective in cullin neddylation 1, domain containing 2 (S. cerevisiae) (Dcun1d2), transcript variant 3, mRNA.	NM_001042649.1	The chemical reactions and pathways resulting in the breakdown of a protein or peptide by hydrolysis of its peptide bonds, initiated by the covalent attachment of a ubiquitin moiety, or multiple ubiquitin moieties, to the protein [goid 6511] [evidence IEA]		8	0.585475	0.247215	0.26768	0	0	0	0
ILMN_3123970	Stag2	Mus musculus stromal antigen 2 (Stag2), transcript variant 2, mRNA.	NM_001077712.1	Progression through the nuclear division phase of a meiotic cell cycle, the specialized nuclear and cell division in which a single diploid cell undergoes two nuclear divisions following a single round of DNA replication in order to produce four daughter cells that contain half the number of chromosomes as the diploid cell. Meiotic division occurs during the formation of gametes from diploid orga…			-0.523086	0.241365	0.482769	1.96293e-05	0.000530776	3.14068e-06	7.85171e-07
ILMN_3124787	Tmem47	Mus musculus transmembrane protein 47 (Tmem47), mRNA.	NM_138751.1				1.25804	0.359413	0.179785	7.85171e-07	7.85171e-07	7.85171e-07	0
ILMN_3145415	Cstf3	Mus musculus cleavage stimulation factor, 3' pre-RNA, subunit 3 (Cstf3), transcript variant 2, mRNA.	NM_177253.1	Any process involved in the conversion of a primary mRNA transcript into one or more mature mRNA(s) prior to translation into polypeptide [goid 6397] [evidence IEA]; Any process involved in the conversion of one or more primary RNA transcripts into one or more mature RNA molecules [goid 6396] [evidence IEA]; Any process specifically pertinent to the functioning of integrated living units: cells, …	Elemental activities, such as catalysis or binding, describing the actions of a gene product at the molecular level. A given gene product may exhibit one or more molecular functions [goid 3674] [evidence ND ]	2	1.01007	-0.375439	-0.0863283	0	0	0	0
ILMN_3147135	Akr1a4	Mus musculus aldo-keto reductase family 1, member A4 (aldehyde reductase) (Akr1a4), mRNA.	NM_021473.2	The process of removal or addition of one or more electrons with or without the concomitant removal or addition of a proton or protons [goid 55114] [evidence IEA]; Any process specifically pertinent to the functioning of integrated living units: cells, tissues, organs, and organisms. A process is a collection of molecular events with a defined beginning and end [goid 8150] [evidence ND ]; The che…	Catalysis of an oxidation-reduction (redox) reaction, a reversible chemical reaction in which the oxidation state of an atom or atoms within a molecule is altered. One substrate acts as a hydrogen or electron donor and becomes oxidized, while the other acts as hydrogen or electron acceptor and becomes reduced [goid 16491] [evidence IEA]; Catalysis of the reaction: an alditol + NADP+ = an aldose +…	4	-1.31041	-0.494594	-0.430387	0	0	0	0
ILMN_3160963	AI316807	Mus musculus expressed sequence AI316807 (AI316807), mRNA.	NM_001012667.1			8	1.06098	0.0129593	0.0143508	0	0	0	0
ILMN_3161897	Dync1li2	Mus musculus dynein, cytoplasmic 1 light intermediate chain 2 (Dync1li2), mRNA.	NM_001013380.1	Any process specifically pertinent to the functioning of integrated living units: cells, tissues, organs, and organisms. A process is a collection of molecular events with a defined beginning and end [goid 8150] [evidence ND ]	Catalysis of movement along a polymeric molecule such as a microfilament or microtubule, coupled to the hydrolysis of a nucleoside triphosphate [goid 3774] [evidence IEA]; Interacting selectively with ATP, adenosine 5'-triphosphate, a universally important coenzyme and enzyme regulator [goid 5524] [evidence IEA]; Interacting selectively with a nucleotide, any compound consisting of a nucleoside t…	8	-1.26063	0.340193	0.46796	0	0.00125313	0	0
ILMN_3162499	Tmem192	Mus musculus transmembrane protein 192 (Tmem192), mRNA.	NM_028427.2			8	-1.0898	0.228232	0.39986	0	0.00125313	0	0
ILMN_3162692	EG545253	Mus musculus predicted gene, EG545253 (EG545253), mRNA.	NM_001033789.1			18	2.27123	0.496743	0.311605	0.00250627	0.00125313	0.00125313	0.00125313
ILMN_3163029	Vkorc1l1	Mus musculus vitamin K epoxide reductase complex, subunit 1-like 1 (Vkorc1l1), transcript variant 2, mRNA.	NM_001001327.1	The chemical reactions and pathways involving any of the forms of vitamin K, quinone-derived vitamins which are involved in the synthesis of blood-clotting factors in mammals. Vitamin K substances share a methylated naphthoquinone ring structure and vary in the aliphatic side chains attached to the molecule [goid 42373] [evidence ISO]		5	1.05761	0.3829	0.42904	3.27974e-10	0.00682084	0	0
ILMN_3163476	Slc25a15	Mus musculus solute carrier family 25 (mitochondrial carrier ornithine transporter), member 15 (Slc25a15), nuclear gene encoding mitochondrial protein, mRNA.	NM_181325.3	The directed movement of substances (such as macromolecules, small molecules, ions) into, out of, within or between cells, or within a multicellular organism [goid 6810] [evidence IEA]	Enables the directed movement of substances (such as macromolecules, small molecules, ions) into, out of, within or between cells [goid 5215] [evidence IEA]; The selective, often stoichiometric, interaction of a molecule with one or more specific sites on another molecule [goid 5488] [evidence IEA]	8	0.922972	0.290485	0.415195	0.000132694	0.000804015	3.14068e-06	2.82662e-05
ILMN_3163504	Mettl4	Mus musculus methyltransferase like 4 (Mettl4), mRNA.	NM_176917.4	The process by which a methyl group is covalently attached to a molecule [goid 32259] [evidence IEA]; The chemical reactions and pathways involving nucleobases, nucleosides, nucleotides and nucleic acids [goid 6139] [evidence IEA]	Catalysis of the transfer of a methyl group to an acceptor molecule [goid 8168] [evidence IEA]; Catalysis of the transfer of a group, e.g. a methyl group, glycosyl group, acyl group, phosphorus-containing, or other groups, from one compound (generally regarded as the donor) to another compound (generally regarded as the acceptor). Transferase is the systematic name for any enzyme of EC class 2 [g…	17	1.1807	-0.00657002	-0.206193	0	0	0	0

## Sheet: 2
Figure 3A List of exclusively regulated genes by BMP-2 + Dynasore (30 genes)
PROBE_ID	SYMBOL	DEFINITION	ACCESSION	ONTOLOGY_PROCESS	ONTOLOGY_FUNCTION	CHROMOSOME	BMP-2 + DMSO (Log2)	BMP-2 + Dynasore (Log2)	Dynasore (Log2)	DMSO (detection p-value)	BMP-2 + DMSO (detection p-value)	Dynasore (detection p-value)	BMP-2 + Dynasore (detection p-value)
ILMN_1224268	Mrps15	Mus musculus mitochondrial ribosomal protein S15 (Mrps15), nuclear gene encoding mitochondrial protein, mRNA.	NM_025544.2	The chemical reactions and pathways resulting in the formation of a protein. This is a ribosome-mediated process in which the information in messenger RNA (mRNA) is used to specify the sequence of amino acids in the protein [goid 6412] [evidence IEA]	The action of a molecule that contributes to the structural integrity of the ribosome [goid 3735] [evidence IEA]	4	0.264962	-0.58394	-0.147965	0	0.00125313	0	0
ILMN_1228213	Ifi30	Mus musculus interferon gamma inducible protein 30 (Ifi30), mRNA.	NM_023065.3	The process by which an antigen-presenting cell expresses a peptide antigen of exogenous origin on its cell surface in association with an MHC class II protein complex. The peptide antigen is typically, but not always, processed from a whole protein [goid 19886] [evidence IMP]; Any process involved in maintaining the structure and integrity of a protein and preventing it from degradation or aggre…	Catalysis of an oxidation-reduction (redox) reaction that interconverts reduced sulfide groups and oxidized disulfide bonds in a substrate [goid 15036] [evidence TAS]	8	-0.0319076	-0.873442	-0.231626	7.85171e-07	0.0124654	0	7.85171e-07
ILMN_1232170	Creld1	Mus musculus cysteine-rich with EGF-like domains 1 (Creld1), mRNA.	NM_133930.1	Any process specifically pertinent to the functioning of integrated living units: cells, tissues, organs, and organisms. A process is a collection of molecular events with a defined beginning and end [goid 8150] [evidence ND ]	Interacting selectively with calcium ions (Ca2+) [goid 5509] [evidence IEA]; Elemental activities, such as catalysis or binding, describing the actions of a gene product at the molecular level. A given gene product may exhibit one or more molecular functions [goid 3674] [evidence ND ]	6	-0.00632061	-0.942324	-0.464717	0	0	0	0
ILMN_1232261	Ctnnal1	Mus musculus catenin (cadherin associated protein), alpha-like 1 (Ctnnal1), mRNA.	NM_018761.2	The attachment of a cell, either to another cell or to an underlying substrate such as the extracellular matrix, via cell adhesion molecules [goid 7155] [evidence IEA]; A series of molecular signals within the cell that are mediated by a member of the Rho family of proteins switching to a GTP-bound active state [goid 7266] [evidence ISO]	The action of a molecule that contributes to the structural integrity of a complex or assembly within or outside a cell [goid 5198] [evidence IEA]; Interacting selectively with cadherin, a type I membrane protein involved in cell adhesion [goid 45296] [evidence IEA]; Elemental activities, such as catalysis or binding, describing the actions of a gene product at the molecular level. A given gene p…	4	-0.151444	-1.08606	-0.443422	0	0	0	0
ILMN_1245750	Prkcd	Mus musculus protein kinase C, delta (Prkcd), mRNA.	NM_011103.2	The expansion of a B cell population by cell division. Follows B cell activation [goid 42100] [evidence IMP]; The process of introducing a phosphate group on to a protein [goid 6468] [evidence IEA]; An immune response mediated by immunoglobulins, whether cell-bound or in solution [goid 16064] [evidence IMP]; A series of reactions within the cell that occur as a result of a single trigger reaction…	Interacting selectively with diacylglycerol, a diester of glycerol and two fatty acids [goid 19992] [evidence IEA]; Catalysis of the reaction: ATP + a protein serine/threonine = ADP + protein serine/threonine phosphate [goid 4674] [evidence IEA]; Interacting selectively with ATP, adenosine 5'-triphosphate, a universally important coenzyme and enzyme regulator [goid 5524] [evidence IEA]; Catalysis…	14	0.232695	0.62785	0.236146	0	0	0	0
ILMN_1246611	Cd164	Mus musculus CD164 antigen (Cd164), mRNA.	NM_016898.2	The attachment of a cell, either to another cell or to an underlying substrate such as the extracellular matrix, via cell adhesion molecules [goid 7155] [evidence ISO]; The attachment of an adhesion molecule in one cell to a nonidentical adhesion molecule in an adjacent cell [goid 7157] [evidence ISO]		10	0.197653	-0.711724	-0.36347	0	0	0	0
ILMN_2519677	Triobp	Mus musculus TRIO and F-actin binding protein (Triobp), transcript variant 3, mRNA.	NM_001039156.1	Any process specifically pertinent to the functioning of integrated living units: cells, tissues, organs, and organisms. A process is a collection of molecular events with a defined beginning and end [goid 8150] [evidence ND ]	Interacting selectively with monomeric or multimeric forms of actin, including actin filaments [goid 3779] [evidence IEA]; Elemental activities, such as catalysis or binding, describing the actions of a gene product at the molecular level. A given gene product may exhibit one or more molecular functions [goid 3674] [evidence ND ]	15	0.0101802	-0.762457	-0.150357	0.00122134	0.000308687	0	0
ILMN_1252830	Mras	Mus musculus muscle and microspikes RAS (Mras), mRNA.	NM_008624.3	Any series of molecular signals in which a small monomeric GTPase relays one or more of the signals [goid 7264] [evidence IEA]	Interacting selectively with GTP, guanosine triphosphate [goid 5525] [evidence IEA]; Interacting selectively with a nucleotide, any compound consisting of a nucleoside that is esterified with (ortho)phosphate or an oligophosphate at any hydroxyl group on the ribose or deoxyribose moiety [goid 166] [evidence IEA]		0.205828	0.5829	0.465304	0	0	0	0
ILMN_1255766	Sh3bp2	Mus musculus SH3-domain binding protein 2 (Sh3bp2), mRNA.	NM_011893.2		Interacting selectively with any protein or protein complex (a complex of two or more proteins that may include other nonprotein molecules) [goid 5515] [evidence IEA]; Interacting selectively with a SH3 domain (Src homology 3) of a protein, small protein modules containing approximately 50 amino acid residues found in a great variety of intracellular or membrane-associated proteins [goid 17124] […	5	-0.319944	-1.25341	-0.280886	0	0.00125313	0	0
ILMN_2589039	Cox6c	Mus musculus cytochrome c oxidase, subunit VIc (Cox6c), mRNA.	NM_053071.2	Any process specifically pertinent to the functioning of integrated living units: cells, tissues, organs, and organisms. A process is a collection of molecular events with a defined beginning and end [goid 8150] [evidence ND ]	Catalysis of the transfer of a solute or solutes from one side of a membrane to the other according to the reaction: 4 ferrocytochrome c + O2 = 4 ferricytochrome c + 2 H2O [goid 4129] [evidence IEA]	15	0.44756	-0.759556	-0.446843	0	0	0	0
ILMN_2599897	Srp68	Mus musculus signal recognition particle 68 (Srp68), mRNA.	NM_146032.3		Interacting selectively with an RNA molecule or a portion thereof [goid 3723] [evidence IEA]	11	0.448043	0.510489	0.482786	0	0.00125313	0	0
ILMN_2600465	Phactr4	Mus musculus phosphatase and actin regulator 4 (Phactr4), mRNA.	NM_175306.3		Interacting selectively with monomeric or multimeric forms of actin, including actin filaments [goid 3779] [evidence IEA]; Stops, prevents or reduces the activity of a protein phosphatase, an enzyme that hydrolyzes phosphate groups from proteins [goid 4864] [evidence IEA]	4	0.0515202	-0.649112	0.20341	0	0	0	0
ILMN_2606973	AV028368		NM_177672				0.414627	0.536443	0.376355	0	0.00125313	0	0
ILMN_2628757	Ehd1	Mus musculus EH-domain containing 1 (Ehd1), mRNA.	NM_010119.5	A type of vesicle-mediated transport in which cells take up external materials or membrane constituents by the invagination of small region of the plasma membrane to form a new membrane-bounded vesicle [goid 6897] [evidence IDA]; The directed movement of substances into, out of or mediated by an endosome, a membrane-bounded organelle that carries materials newly ingested by endocytosis. It passes…	Interacting selectively with a nucleotide, any compound consisting of a nucleoside that is esterified with (ortho)phosphate or an oligophosphate at any hydroxyl group on the ribose or deoxyribose moiety [goid 166] [evidence IEA]; Interacting selectively with calcium ions (Ca2+) [goid 5509] [evidence IEA]; Interacting selectively with ATP, adenosine 5'-triphosphate, a universally important coenzym…		0.32268	-0.727964	0.0611206	0	0.00501253	0	0
ILMN_2633229	Atp5a1	Mus musculus ATP synthase, H+ transporting, mitochondrial F1 complex, alpha subunit, isoform 1 (Atp5a1), nuclear gene encoding mitochondrial protein, mRNA.	NM_007505.2	The chemical reactions and pathways involving ATP, adenosine triphosphate, a universally important coenzyme and enzyme regulator [goid 46034] [evidence IEA]; The process whose specific outcome is the progression of an embryo from its formation until the end of its embryonic life stage. The end of the embryonic stage is organism-specific. For example, for mammals, the process would begin with zygo…	Interacting selectively with any metal ion [goid 46872] [evidence IEA]; Catalysis of the transfer of a solute or solutes from one side of a membrane to the other according to the reaction: ATP + H2O + H+(in) = ADP + phosphate + H+(out), by a rotational mechanism [goid 46961] [evidence IEA]; Catalysis of the transfer of a solute or solutes from one side of a membrane to the other according to the …	18	0.46356	-0.944656	-0.351986	0	0	0	0
ILMN_2639291	Cln5		XM_127882.3	A process that is carried out at the cellular level which results in the formation, arrangement of constituent parts, or disassembly of a lysosome. A lysosome is a cytoplasmic, membrane-bounded organelle that is found in most animal cells and that contains a variety of hydrolases [goid 7040] [evidence IMP]; The series of events required for an organism to receive a visual stimulus, convert it to …	Interacting selectively with any protein or protein complex (a complex of two or more proteins that may include other nonprotein molecules) [goid 5515] [evidence ISO]		0.216963	-0.563264	-0.275995	0	0	0	0
ILMN_2643150	Dhx32	Mus musculus DEAH (Asp-Glu-Ala-His) box polypeptide 32 (Dhx32), mRNA.	NM_133941.2		Catalysis of the hydrolysis of various bonds, e.g. C-O, C-N, C-C, phosphoric anhydride bonds, etc. Hydrolase is the systematic name for any enzyme of EC class 3 [goid 16787] [evidence IEA]; Catalysis of the reaction: NTP + H2O = NDP + phosphate to drive the unwinding of a DNA or RNA helix [goid 4386] [evidence IEA]; Interacting selectively with a nucleotide, any compound consisting of a nucleosid…	7	0.272044	-0.512028	0.0311536	0	0	0	0
ILMN_2659617	Epn2	Mus musculus epsin 2 (Epn2), mRNA.	NM_010148.2	A type of vesicle-mediated transport in which cells take up external materials or membrane constituents by the invagination of small region of the plasma membrane to form a new membrane-bounded vesicle [goid 6897] [evidence IEA]	Interacting selectively with a lipid [goid 8289] [evidence IEA]	11	0.367427	-0.636606	-0.396653	8.41966e-05	0.0124099	7.66872e-05	0.000128348
ILMN_2669015	LOC100048187	PREDICTED: Mus musculus similar to ribosomal protein S27 (metallopanstimulin 1) (LOC100048187), mRNA.	XM_001480136.1				-0.0205038	-0.688797	-0.447867	0	0	0	0
ILMN_2669280	Edem2	Mus musculus ER degradation enhancer, mannosidase alpha-like 2 (Edem2), mRNA.	NM_145537.1			2	0.436673	0.517126	0.497473	0.000272562	0.0203402	0.00026605	0.000268204
ILMN_2696575	Ctnnb1	Mus musculus catenin (cadherin associated protein), beta 1 (Ctnnb1), mRNA.	NM_007614.2	Any process that is carried out at the cellular level, but not necessarily restricted to a single cell. For example, cell communication occurs among more than one cell, but occurs at the cellular level [goid 9987] [evidence IDA]; The process by which the anatomical structures of the eye are generated and organized. Morphogenesis pertains to the creation of form. The camera-type eye is an organ of…	The action of a molecule that contributes to the structural integrity of a complex or assembly within or outside a cell [goid 5198] [evidence IEA]; The selective, often stoichiometric, interaction of a molecule with one or more specific sites on another molecule [goid 5488] [evidence IEA]; Any transcription regulator activity required for initiation or upregulation of transcription [goid 16563] […	9	0.0163539	-0.825284	-0.485435	1.10691e-06	0.000511934	7.2056e-07	6.73591e-05
ILMN_2708599	Psmb3	Mus musculus proteasome (prosome, macropain) subunit, beta type 3 (Psmb3), mRNA.	NM_011971.4	The chemical reactions and pathways resulting in the breakdown of a protein or peptide by hydrolysis of its peptide bonds, initiated by the covalent attachment of a ubiquitin moiety, or multiple ubiquitin moieties, to the protein [goid 6511] [evidence IEA]; The chemical reactions and pathways resulting in the breakdown of a protein by the destruction of the native, active configuration, with or w…	Catalysis of the hydrolysis of various bonds, e.g. C-O, C-N, C-C, phosphoric anhydride bonds, etc. Hydrolase is the systematic name for any enzyme of EC class 3 [goid 16787] [evidence IEA]; Catalysis of the hydrolysis of internal peptide bonds in a polypeptide chain by a mechanism in which the hydroxyl group of a threonine residue at the active center acts as a nucleophile [goid 4298] [evidence I…		-0.0626959	-0.504859	-0.427749	0	0	0	0
ILMN_2715876	Pols	Mus musculus polymerase (DNA directed) sigma (Pols), mRNA.	NM_198600.1	The process whereby new strands of DNA are synthesized. The template for replication can either be an existing DNA molecule or RNA [goid 6260] [evidence IEA]; The process resulting in the physical partitioning and separation of a cell into daughter cells [goid 51301] [evidence IEA]; Progression through mitosis, the division of the eukaryotic cell nucleus to produce two daughter nuclei that, usual…	Catalysis of the transfer of a nucleotidyl group to a reactant [goid 16779] [evidence IEA]; Catalysis of the reaction: deoxynucleoside triphosphate + DNA(n) = diphosphate + DNA(n+1); the synthesis of DNA from deoxyribonucleotide triphosphates in the presence of a DNA template and primer [goid 3887] [evidence IEA]; Catalysis of the transfer of a group, e.g. a methyl group, glycosyl group, acyl gro…	13	-0.209077	-0.766906	-0.409615	0	0	0	0
ILMN_2730003	Ccdc86	Mus musculus coiled-coil domain containing 86 (Ccdc86), mRNA.	NM_023731.2			19	0.23593	-0.681791	-0.332276	0	0	0	0
ILMN_2737374	1500001L15Rik		XM_127738.3				0.406615	0.504928	0.488602	0	0	0	0
ILMN_2825020	Rassf5	Mus musculus Ras association (RalGDS/AF-6) domain family 5 (Rassf5), mRNA.	NM_018750.2	Any process that stops, prevents or reduces the rate or extent of progression through the cell cycle [goid 45786] [evidence IEA]; A form of programmed cell death induced by external or internal signals that trigger the activity of proteolytic caspases, whose actions dismantle the cell and result in cell death. Apoptosis begins internally with condensation and subsequent fragmentation of the cell …	Interacting selectively with any metal ion [goid 46872] [evidence IEA]; Interacting selectively with an identical protein or proteins [goid 42802] [evidence IPI]; Interacting selectively with diacylglycerol, a diester of glycerol and two fatty acids [goid 19992] [evidence IEA]; Interacting selectively with zinc (Zn) ions [goid 8270] [evidence IEA]; Interacting selectively with any protein or prot…	1	0.391309	0.906904	-0.0296515	0	0	0	0
ILMN_2867033	Smpd2	Mus musculus sphingomyelin phosphodiesterase 2, neutral (Smpd2), mRNA.	NM_009213.2		Catalysis of the hydrolysis of various bonds, e.g. C-O, C-N, C-C, phosphoric anhydride bonds, etc. Hydrolase is the systematic name for any enzyme of EC class 3 [goid 16787] [evidence IEA]; Interacting selectively with magnesium (Mg) ions [goid 287] [evidence IEA]; Interacting selectively with any metal ion [goid 46872] [evidence IEA]; Catalysis of the reaction: sphingomyelin + H2O = N-acylsphing…	10	-0.289222	-0.740257	-0.440419	0	0.0325814	0	0
ILMN_2900653	Gadd45b	Mus musculus growth arrest and DNA-damage-inducible 45 beta (Gadd45b), mRNA.	NM_008655.1	The process whereby relatively unspecialized cells, e.g. embryonic or regenerative cells, acquire specialized structural and/or functional features that characterize the cells, tissues, or organs of the mature organism or some other relatively stable phase of the organism's life history. Differentiation includes the processes involved in commitment of a cell to a specific fate [goid 30154] [evide…	Interacting selectively with any protein or protein complex (a complex of two or more proteins that may include other nonprotein molecules) [goid 5515] [evidence IPI]	10	0.488023	1.79678	0.193144	0	0.00125313	0	0
ILMN_3002281	Yeats4	Mus musculus YEATS domain containing 4 (Yeats4), mRNA.	NM_026570.1	Any process that modulates the frequency, rate or extent of DNA-dependent transcription [goid 6355] [evidence IEA]; Any process that modulates the frequency, rate or extent of cell growth [goid 1558] [evidence IEA]; The synthesis of either RNA on a template of DNA or DNA on a template of RNA [goid 6350] [evidence IEA]; The alteration of DNA or protein in chromatin, which may result in changing th…	Interacting selectively with any protein or protein complex (a complex of two or more proteins that may include other nonprotein molecules) [goid 5515] [evidence IPI]	10	-0.153964	-0.626863	-0.310867	0	0	0	0
ILMN_3161878	Bid	Mus musculus BH3 interacting domain death agonist (Bid), mRNA.	NM_007544.3	Any process that activates or increases the frequency, rate or extent of cell death by apoptosis [goid 43065] [evidence IEA]; A form of programmed cell death induced by external or internal signals that trigger the activity of proteolytic caspases, whose actions dismantle the cell and result in cell death. Apoptosis begins internally with condensation and subsequent fragmentation of the cell nucl…	Interacting selectively with any protein or protein complex (a complex of two or more proteins that may include other nonprotein molecules) [goid 5515] [evidence IPI]	6	0.00550211	-0.740862	-0.255557	0.0262946	0.00237514	0.0021231	0.0213763

## Sheet: 3
Figure 3A List of exclusively regulated genes by Dynasore (39 genes)
PROBE_ID	SYMBOL	DEFINITION	ACCESSION	ONTOLOGY_PROCESS	ONTOLOGY_FUNCTION	CHROMOSOME	BMP-2 + DMSO (Log2)	BMP-2 + Dynasore (Log2)	Dynasore (Log2)	DMSO (detection p-value)	BMP-2 + DMSO (detection p-value)	Dynasore (detection p-value)	BMP-2 + Dynasore (detection p-value)
ILMN_1241354	Atxn2l	Mus musculus ataxin 2-like (Atxn2l), mRNA.	NM_183020.1	Any process specifically pertinent to the functioning of integrated living units: cells, tissues, organs, and organisms. A process is a collection of molecular events with a defined beginning and end [goid 8150] [evidence ND ]	Elemental activities, such as catalysis or binding, describing the actions of a gene product at the molecular level. A given gene product may exhibit one or more molecular functions [goid 3674] [evidence ND ]	7	0.392722	0.484592	0.742927	0	0.0325814	0	0
ILMN_2647739	Nfatc1	Mus musculus nuclear factor of activated T-cells, cytoplasmic, calcineurin-dependent 1 (Nfatc1), transcript variant 1, mRNA.	NM_016791.3	A series of reactions within the cell that occur as a result of a single trigger reaction or compound [goid 7242] [evidence ISO]; Progression from G1 phase to S phase of the mitotic cell cycle [goid 82] [evidence IMP]; Any process that modulates the frequency, rate or extent of DNA-dependent transcription [goid 6355] [evidence ISO]; The process whose specific outcome is the progression of the hea…	The function of binding to a specific DNA sequence in order to modulate transcription. The transcription factor may or may not also interact selectively with a protein or macromolecular complex [goid 3700] [evidence IEA]; Any transcription regulator activity required for initiation or upregulation of transcription [goid 16563] [evidence ISO]; Interacting selectively with DNA (deoxyribonucleic aci…	18	0.413611	0.240341	0.509158	0.000756422	0.0220459	4.36277e-05	0.00167866
ILMN_2647669	1110018J18Rik	Mus musculus RIKEN cDNA 1110018J18 gene (1110018J18Rik), mRNA.	NM_025370.2			13	-0.343482	0.424713	0.734	0	3.14068e-06	0	0
ILMN_2599751	Rabep2	Mus musculus rabaptin, RAB GTPase binding effector protein 2 (Rabep2), mRNA.	NM_030566.2	A type of vesicle-mediated transport in which cells take up external materials or membrane constituents by the invagination of small region of the plasma membrane to form a new membrane-bounded vesicle [goid 6897] [evidence IEA]; The directed movement of substances (such as macromolecules, small molecules, ions) into, out of, within or between cells, or within a multicellular organism [goid 6810]…	Increases the activity of a GTPase, an enzyme that catalyzes the hydrolysis of GTP [goid 5096] [evidence IEA]; The function that stimulates a cell to grow or proliferate. Most growth factors have other actions besides the induction of cell growth or proliferation [goid 8083] [evidence IEA]	7	0.350403	-0.46464	-0.814376	0	0.00125313	0	0
ILMN_2516899	Uvrag	Mus musculus UV radiation resistance associated gene (Uvrag), mRNA.	NM_178635.2			7	-0.025781	0.432545	0.586441	0	0	0	0
ILMN_2443644	Ube2g1	Mus musculus ubiquitin-conjugating enzyme E2G 1 (UBC7 homolog, C. elegans) (Ube2g1), mRNA.	NM_025985.4	The chemical reactions and pathways resulting in the breakdown of a protein or peptide by hydrolysis of its peptide bonds, initiated by the covalent attachment of a ubiquitin moiety, or multiple ubiquitin moieties, to the protein [goid 6511] [evidence IEA]; The covalent alteration of one or more amino acids occurring in a protein after the protein has been completely translated and released from …	Catalysis of the ligation of two substances with concomitant breaking of a diphosphate linkage, usually in a nucleoside triphosphate. Ligase is the systematic name for any enzyme of EC class 6 [goid 16874] [evidence IEA]; Catalysis of ATP-dependent isopeptide bond formation between the carboxy-terminal residues of a small conjugating protein such as ubiquitin or a ubiquitin-like protein, and a su…	11	0.155334	0.407444	0.832464	0	1.40619e-05	0	0
ILMN_1255177	Pdia5	Mus musculus protein disulfide isomerase associated 5 (Pdia5), mRNA.	NM_028295.1	Any process that maintains the redox environment of a cell or compartment within a cell [goid 45454] [evidence IEA]; A change in state or activity of a cell or an organism (in terms of movement, secretion, enzyme production, gene expression, etc.) as a result of a disturbance in organismal or cellular homeostasis, usually, but not necessarily, exogenous (e.g. temperature, humidity, ionizing radia…	Catalysis of the geometric or structural changes within one molecule. Isomerase is the systematic name for any enzyme of EC class 5 [goid 16853] [evidence IEA]; Catalysis of the rearrangement of both intrachain and interchain disulfide bonds in proteins [goid 3756] [evidence IEA]	16	0.378549	0.498016	0.64015	0.0055025	0.0232724	0.00217928	0.00158307
ILMN_1254199	Gaa	Mus musculus glucosidase, alpha, acid (Gaa), mRNA.	NM_008064.2	The chemical reactions and pathways, including anabolism and catabolism, by which living organisms transform chemical substances. Metabolic processes typically transform small molecules, but also include macromolecular processes such as DNA repair and replication, and protein synthesis and degradation [goid 8152] [evidence IEA]; The chemical reactions and pathways involving carbohydrates, any of …	Catalysis of the hydrolysis of various bonds, e.g. C-O, C-N, C-C, phosphoric anhydride bonds, etc. Hydrolase is the systematic name for any enzyme of EC class 3 [goid 16787] [evidence IEA]; Catalysis of the hydrolysis of any glycosyl bond [goid 16798] [evidence IEA]; Catalysis of the hydrolysis of any O-glycosyl bond [goid 4553] [evidence IEA]; Catalysis of the hydrolysis of terminal, non-reducin…	11	-0.0556584	0.288225	0.504864	0	0	0	0
ILMN_1216072	Gtpbp4	Mus musculus GTP binding protein 4 (Gtpbp4), mRNA.	NM_027000.4	The process of the formation of the constituents of the ribosome subunits, their assembly, and their transport to the sites of protein synthesis [goid 42254] [evidence IEA]	Interacting selectively with GTP, guanosine triphosphate [goid 5525] [evidence IEA]; Interacting selectively with a nucleotide, any compound consisting of a nucleoside that is esterified with (ortho)phosphate or an oligophosphate at any hydroxyl group on the ribose or deoxyribose moiety [goid 166] [evidence IEA]		0.0689604	0.222591	0.539469	0	0	0	0
ILMN_1242013	Uck2	Mus musculus uridine-cytidine kinase 2 (Uck2), mRNA.	NM_030724.3	The chemical reactions and pathways, including anabolism and catabolism, by which living organisms transform chemical substances. Metabolic processes typically transform small molecules, but also include macromolecular processes such as DNA repair and replication, and protein synthesis and degradation [goid 8152] [evidence IEA]	Catalysis of the transfer of a group, e.g. a methyl group, glycosyl group, acyl group, phosphorus-containing, or other groups, from one compound (generally regarded as the donor) to another compound (generally regarded as the acceptor). Transferase is the systematic name for any enzyme of EC class 2 [goid 16740] [evidence IEA]; Catalysis of the transfer of a phosphate group, usually from ATP, to …		0.186035	0.359852	0.752223	0	3.99047e-06	0	0
ILMN_2703886	Mphosph6	Mus musculus M phase phosphoprotein 6 (Mphosph6), mRNA.	NM_026758.3				0.104524	0.457809	0.749429	0	0	0	0
ILMN_1239294	Cdc42ep2	Mus musculus CDC42 effector protein (Rho GTPase binding) 2 (Cdc42ep2), mRNA.	NM_026772.1	Any process that modulates the surface configuration of a cell [goid 8360] [evidence IEA]	Naturally occurring peptide that is an opioid (any non-alkaloid having an opiate-like effect that can be reversed by naloxone or other recognized morphine antagonist). These include Leu- and Met-enkephalin, dynorphin and neoendorphin, alpha, beta, gamma and delta endorphins formed from beta-lipotropin, various pronase-resistant peptides such as beta casamorphin, and other peptides whose opiate-li…	19	-0.274375	0.335345	0.600236	0	0	0	0
ILMN_1237631	Pard6g	Mus musculus par-6 partitioning defective 6 homolog gamma (C. elegans) (Pard6g), mRNA.	NM_053117.2	The progression of biochemical and morphological phases and events that occur in a cell during successive cell replication or nuclear replication events. Canonically, the cell cycle comprises the replication and segregation of genetic material followed by the division of the cell, but in endocycles or syncytial cells nuclear replication or nuclear division may not be followed by cell division [go…	Interacting selectively with any protein or protein complex (a complex of two or more proteins that may include other nonprotein molecules) [goid 5515] [evidence IEA]	18	0.328835	0.457812	0.543471	0	0	0	0
ILMN_1234558	Tmem33	Mus musculus transmembrane protein 33 (Tmem33), transcript variant 2, mRNA.	NM_030108.1	Any process specifically pertinent to the functioning of integrated living units: cells, tissues, organs, and organisms. A process is a collection of molecular events with a defined beginning and end [goid 8150] [evidence ND ]	Interacting selectively with any protein or protein complex (a complex of two or more proteins that may include other nonprotein molecules) [goid 5515] [evidence IPI]	5	-0.310969	0.402315	0.680756	0	7.85171e-07	0	0
ILMN_1232084	Txndc13	Mus musculus thioredoxin domain containing 13 (Txndc13), mRNA. XM_902134 XM_902137 XM_925631 XM_925632 XM_925633	NM_029148.1	A process whereby a series of electron carriers operate together to transfer electrons from donors to any of several different terminal electron acceptors to generate a transmembrane electrochemical gradient [goid 22900] [evidence IEA]; The directed movement of substances (such as macromolecules, small molecules, ions) into, out of, within or between cells, or within a multicellular organism [goi…		2	0.410837	0.359359	0.507678	0	0	0	0
ILMN_1230558	Twist2		NM_007855.1	The process whereby relatively unspecialized cells, e.g. embryonic or regenerative cells, acquire specialized structural and/or functional features that characterize the cells, tissues, or organs of the mature organism or some other relatively stable phase of the organism's life history. Differentiation includes the processes involved in commitment of a cell to a specific fate [goid 30154] [evide…	Interacting selectively with DNA (deoxyribonucleic acid) [goid 3677] [evidence IEA]; Plays a role in regulating transcription; may bind a promoter or enhancer DNA sequence or interact with a DNA-binding transcription factor [goid 30528] [evidence IEA]; The function of binding to a specific DNA sequence in order to modulate transcription. The transcription factor may or may not also interact selec…		0.381718	-0.151406	-0.557723	0	0	0	0
ILMN_1218761	Lzts2	Mus musculus leucine zipper, putative tumor suppressor 2 (Lzts2), mRNA.	NM_145503.1	Any process that stops, prevents or reduces the rate or extent of progression through the cell cycle [goid 45786] [evidence IEA]; The progression of biochemical and morphological phases and events that occur in a cell during successive cell replication or nuclear replication events. Canonically, the cell cycle comprises the replication and segregation of genetic material followed by the division …		19	0.00242649	-0.302354	-0.543651	0	0	0	0
ILMN_1216416	Rnf6	Mus musculus ring finger protein (C3H2C3 type) 6 (Rnf6), mRNA.	NM_028774.2	Any process that stops, prevents or reduces the frequency, rate or extent of axon outgrowth [goid 30517] [evidence IMP]; Any process that stops, prevents or reduces the frequency, rate or extent of axon outgrowth [goid 30517] [evidence IGI]; The chemical reactions and pathways resulting in the breakdown of a protein or peptide by hydrolysis of its peptide bonds, initiated by the covalent attachme…	Catalysis of the reaction: ATP + ubiquitin + protein lysine = AMP + diphosphate + protein N-ubiquityllysine [goid 4842] [evidence IDA]; Interacting selectively with any protein or protein complex (a complex of two or more proteins that may include other nonprotein molecules) [goid 5515] [evidence IPI]; Interacting selectively with DNA (deoxyribonucleic acid) [goid 3677] [evidence IDA]; Any transc…	5	0.464908	-0.468531	-0.713349	0	0	0	0
ILMN_1252267	4933424B01Rik	Mus musculus RIKEN cDNA 4933424B01 gene (4933424B01Rik), mRNA.	NM_138757.2			6	-0.0761867	-0.0306913	0.538294	0	0.00589853	0	0
ILMN_2801798	5430437P03Rik	Mus musculus RIKEN cDNA 5430437P03 gene (5430437P03Rik), mRNA.	NM_026636.1			8	0.343811	-0.487167	-0.5816	0	0	0	0
ILMN_2991534	Cdc27	Mus musculus cell division cycle 27 homolog (S. cerevisiae) (Cdc27), mRNA. XM_001000657 XM_001000666 XM_001000677 XM_001000684 XM_001000693 XM_001000711 XM_001004163 XM_895207 XM_903089 XM_903091-XM_903097 XM_911095 XM_921895 XM_921914 XM_921924 XM_921931	NM_145436.2	The cell cycle process whereby a cell progresses from metaphase to anaphase during mitosis, triggered by the destruction of mitotic cyclins [goid 7091] [evidence ISO]; The process resulting in the physical partitioning and separation of a cell into daughter cells [goid 51301] [evidence IEA]	Elemental activities, such as catalysis or binding, describing the actions of a gene product at the molecular level. A given gene product may exhibit one or more molecular functions [goid 3674] [evidence ND ]	11	0.347367	0.391815	0.575777	0	0.0350877	0	0
ILMN_2961005	Ier5l	Mus musculus immediate early response 5-like (Ier5l), mRNA.	NM_030244.3			2	0.29998	-0.354626	-0.88538	0	0	0	0
ILMN_2910990	Gphn	Mus musculus gephyrin (Gphn), mRNA.	NM_172952.1	The chemical reactions and pathways resulting in the formation of the Mo-molybdopterin cofactor, essential for the catalytic activity of some enzymes. The cofactor consists of a mononuclear molybdenum (Mo) ion coordinated by one or two molybdopterin ligands [goid 6777] [evidence IEA]; The biological process by which a synapse between a motor neuron and a muscle is initially formed [goid 7529] [ev…	Interacting selectively with magnesium (Mg) ions [goid 287] [evidence IEA]; Catalysis of a biochemical reaction at physiological temperatures. In biologically catalyzed reactions, the reactants are known as substrates, and the catalysts are naturally occurring macromolecular substances known as enzymes. Enzymes possess specific binding sites for substrates, and are usually composed wholly or larg…	12	-0.250996	0.433552	0.511735	0	0.000789141	0	0
ILMN_2877706	Tfpt	Mus musculus TCF3 (E2A) fusion partner (Tfpt), mRNA.	NM_023524.1	A process that directly activates any of the steps required for cell death by apoptosis [goid 6917] [evidence ISO]	Interacting selectively with any protein or protein complex (a complex of two or more proteins that may include other nonprotein molecules) [goid 5515] [evidence ISO]; Interacting selectively with a nonidentical protein to form a heterodimer [goid 46982] [evidence ISO]	7	0.427276	0.468483	0.522996	2.6238e-09	0.0369557	0	0
ILMN_2862538	Col12a1	Mus musculus collagen, type XII, alpha 1 (Col12a1), mRNA.	NM_007730.2	The attachment of a cell, either to another cell or to an underlying substrate such as the extracellular matrix, via cell adhesion molecules [goid 7155] [evidence IEA]	Interacting selectively with any protein or protein complex (a complex of two or more proteins that may include other nonprotein molecules) [goid 5515] [evidence IEA]; The action of a molecule that contributes to the structural integrity of a complex or assembly within or outside a cell [goid 5198] [evidence IEA]	9	-0.172918	-0.280726	-0.68191	0	0	0	0
ILMN_2841753	Lrrfip1	Mus musculus leucine rich repeat (in FLII) interacting protein 1 (Lrrfip1), mRNA.	NM_008515.1	Any process that modulates the frequency, rate or extent of DNA-dependent transcription [goid 6355] [evidence IEA]; The synthesis of either RNA on a template of DNA or DNA on a template of RNA [goid 6350] [evidence IEA]	Interacting selectively with DNA (deoxyribonucleic acid) [goid 3677] [evidence IEA]	1	-0.349406	0.0411623	0.572573	0.000498808	0.00689552	0.00139439	0.00704652
ILMN_2836924	Wdr45	Mus musculus WD repeat domain 45 (Wdr45), mRNA.	NM_172372.1				0.488694	0.437419	0.577511	0	0	0	0
ILMN_2701562	2610103J23Rik		NM_026002				0.294906	0.291358	0.591435	0	0	0	0
ILMN_2817021	Alg10b	Mus musculus asparagine-linked glycosylation 10 homolog B (yeast, alpha-1,2-glucosyltransferase) (Alg10b), mRNA. XM_922905	NM_001033441.1		Catalysis of facilitated diffusion of an ion (by an energy-independent process) by passage through a transmembrane aqueous pore or channel without evidence for a carrier-mediated mechanism [goid 5216] [evidence IEA]; Catalysis of the transfer of a group, e.g. a methyl group, glycosyl group, acyl group, phosphorus-containing, or other groups, from one compound (generally regarded as the donor) to …	15	0.449879	0.455778	0.596428	0	0	0	0
ILMN_2702233	Ccng1	Mus musculus cyclin G1 (Ccng1), mRNA.	NM_009831.2	The progression of biochemical and morphological phases and events that occur in a cell during successive cell replication or nuclear replication events. Canonically, the cell cycle comprises the replication and segregation of genetic material followed by the division of the cell, but in endocycles or syncytial cells nuclear replication or nuclear division may not be followed by cell division [go…		11	0.390743	0.371277	0.536329	0	0	0	0
ILMN_2790312	Slc15a4	Mus musculus solute carrier family 15, member 4 (Slc15a4), mRNA.	NM_133895.1	The directed movement of oligopeptides into, out of, within or between cells. Oligopeptides are molecules that contain a small number (2 to 20) of amino-acid residues connected by peptide linkages [goid 6857] [evidence IEA]; The directed movement of substances (such as macromolecules, small molecules, ions) into, out of, within or between cells, or within a multicellular organism [goid 6810] [evi…	Enables the active transport of a solute across a membrane by a mechanism whereby two or more species are transported together in the same direction in a tightly coupled process not directly linked to a form of energy other than chemiosmotic energy [goid 15293] [evidence IEA]; Enables the directed movement of oligopeptides into, out of, within or between cells. Oligopeptides are molecules that co…	5	-0.277711	0.0712397	0.623005	3.14068e-06	0.0105653	0	7.85171e-07
ILMN_2773624	Hexa	Mus musculus hexosaminidase A (Hexa), mRNA.	NM_010421.4	Any process that an organism uses to control its balance, the orientation of the organism (or the head of the organism) in relation to the source of gravity. In humans and animals, balance is perceived through visual cues, the labyrinth system of the inner ears and information from skin pressure receptors and muscle and joint receptors [goid 50885] [evidence IGI]; Any process by which an organism…	Interacting selectively with cations, charged atoms or groups of atoms with a net positive charge [goid 43169] [evidence IEA]; Interacting selectively with a nonidentical protein to form a heterodimer [goid 46982] [evidence ISO]; Catalysis of the hydrolysis of various bonds, e.g. C-O, C-N, C-C, phosphoric anhydride bonds, etc. Hydrolase is the systematic name for any enzyme of EC class 3 [goid 16…	9	-0.22691	0.451459	0.624888	0	0	0	0
ILMN_2757599	Sas		NM_025982				-0.251645	-0.344206	-0.516711	0	0	0	0
ILMN_2755621	Zfp653	Mus musculus zinc finger protein 653 (Zfp653), mRNA.	NM_177318.2	Any process that modulates the frequency, rate or extent of DNA-dependent transcription [goid 6355] [evidence IEA]; The synthesis of either RNA on a template of DNA or DNA on a template of RNA [goid 6350] [evidence IEA]	Interacting selectively with zinc (Zn) ions [goid 8270] [evidence IEA]; Interacting selectively with DNA (deoxyribonucleic acid) [goid 3677] [evidence IEA]; Interacting selectively with any metal ion [goid 46872] [evidence IEA]; Interacting selectively with any nucleic acid [goid 3676] [evidence IEA]	9	-0.465337	0.499222	0.699256	0	0.00125313	0	0
ILMN_2751215	Tor1aip1	Mus musculus torsin A interacting protein 1 (Tor1aip1), mRNA.	NM_144791.1		Interacting selectively with lamin; any of a group of intermediate-filament proteins that form the fibrous matrix on the inner surface of the nuclear envelope [goid 5521] [evidence ISA]; Interacting selectively with any protein or protein complex (a complex of two or more proteins that may include other nonprotein molecules) [goid 5515] [evidence IPI]	1	0.251682	0.344804	0.521399	0	0	0	0
ILMN_2746075	Csnk1d	Mus musculus casein kinase 1, delta (Csnk1d), transcript variant 2, mRNA.	NM_027874.2	The series of molecular signals initiated by binding of Wnt protein to a frizzled family receptor on the surface of the target cell and ending with a change in cell state [goid 16055] [evidence IEA]; The process of introducing a phosphate group on to a protein [goid 6468] [evidence IEA]	Catalysis of the transfer of a phosphate group, usually from ATP, to a substrate molecule [goid 16301] [evidence IEA]; Interacting selectively with a nucleotide, any compound consisting of a nucleoside that is esterified with (ortho)phosphate or an oligophosphate at any hydroxyl group on the ribose or deoxyribose moiety [goid 166] [evidence IEA]; Catalysis of the reaction: ATP + a protein serine/…	11	0.0508602	0.482297	0.639416	5.37761e-05	0.00254444	5.37761e-05	5.37761e-05
ILMN_2726448	Bbs4	Mus musculus Bardet-Biedl syndrome 4 (human) (Bbs4), mRNA.	NM_175325.2	A process that is carried out at the cellular level and by which the structure of a cilium is organized. Morphogenesis pertains to the creation of form [goid 60271] [evidence IMP]; A process by which a protein is transported to, or maintained in, a location within an organelle [goid 33365] [evidence IDA]; Development of a rod cell, one of the sensory cells in the eye that reacts to the presence o…	Elemental activities, such as catalysis or binding, describing the actions of a gene product at the molecular level. A given gene product may exhibit one or more molecular functions [goid 3674] [evidence ND ]; The selective, often stoichiometric, interaction of a molecule with one or more specific sites on another molecule [goid 5488] [evidence IEA]	9	0.181001	0.147885	0.510788	0	0	0	0
ILMN_3055445	C630004H02Rik	Mus musculus RIKEN cDNA C630004H02 gene (C630004H02Rik), mRNA.	NM_175454.2			11	-0.121746	0.423863	1.34883	7.85171e-07	0.0183801	0	0
ILMN_2817883	Als2	Mus musculus amyotrophic lateral sclerosis 2 (juvenile) homolog (human) (Als2), mRNA.	NM_028717.2	Any process that modulates the frequency, rate or extent of Rho protein signal transduction [goid 35023] [evidence IEA]; A series of reactions within the cell that occur as a result of a single trigger reaction or compound [goid 7242] [evidence IEA]; Any process that modulates the activity of a GTPase of the Rab family [goid 32313] [evidence IDA]; A process that is carried out at the cellular lev…	Interacting selectively with any protein or protein complex (a complex of two or more proteins that may include other nonprotein molecules) [goid 5515] [evidence IPI]; Interacting selectively with any protein or protein complex (a complex of two or more proteins that may include other nonprotein molecules) [goid 5515] [evidence ISO]; Stimulates the exchange of guanyl nucleotides by a GTPase. Unde…	1	0.291063	0.424544	0.510194	3.27974e-10	3.03737e-06	0	0

## Sheet: 4
Figure 3A List of commonly regulated genes by BMP-2 + DMSO or BMP-2 + Dynasore (93 genes)
PROBE_ID	SYMBOL	DEFINITION	ACCESSION	ONTOLOGY_PROCESS	ONTOLOGY_FUNCTION	CHROMOSOME	BMP-2 + DMSO (Log2)	BMP-2 + Dynasore (Log2)	Dynasore (Log2)	DMSO (detection p-value)	BMP-2 + DMSO (detection p-value)	Dynasore (detection p-value)	BMP-2 + Dynasore (detection p-value)
ILMN_1213273	Lrig3	Mus musculus leucine-rich repeats and immunoglobulin-like domains 3 (Lrig3), mRNA.	NM_177152.4		Interacting selectively with any protein or protein complex (a complex of two or more proteins that may include other nonprotein molecules) [goid 5515] [evidence IEA]	10	0.880969	0.631399	0.148018	0	0	0	0
ILMN_1217331	Mcm6	Mus musculus minichromosome maintenance deficient 6 (MIS5 homolog, S. pombe) (S. cerevisiae) (Mcm6), mRNA.	NM_008567.1	Any process that modulates the frequency, rate or extent of DNA-dependent transcription [goid 6355] [evidence IEA]; The process whereby new strands of DNA are synthesized. The template for replication can either be an existing DNA molecule or RNA [goid 6260] [evidence IEA]; The progression of biochemical and morphological phases and events that occur in a cell during successive cell replication o…	Interacting selectively with a nucleotide, any compound consisting of a nucleoside that is esterified with (ortho)phosphate or an oligophosphate at any hydroxyl group on the ribose or deoxyribose moiety [goid 166] [evidence IEA]; Interacting selectively with DNA (deoxyribonucleic acid) [goid 3677] [evidence IEA]; Interacting selectively with ATP, adenosine 5'-triphosphate, a universally important…	1	-1.27194	-0.722155	-0.492402	0.00655312	0.0438019	0.0166167	0.0215419
ILMN_1217408	Prkacb	Mus musculus protein kinase, cAMP dependent, catalytic, beta (Prkacb), mRNA.	NM_011100.3	The process of introducing a phosphate group on to a protein [goid 6468] [evidence IDA]; The series of molecular signals generated as a consequence of a G-protein coupled receptor binding to its physiological ligand, followed by modulation of adenylyl cyclase activity and a subsequent change in the concentration of cyclic AMP [goid 7188] [evidence TAS]	Catalysis of the transfer of a phosphate group, usually from ATP, to a substrate molecule [goid 16301] [evidence IEA]; Interacting selectively with a nucleotide, any compound consisting of a nucleoside that is esterified with (ortho)phosphate or an oligophosphate at any hydroxyl group on the ribose or deoxyribose moiety [goid 166] [evidence IEA]; Catalysis of the reaction: ATP + a protein serine/…	3	-0.575333	-0.525609	-0.484509	0	0	0	0
ILMN_1218206	Klf13	Mus musculus Kruppel-like factor 13 (Klf13), mRNA.	NM_021366.2	Any process that modulates the frequency, rate or extent of DNA-dependent transcription [goid 6355] [evidence IEA]; The synthesis of either RNA on a template of DNA or DNA on a template of RNA [goid 6350] [evidence IEA]; The synthesis of RNA from a DNA template by RNA polymerase II (Pol II), originating at a Pol II-specific promoter. Includes transcription of messenger RNA (mRNA) and certain smal…	Interacting selectively with zinc (Zn) ions [goid 8270] [evidence IEA]; Interacting selectively with any nucleic acid [goid 3676] [evidence IEA]; Interacting selectively with DNA (deoxyribonucleic acid) [goid 3677] [evidence IDA]; Interacting selectively with DNA (deoxyribonucleic acid) [goid 3677] [evidence ISS]; Functions to initiate or regulate RNA polymerase II transcription [goid 3702] [evid…	7	-2.60895	-1.01029	-0.0728813	0	0.018797	0	0
ILMN_1218263	Pemt	Mus musculus phosphatidylethanolamine N-methyltransferase (Pemt), nuclear gene encoding mitochondrial protein, mRNA.	NM_008819.2	The chemical reactions and pathways resulting in the formation of phospholipids, any lipid containing phosphoric acid as a mono- or diester [goid 8654] [evidence IEA]; The chemical reactions and pathways involving phospholipids, any lipid containing phosphoric acid as a mono- or diester [goid 6644] [evidence IEA]; The chemical reactions and pathways resulting in the formation of phosphatidylcholi…	Catalysis of the transfer of a group, e.g. a methyl group, glycosyl group, acyl group, phosphorus-containing, or other groups, from one compound (generally regarded as the donor) to another compound (generally regarded as the acceptor). Transferase is the systematic name for any enzyme of EC class 2 [goid 16740] [evidence IEA]; Catalysis of the transfer of a methyl group to an acceptor molecule […	11	1.46229	0.531356	0.406214	0.00125313	0.00125313	0	0
ILMN_1220680	Lpin2		NM_022882		Catalysis of the reaction: a 3-sn-phosphatidate + H2O = a 1,2-diacyl-sn-glycerol + phosphate [goid 8195] [evidence IDA]		1.33967	0.841344	0.28836	0	0	0	0
ILMN_1222872	Wbscr16	Mus musculus Williams-Beuren syndrome chromosome region 16 homolog (human) (Wbscr16), mRNA.	NM_033572.1		Stimulates the exchange of guanyl nucleotides by a GTPase of the Ran family. Under normal cellular physiological conditions, the concentration of GTP is higher than that of GDP, favoring the replacement of GDP by GTP in association with the GTPase [goid 5087] [evidence NAS]	5	2.90126	1.16263	0.283961	0.00626566	0.00125313	0.00125313	0
ILMN_1225348	Fam102a	Mus musculus family with sequence similarity 102, member A (Fam102a), mRNA.	NM_153560.4				0.685348	1.26306	0.125044	0	0	0	0
ILMN_1225859	9130227C08Rik	Mus musculus RIKEN cDNA 9130227C08Rik gene (9130227C08Rik), mRNA.	NM_027143.2			14	1.59237	0.700284	0.484095	0.00125313	0.00125313	0	0
ILMN_1228762	Dvl1		NM_010091.2	The biological process whose specific outcome is the progression of a multicellular organism over time from an initial condition (e.g. a zygote or a young adult) to a later condition (e.g. a multicellular animal or an aged adult) [goid 7275] [evidence IEA]; A series of reactions within the cell that occur as a result of a single trigger reaction or compound [goid 7242] [evidence IEA]; The series …	Interacting selectively with any protein or protein complex (a complex of two or more proteins that may include other nonprotein molecules) [goid 5515] [evidence IPI]; Mediates the transfer of a signal from the outside to the inside of a cell by means other than the introduction of the signal molecule itself into the cell [goid 4871] [evidence IEA]		-1.44858	-0.570824	-0.443207	7.85171e-07	0.00453515	0	7.85171e-07
ILMN_1228850	Ccnl1	Mus musculus cyclin L1 (Ccnl1), mRNA.	NM_019937.3	Any process that modulates the frequency, rate or extent of DNA-dependent transcription [goid 6355] [evidence IEA]; Any process specifically pertinent to the functioning of integrated living units: cells, tissues, organs, and organisms. A process is a collection of molecular events with a defined beginning and end [goid 8150] [evidence ND ]; The synthesis of either RNA on a template of DNA or DNA…	Elemental activities, such as catalysis or binding, describing the actions of a gene product at the molecular level. A given gene product may exhibit one or more molecular functions [goid 3674] [evidence ND ]	3	1.67132	0.598691	0.343766	0.00125313	0.0150376	0	0
ILMN_1237571	Mrgpra2		NM_153101	The series of molecular signals generated as a consequence of a G-protein coupled receptor binding to its physiological ligand [goid 7186] [evidence IEA]; The cascade of processes by which a signal interacts with a receptor, causing a change in the level or activity of a second messenger or other downstream target, and ultimately effecting a change in the functioning of the cell [goid 7165] [evid…	A receptor that binds an extracellular ligand and transmits the signal to a heterotrimeric G-protein complex. These receptors are characteristically seven-transmembrane receptors and are made up of hetero- or homodimers [goid 4930] [evidence IEA]; Combining with an extracellular or intracellular messenger to initiate a change in cell activity [goid 4872] [evidence IEA]; Mediates the transfer of a…		2.5181	0.57435	0.361475	0.00723614	0.0317217	0.000804015	0.00621934
ILMN_1245356	Smpd1	Mus musculus sphingomyelin phosphodiesterase 1, acid lysosomal (Smpd1), mRNA.	NM_011421.1	The chemical reactions and pathways, including anabolism and catabolism, by which living organisms transform chemical substances. Metabolic processes typically transform small molecules, but also include macromolecular processes such as DNA repair and replication, and protein synthesis and degradation [goid 8152] [evidence IEA]; The chemical reactions and pathways resulting in the breakdown of sp…	Catalysis of the hydrolysis of various bonds, e.g. C-O, C-N, C-C, phosphoric anhydride bonds, etc. Hydrolase is the systematic name for any enzyme of EC class 3 [goid 16787] [evidence IEA]; Catalysis of the hydrolysis of any glycosyl bond [goid 16798] [evidence IEA]; Catalysis of the reaction: sphingomyelin + H2O = N-acylsphingosine + choline phosphate [goid 4767] [evidence IEA]	7	-0.783867	-0.730072	-0.334432	0	0.0471883	0	3.27974e-10
ILMN_1246992	A630042L21Rik	Mus musculus RIKEN cDNA A630042L21 gene (A630042L21Rik), transcript variant 2, mRNA.	NM_134134.2				1.08233	0.508774	0.476499	0	0	0	0
ILMN_1248696	Lrrc8c	Mus musculus leucine rich repeat containing 8 family, member C (Lrrc8c), mRNA.	NM_133897.2		Interacting selectively with any protein or protein complex (a complex of two or more proteins that may include other nonprotein molecules) [goid 5515] [evidence IEA]	5	1.17077	0.688422	0.381648	0.00125313	0.0275689	0	0
ILMN_1252649	Dguok	Mus musculus deoxyguanosine kinase (Dguok), nuclear gene encoding mitochondrial protein, mRNA.	NM_013764.1	The chemical reactions and pathways involving nucleobases, nucleosides, nucleotides and nucleic acids [goid 6139] [evidence TAS]; The process of introducing a phosphate group on to a protein [goid 6468] [evidence IDA]; The chemical reactions and pathways involving dGTP, guanosine triphosphate [goid 46070] [evidence IDA]	Catalysis of the transfer of a phosphate group, usually from ATP, to a substrate molecule [goid 16301] [evidence IEA]; Interacting selectively with a nucleotide, any compound consisting of a nucleoside that is esterified with (ortho)phosphate or an oligophosphate at any hydroxyl group on the ribose or deoxyribose moiety [goid 166] [evidence IEA]; Catalysis of the reaction: ATP + deoxyguanosine = …	6	-1.9988	-0.798945	-0.459533	0	0.00125313	0	0
ILMN_1254705	Atp5d	Mus musculus ATP synthase, H+ transporting, mitochondrial F1 complex, delta subunit (Atp5d), mRNA.	NM_025313.1	The directed movement of substances (such as macromolecules, small molecules, ions) into, out of, within or between cells, or within a multicellular organism [goid 6810] [evidence IEA]; The directed movement of charged atoms or small charged molecules into, out of, within or between cells [goid 6811] [evidence IEA]; The chemical reactions and pathways resulting in the formation of ATP, adenosine …	Interacting selectively with any metal ion [goid 46872] [evidence IEA]; Catalysis of the transfer of a solute or solutes from one side of a membrane to the other according to the reaction: ATP + H2O + H+(in) = ADP + phosphate + H+(out), by a rotational mechanism [goid 46961] [evidence IEA]; Catalysis of the transfer of a solute or solutes from one side of a membrane to the other according to the …	10	-4.36167	-0.884341	-0.457795	0	0.00250627	0	0
ILMN_1256328	Tjp2	Mus musculus tight junction protein 2 (Tjp2), mRNA.	NM_011597.2		Interacting selectively with any protein or protein complex (a complex of two or more proteins that may include other nonprotein molecules) [goid 5515] [evidence IPI]	19	1.2112	0.589236	0.340997	0	0	0	0
ILMN_1257117	Nol14	Mus musculus nucleolar protein 14 (Nol14), mRNA.	NM_029278.2	The process of the formation of the constituents of the ribosome subunits, their assembly, and their transport to the sites of protein synthesis [goid 42254] [evidence IEA]; Any process involved in the conversion of a primary ribosomal RNA (rRNA) transcript into one or more mature rRNA molecules [goid 6364] [evidence IEA]		5	2.00254	0.521906	0.345831	0.00125313	0.00125313	0	0
ILMN_1259294	Tmem126b	Mus musculus transmembrane protein 126B (Tmem126b), mRNA.	NM_026734.1			7	1.89326	0.57097	0.195029	0.00125313	0.00125313	0	0
ILMN_1259610	Cd276	Mus musculus CD276 antigen (Cd276), mRNA.	NM_133983.3	Any process that stops, prevents or reduces the rate or extent of T cell proliferation [goid 42130] [evidence IDA]; Any process that stops, prevents or reduces the rate or extent of T cell proliferation [goid 42130] [evidence IMP]; Any process that activates or increases the frequency, rate or extent of bone mineralization [goid 30501] [evidence IMP]; Any process that stops, prevents or reduces t…	Interacting selectively with one or more specific sites on a receptor molecule, a macromolecule that undergoes combination with a hormone, neurotransmitter, drug or intracellular messenger to initiate a change in cell function [goid 5102] [evidence IDA]; Interacting selectively with one or more specific sites on a receptor molecule, a macromolecule that undergoes combination with a hormone, neuro…	9	-2.48062	-0.731002	-0.140915	0	0.00125313	0	0
ILMN_2418426	Zmat3	Mus musculus zinc finger matrin type 3 (Zmat3), mRNA.	NM_009517.2	A form of programmed cell death induced by external or internal signals that trigger the activity of proteolytic caspases, whose actions dismantle the cell and result in cell death. Apoptosis begins internally with condensation and subsequent fragmentation of the cell nucleus (blebbing) while the plasma membrane remains intact. Other characteristics of apoptosis include DNA fragmentation and the …	Interacting selectively with an RNA molecule or a portion thereof [goid 3723] [evidence IEA]; Interacting selectively with any metal ion [goid 46872] [evidence IEA]; Interacting selectively with zinc (Zn) ions [goid 8270] [evidence IEA]; Interacting selectively with any nucleic acid [goid 3676] [evidence IEA]	3	-1.66804	-0.920463	-0.443572	0	0.00125313	0	0
ILMN_2424268	Wtip	Mus musculus WT1-interacting protein (Wtip), mRNA.	NM_207212.2	Any process that modulates the frequency, rate or extent of DNA-dependent transcription [goid 6355] [evidence IEA]; The synthesis of either RNA on a template of DNA or DNA on a template of RNA [goid 6350] [evidence IEA]	Interacting selectively with zinc (Zn) ions [goid 8270] [evidence IEA]; Interacting selectively with any metal ion [goid 46872] [evidence IEA]	7	1.43075	0.657438	0.464074	0	0	0	0
ILMN_2424721	Pdgfa		NM_008808	The process whose specific outcome is the progression of the alveolus over time, from its formation to the mature structure. The alveolus is a sac for holding air in the lungs; formed by the terminal dilation of air passageways [goid 48286] [evidence IMP]; The multiplication or reproduction of cells, resulting in the expansion of a cell population [goid 8283] [evidence IEA]; Formation of a prolon…	The function that stimulates a cell to grow or proliferate. Most growth factors have other actions besides the induction of cell growth or proliferation [goid 8083] [evidence IEA]; Interacting selectively with collagen, a group of fibrous proteins of very high tensile strength that form the main component of connective tissue in animals. Collagen is highly enriched in glycine (some regions are 33…		-0.589745	-1.09044	-0.488115	0	0	0	0
ILMN_2440530	Vat1	Mus musculus vesicle amine transport protein 1 homolog (T californica) (Vat1), mRNA.	NM_012037.2	The process of removal or addition of one or more electrons with or without the concomitant removal or addition of a proton or protons [goid 55114] [evidence IEA]; The chemical reactions and pathways, including anabolism and catabolism, by which living organisms transform chemical substances. Metabolic processes typically transform small molecules, but also include macromolecular processes such a…	Catalysis of an oxidation-reduction (redox) reaction, a reversible chemical reaction in which the oxidation state of an atom or atoms within a molecule is altered. One substrate acts as a hydrogen or electron donor and becomes oxidized, while the other acts as hydrogen or electron acceptor and becomes reduced [goid 16491] [evidence IEA]; Catalysis of a biochemical reaction at physiological temper…	11	-3.23031	-0.596542	0.132792	0	0.00125313	0	0
ILMN_2486573	Vegfc	Mus musculus vascular endothelial growth factor C (Vegfc), mRNA.	NM_009506.2	The multiplication or reproduction of cells, resulting in the expansion of a cell population [goid 8283] [evidence IEA]; The process whereby relatively unspecialized cells, e.g. embryonic or regenerative cells, acquire specialized structural and/or functional features that characterize the cells, tissues, or organs of the mature organism or some other relatively stable phase of the organism's lif…	Interacting selectively with vascular endothelial growth factor receptor 3 [goid 43185] [evidence IPI]; The function that stimulates a cell to grow or proliferate. Most growth factors have other actions besides the induction of cell growth or proliferation [goid 8083] [evidence IEA]	8	1.49525	0.67962	0.345718	0	0	0	0
ILMN_2515349	Zfp64	Mus musculus zinc finger protein 64 (Zfp64), mRNA.	NM_009564.1	Any process that modulates the frequency, rate or extent of DNA-dependent transcription [goid 6355] [evidence IEA]; The synthesis of either RNA on a template of DNA or DNA on a template of RNA [goid 6350] [evidence IEA]; The biological process whose specific outcome is the progression of a multicellular organism over time from an initial condition (e.g. a zygote or a young adult) to a later condi…	Interacting selectively with zinc (Zn) ions [goid 8270] [evidence IEA]; Interacting selectively with DNA (deoxyribonucleic acid) [goid 3677] [evidence IEA]; Interacting selectively with any metal ion [goid 46872] [evidence IEA]; Interacting selectively with any nucleic acid [goid 3676] [evidence IEA]	2	0.724732	0.508914	0.480551	3.27974e-10	2.26043e-05	0	0
ILMN_2519345	Vps45	Mus musculus vacuolar protein sorting 45 (yeast) (Vps45), mRNA.	NM_013841.2	The directed movement of proteins into, out of, within or between cells [goid 15031] [evidence IEA]; The directed movement of substances (such as macromolecules, small molecules, ions) into, out of, within or between cells, or within a multicellular organism [goid 6810] [evidence IEA]; The initial attachment of a vesicle membrane to a target membrane, mediated by proteins protruding from the memb…	Interacting selectively with any protein or protein complex (a complex of two or more proteins that may include other nonprotein molecules) [goid 5515] [evidence IPI]	3	-0.591781	-0.57551	-0.422992	0	0.00125313	0	0
ILMN_2523316	Unc5b	Mus musculus unc-5 homolog B (C. elegans) (Unc5b), mRNA.	NM_029770.2	The biological process whose specific outcome is the progression of a multicellular organism over time from an initial condition (e.g. a zygote or a young adult) to a later condition (e.g. a multicellular animal or an aged adult) [goid 7275] [evidence IEA]; A form of programmed cell death induced by external or internal signals that trigger the activity of proteolytic caspases, whose actions dism…	Combining with an extracellular or intracellular messenger to initiate a change in cell activity [goid 4872] [evidence IEA]; Interacting selectively with any protein or protein complex (a complex of two or more proteins that may include other nonprotein molecules) [goid 5515] [evidence IEA]	10	0.572862	0.740597	-0.348064	0	0	0	0
ILMN_2588728	Rnf113a1	Mus musculus ring finger protein 113A1 (Rnf113a1), mRNA.	NM_153503.1		Interacting selectively with any metal ion [goid 46872] [evidence IEA]; Interacting selectively with zinc (Zn) ions [goid 8270] [evidence IEA]		1.80885	0.617867	0.452856	0.00125313	0	0	0
ILMN_2591469	Rhebl1	Mus musculus Ras homolog enriched in brain like 1 (Rhebl1), mRNA.	NM_026967.3	Any series of molecular signals in which a small monomeric GTPase relays one or more of the signals [goid 7264] [evidence IEA]	Interacting selectively with a nucleotide, any compound consisting of a nucleoside that is esterified with (ortho)phosphate or an oligophosphate at any hydroxyl group on the ribose or deoxyribose moiety [goid 166] [evidence IEA]; Interacting selectively with GTP, guanosine triphosphate [goid 5525] [evidence IEA]	15	1.27137	0.636437	0.332486	0	0	0	0
ILMN_2594714	Ets2	Mus musculus E26 avian leukemia oncogene 2, 3' domain (Ets2), mRNA.	NM_011809.2	Any process that modulates the frequency, rate or extent of DNA-dependent transcription [goid 6355] [evidence IEA]	Interacting selectively with DNA (deoxyribonucleic acid) [goid 3677] [evidence IEA]; The function of binding to a specific DNA sequence in order to modulate transcription. The transcription factor may or may not also interact selectively with a protein or macromolecular complex [goid 3700] [evidence IEA]; Interacting selectively with DNA of a specific nucleotide composition, e.g. GC-rich DNA bind…	16	-1.20563	-0.506257	0.0224533	0	0	0	0
ILMN_2611180	Ccdc3		XM_129987.2	Any process specifically pertinent to the functioning of integrated living units: cells, tissues, organs, and organisms. A process is a collection of molecular events with a defined beginning and end [goid 8150] [evidence ND ]	Elemental activities, such as catalysis or binding, describing the actions of a gene product at the molecular level. A given gene product may exhibit one or more molecular functions [goid 3674] [evidence ND ]		2.08259	0.63121	0.420098	0.00125313	0.00125313	0	0
ILMN_2611244	Ecd	Mus musculus ecdysoneless homolog (Drosophila) (Ecd), mRNA.	NM_027475.2			14	1.49044	-0.603201	-0.350693	0	0	0	0
ILMN_2615369	Dnajc18	Mus musculus DnaJ (Hsp40) homolog, subfamily C, member 18 (Dnajc18), mRNA.	NM_029669.3	The process of assisting in the covalent and noncovalent assembly of single chain polypeptides or multisubunit complexes into the correct tertiary structure [goid 6457] [evidence IEA]	Interacting selectvely with a heat shock protein, any protein synthesized or activated in response to heat shock [goid 31072] [evidence IEA]; Interacting selectively with an unfolded protein [goid 51082] [evidence IEA]	18	2.98978	1.15406	0.479698	0.0112782	0.00125313	0.0037594	0.00125313
ILMN_2616274	Dot1l	Mus musculus DOT1-like, histone H3 methyltransferase (S. cerevisiae) (Dot1l), mRNA.	NM_199322.1		Catalysis of the transfer of a methyl group to an acceptor molecule [goid 8168] [evidence IEA]; Catalysis of the transfer of a group, e.g. a methyl group, glycosyl group, acyl group, phosphorus-containing, or other groups, from one compound (generally regarded as the donor) to another compound (generally regarded as the acceptor). Transferase is the systematic name for any enzyme of EC class 2 [g…	10	1.46984	0.522807	0.397646	0.00125313	0.00125313	0	0
ILMN_2625047	C430004E15Rik	Mus musculus RIKEN cDNA C430004E15 gene (C430004E15Rik), mRNA.	NM_175286.3			2	0.604675	-0.639242	-0.494544	0	0	0	0
ILMN_2625279	Pacrg	Mus musculus Park2 co-regulated (Pacrg), mRNA.	NM_027032.2	Any process specifically pertinent to the functioning of integrated living units: cells, tissues, organs, and organisms. A process is a collection of molecular events with a defined beginning and end [goid 8150] [evidence ND ]	Elemental activities, such as catalysis or binding, describing the actions of a gene product at the molecular level. A given gene product may exhibit one or more molecular functions [goid 3674] [evidence ND ]	17	2.51185	0.739439	-0.0507449	0.00250627	0.00125313	0.00250627	0.00125313
ILMN_2640570	Pak4	Mus musculus p21 (CDKN1A)-activated kinase 4 (Pak4), mRNA.	NM_027470.3	The process of introducing a phosphate group on to a protein [goid 6468] [evidence IEA]	Catalysis of the reaction: ATP + a protein serine/threonine = ADP + protein serine/threonine phosphate [goid 4674] [evidence IEA]; Catalysis of the transfer of a group, e.g. a methyl group, glycosyl group, acyl group, phosphorus-containing, or other groups, from one compound (generally regarded as the donor) to another compound (generally regarded as the acceptor). Transferase is the systematic n…	7	0.867854	-0.684207	-0.491891	0	0	0	0
ILMN_2645662	Tmem86a	Mus musculus transmembrane protein 86A (Tmem86a), mRNA.	NM_026436.3				0.986374	0.689933	0.335992	0	0	0	0
ILMN_2657432	Mtap1s	Mus musculus microtubule-associated protein 1S (Mtap1s), mRNA.	NM_173013.2	A process that results in a parallel arrangement of microtubules [goid 1578] [evidence ISS]; A form of programmed cell death induced by external or internal signals that trigger the activity of proteolytic caspases, whose actions dismantle the cell and result in cell death. Apoptosis begins internally with condensation and subsequent fragmentation of the cell nucleus (blebbing) while the plasma m…	Interacting selectively with microtubules, filaments composed of tubulin monomers [goid 8017] [evidence IDA]; Interacting selectively with an actin filament, also known as F-actin, a helical filamentous polymer of globular G-actin subunits [goid 51015] [evidence IDA]; Interacting selectively with DNA (deoxyribonucleic acid) [goid 3677] [evidence ISS]; Interacting selectively with the microtubule …	8	-1.11588	-0.845102	-0.463731	0	0	0	0
ILMN_2662527	Spna1	Mus musculus spectrin alpha 1 (Spna1), mRNA.	NM_011465.3	The binding of a protein or protein complex to the barbed (or plus) end of an actin filament, thus preventing the addition, exchange or removal of further actin subunits [goid 51016] [evidence IEA]; Any process that modulates the surface configuration of a cell [goid 8360] [evidence IEA]; The process whose specific outcome is the progression of the myeloid and lymphoid derived organ/tissue system…	Interacting selectively with monomeric or multimeric forms of actin, including actin filaments [goid 3779] [evidence IEA]; Interacting selectively with calcium ions (Ca2+) [goid 5509] [evidence IEA]	1	3.20622	1.06105	0.393899	0.0300752	0.0275689	0.0175439	0.0150376
ILMN_2666491	Gpr97	Mus musculus G protein-coupled receptor 97 (Gpr97), mRNA.	NM_173036.2	The series of molecular signals generated as a consequence of a G-protein coupled receptor binding to its physiological ligand [goid 7186] [evidence IEA]; The cascade of processes by which a signal interacts with a receptor, causing a change in the level or activity of a second messenger or other downstream target, and ultimately effecting a change in the functioning of the cell [goid 7165] [evid…	A receptor that binds an extracellular ligand and transmits the signal to a heterotrimeric G-protein complex. These receptors are characteristically seven-transmembrane receptors and are made up of hetero- or homodimers [goid 4930] [evidence IEA]; Combining with an extracellular or intracellular messenger to initiate a change in cell activity [goid 4872] [evidence IEA]; Mediates the transfer of a…	8	-1.617	0.623918	-0.290383	0	3.14068e-06	0	0
ILMN_2673064	Ing2	Mus musculus inhibitor of growth family, member 2 (Ing2), mRNA.	NM_023503.2	Any process that modulates the frequency, rate or extent of DNA-dependent transcription [goid 6355] [evidence IEA]; Any process that modulates the frequency, rate or extent of cell growth [goid 1558] [evidence IEA]; The synthesis of either RNA on a template of DNA or DNA on a template of RNA [goid 6350] [evidence IEA]; The alteration of DNA or protein in chromatin, which may result in changing th…	Interacting selectively with zinc (Zn) ions [goid 8270] [evidence IEA]; Interacting selectively with any protein or protein complex (a complex of two or more proteins that may include other nonprotein molecules) [goid 5515] [evidence IEA]; Interacting selectively with any metal ion [goid 46872] [evidence IEA]; Any transcription regulator activity required for initiation or upregulation of transcr…	8	1.40844	0.61784	0.0944671	0.00125313	0.00250627	0	0
ILMN_2675681	LOC100047052	PREDICTED: Mus musculus similar to Aptx protein (LOC100047052), mRNA.	XM_001477288.1				1.62502	0.501275	0.400266	3.14068e-06	0.013066	0	0
ILMN_2687745	Pnpla2	Mus musculus patatin-like phospholipase domain containing 2 (Pnpla2), mRNA.	NM_025802.2	The chemical reactions and pathways involving lipids, compounds soluble in an organic solvent but not, or sparingly, in an aqueous solvent. Includes fatty acids; neutral fats, other fatty-acid esters, and soaps; long-chain (fatty) alcohols and waxes; sphingoids and other long-chain bases; glycolipids, phospholipids and sphingolipids; and carotenes, polyprenols, sterols, terpenes and other isopren…	Catalysis of the hydrolysis of various bonds, e.g. C-O, C-N, C-C, phosphoric anhydride bonds, etc. Hydrolase is the systematic name for any enzyme of EC class 3 [goid 16787] [evidence IEA]; Catalysis of the reaction: triacylglycerol + H2O = diacylglycerol + a fatty acid anion [goid 4806] [evidence IMP]	7	-0.825951	-0.65136	-0.262676	0	0	0	0
ILMN_2680440	Atp6v1b2	Mus musculus ATPase, H+ transporting, lysosomal V1 subunit B2 (Atp6v1b2), mRNA.	NM_007509.2	The directed movement of substances (such as macromolecules, small molecules, ions) into, out of, within or between cells, or within a multicellular organism [goid 6810] [evidence IEA]; The directed movement of protons (hydrogen ions) into, out of, within or between cells [goid 15992] [evidence IEA]; The directed movement of charged atoms or small charged molecules into, out of, within or between…	Catalysis of the hydrolysis of various bonds, e.g. C-O, C-N, C-C, phosphoric anhydride bonds, etc. Hydrolase is the systematic name for any enzyme of EC class 3 [goid 16787] [evidence IEA]; Interacting selectively with any metal ion [goid 46872] [evidence IEA]; Catalysis of the transfer of hydrogen ions from one side of a membrane to the other [goid 15078] [evidence IEA]; Catalysis of the transfe…	8	-0.603444	0.597	0.472017	0	0	0	0
ILMN_2685921	Chrnb1	Mus musculus cholinergic receptor, nicotinic, beta polypeptide 1 (muscle) (Chrnb1), mRNA.	NM_009601.3	The directed movement of substances (such as macromolecules, small molecules, ions) into, out of, within or between cells, or within a multicellular organism [goid 6810] [evidence IEA]; The directed movement of charged atoms or small charged molecules into, out of, within or between cells [goid 6811] [evidence IEA]; Any process that modulates the establishment or extent of a membrane potential, t…	Catalysis of facilitated diffusion of an ion (by an energy-independent process) by passage through a transmembrane aqueous pore or channel without evidence for a carrier-mediated mechanism [goid 5216] [evidence IEA]; Combining with an extracellular or intracellular messenger to initiate a change in cell activity [goid 4872] [evidence IEA]; Combining with a neurotransmitter to initiate a change in…	11	-0.75824	-0.64915	-0.437241	0	0.000961834	0	0
ILMN_2687169	Id3	Mus musculus inhibitor of DNA binding 3 (Id3), mRNA.	NM_008321.1	The process whose specific outcome is the progression of the heart over time, from its formation to the mature structure. The heart is a hollow, muscular organ, which, by contracting rhythmically, keeps up the circulation of the blood [goid 7507] [evidence IGI]; Any process that stops, prevents or reduces the frequency, rate or extent of transcription from an RNA polymerase II promoter [goid 122]…	Interacting selectively with any protein or protein complex (a complex of two or more proteins that may include other nonprotein molecules) [goid 5515] [evidence IPI]; Interacting selectively with a specific domain of a protein [goid 19904] [evidence IDA]; Plays a role in regulating transcription; may bind a promoter or enhancer DNA sequence or interact with a DNA-binding transcription factor [go…	4	3.31644	2.51132	-0.324477	0	0	0	0
ILMN_2690596	Hey1	Mus musculus hairy/enhancer-of-split related with YRPW motif 1 (Hey1), mRNA.	NM_010423.2	The series of molecular signals initiated by binding of an extracellular ligand to a Notch receptor on the surface of the target cell [goid 7219] [evidence IEA]; Any process that modulates the frequency, rate or extent of DNA-dependent transcription [goid 6355] [evidence IEA]; The synthesis of either RNA on a template of DNA or DNA on a template of RNA [goid 6350] [evidence IEA]; The biological p…	Interacting selectively with DNA (deoxyribonucleic acid) [goid 3677] [evidence IEA]; Plays a role in regulating transcription; may bind a promoter or enhancer DNA sequence or interact with a DNA-binding transcription factor [goid 30528] [evidence IEA]; Interacting selectively with any protein or protein complex (a complex of two or more proteins that may include other nonprotein molecules) [goid …	3	4.03506	3.47197	0.453316	0	0	0	0
ILMN_2691798	Clns1a	Mus musculus chloride channel, nucleotide-sensitive, 1A (Clns1a), mRNA.	NM_023671.1	Any process involved in maintaining the equilibrium of a cell's volume. The cell's volume refers to the three-dimensional space occupied by a cell [goid 6884] [evidence IEA]; The directed movement of chloride into, out of, within or between cells [goid 6821] [evidence IEA]		7	-0.538817	-0.694335	-0.484858	3.27974e-10	0.0450598	0	3.27974e-10
ILMN_2707188	Map3k7	Mus musculus mitogen-activated protein kinase kinase kinase 7 (Map3k7), mRNA.	NM_172688.2	Cascade of at least three protein kinase activities culminating in the phosphorylation and activation of a MAP kinase. MAPKKK cascades lie downstream of numerous signaling pathways [goid 165] [evidence IDA]; The series of molecular signals generated as a consequence of a transforming growth factor beta receptor binding to one of its physiological ligands [goid 7179] [evidence IMP]; The process of…	Catalysis of the transfer of a phosphate group, usually from ATP, to a substrate molecule [goid 16301] [evidence IEA]; Interacting selectively with magnesium (Mg) ions [goid 287] [evidence IEA]; Interacting selectively with a nucleotide, any compound consisting of a nucleoside that is esterified with (ortho)phosphate or an oligophosphate at any hydroxyl group on the ribose or deoxyribose moiety […	4	2.23575	0.864936	-0.0109104	0.00250627	0.00250627	0.00250627	0
ILMN_2707782	Afg3l1	Mus musculus AFG3(ATPase family gene 3)-like 1 (yeast) (Afg3l1), mRNA.	NM_054070.2	Any process specifically pertinent to the functioning of integrated living units: cells, tissues, organs, and organisms. A process is a collection of molecular events with a defined beginning and end [goid 8150] [evidence ND ]; The chemical reactions and pathways resulting in the breakdown of a protein by the destruction of the native, active configuration, with or without the hydrolysis of pepti…	Catalysis of the hydrolysis of various bonds, e.g. C-O, C-N, C-C, phosphoric anhydride bonds, etc. Hydrolase is the systematic name for any enzyme of EC class 3 [goid 16787] [evidence IEA]; Interacting selectively with a nucleotide, any compound consisting of a nucleoside that is esterified with (ortho)phosphate or an oligophosphate at any hydroxyl group on the ribose or deoxyribose moiety [goid …	8	-1.23041	-0.748045	-0.479915	0.00026605	0.00290171	0.00026605	0.00026605
ILMN_2709700	Zgpat	Mus musculus zinc finger, CCCH-type with G patch domain (Zgpat), transcript variant 1, mRNA.	NM_144894.3		Interacting selectively with any metal ion [goid 46872] [evidence IEA]; Interacting selectively with zinc (Zn) ions [goid 8270] [evidence IEA]; Interacting selectively with any nucleic acid [goid 3676] [evidence IEA]	2	2.00575	0.513928	0.166033	0.00072056	0.00531131	0.00027241	3.85859e-05
ILMN_2710484	Rufy3	Mus musculus RUN and FYVE domain containing 3 (Rufy3), mRNA.	NM_027530.2	The process whereby relatively unspecialized cells, e.g. embryonic or regenerative cells, acquire specialized structural and/or functional features that characterize the cells, tissues, or organs of the mature organism or some other relatively stable phase of the organism's life history. Differentiation includes the processes involved in commitment of a cell to a specific fate [goid 30154] [evide…	Interacting selectively with any protein or protein complex (a complex of two or more proteins that may include other nonprotein molecules) [goid 5515] [evidence IPI]	5	3.20634	1.44084	0.142611	8.59766e-05	0.00106323	0.00020861	4.09968e-08
ILMN_2714565	Rrm2		NM_009104	The process of removal or addition of one or more electrons with or without the concomitant removal or addition of a proton or protons [goid 55114] [evidence IEA]; The process whereby new strands of DNA are synthesized. The template for replication can either be an existing DNA molecule or RNA [goid 6260] [evidence IEA]; The chemical reactions and pathways involving a deoxyribonucleoside diphosph…	Interacting selectively with iron (Fe) ions [goid 5506] [evidence IEA]; Interacting selectively with any metal ion [goid 46872] [evidence IEA]; Catalysis of an oxidation-reduction (redox) reaction, a reversible chemical reaction in which the oxidation state of an atom or atoms within a molecule is altered. One substrate acts as a hydrogen or electron donor and becomes oxidized, while the other ac…		2.09858	1.13325	0.256694	0	0	0	0
ILMN_2717228	D930005D10Rik	Mus musculus RIKEN cDNA D930005D10 gene (D930005D10Rik), mRNA.	NM_178702.3	The cascade of processes by which a signal interacts with a receptor, causing a change in the level or activity of a second messenger or other downstream target, and ultimately effecting a change in the functioning of the cell [goid 7165] [evidence IEA]	Interacting selectively with any protein or protein complex (a complex of two or more proteins that may include other nonprotein molecules) [goid 5515] [evidence IEA]	5	0.894975	0.611601	0.332823	0.00125313	0.0250627	0	0
ILMN_2765224	Bcam	Mus musculus basal cell adhesion molecule (Bcam), mRNA.	NM_020486.2	The attachment of a cell, either to another cell or to an underlying substrate such as the extracellular matrix, via cell adhesion molecules [goid 7155] [evidence IDA]	Combining with a laminin, a glycoprotein that constitutes the majority of proteins in the basement membrane, to initiate a change in cell activity [goid 5055] [evidence IDA]	7	2.71663	0.592266	-0.291766	0.0075188	0.0250627	0.0288221	0.0125313
ILMN_2732696	Lrrc29	Mus musculus leucine rich repeat containing 29 (Lrrc29), mRNA.	NM_177449.2			8	2.16698	0.558312	-0.101978	0.00125313	0	0.00125313	0
ILMN_2733887	Mknk2	Mus musculus MAP kinase-interacting serine/threonine kinase 2 (Mknk2), mRNA.	NM_021462.3	A series of reactions, mediated by protein kinases, which occurs as a result of a single trigger reaction or compound [goid 7243] [evidence IDA]; Any process that modulates the frequency, rate or extent of the chemical reactions and pathways resulting in the formation of proteins by the translation of mRNA [goid 6417] [evidence IEA]; The process of introducing a phosphate group on to a protein [g…	Catalysis of the transfer of a phosphate group, usually from ATP, to a substrate molecule [goid 16301] [evidence IEA]; Interacting selectively with magnesium (Mg) ions [goid 287] [evidence IEA]; Interacting selectively with a nucleotide, any compound consisting of a nucleoside that is esterified with (ortho)phosphate or an oligophosphate at any hydroxyl group on the ribose or deoxyribose moiety […	10	-2.33183	-0.914924	-0.470671	0	0	0	0
ILMN_2735276	Plekha8	Mus musculus pleckstrin homology domain containing, family A (phosphoinositide binding specific) member 8 (Plekha8), mRNA.	NM_001001335.1	The directed movement of proteins into, out of, within or between cells [goid 15031] [evidence IEA]; The directed movement of substances (such as macromolecules, small molecules, ions) into, out of, within or between cells, or within a multicellular organism [goid 6810] [evidence IEA]; The directed movement of glycolipids, compounds containing (usually) 1-4 linked monosaccharide residues joined b…	Interacting selectively with a glycolipid, any compound containing one or more monosaccharide residues bound by a glycosidic linkage to a hydrophobic moiety such as an acylglycerol, a sphingoid, a ceramide (N-acylsphingoid) or a prenyl phosphate [goid 51861] [evidence IEA]; Enables the directed movement of glycolipids, compounds containing (usually) 1-4 linked monosaccharide residues joined by a …	6	1.53977	0.628052	0.293269	0	0	0	0
ILMN_2739599	Nr6a1	Mus musculus nuclear receptor subfamily 6, group A, member 1 (Nr6a1), mRNA.	NM_010264.3	Any process that modulates the frequency, rate or extent of DNA-dependent transcription [goid 6355] [evidence IEA]; The process of formation of spermatozoa, including spermatocytogenesis and spermiogenesis [goid 7283] [evidence IEA]; Any process that stops, prevents or reduces the frequency, rate or extent of transcription from an RNA polymerase II promoter [goid 122] [evidence IMP]; Any process …	Interacting selectively with any metal ion [goid 46872] [evidence IEA]; Interacting selectively with an identical protein to form a homodimer [goid 42803] [evidence IDA]; Interacting selectively with DNA of a specific nucleotide composition, e.g. GC-rich DNA binding, or with a specific sequence motif or type of DNA e.g. promotor binding or rDNA binding [goid 43565] [evidence IDA]; Combining with …	2	1.80994	0.613334	0.458798	0.00125313	0.00125313	0	0
ILMN_2743013	Ncf4	Mus musculus neutrophil cytosolic factor 4 (Ncf4), mRNA.	NM_008677.1	Any process that mediates interactions between a cell and its surroundings. Encompasses interactions such as signaling or attachment between one cell and another cell, between a cell and an extracellular matrix, or between a cell and any other aspect of its environment [goid 7154] [evidence IEA]	Interacting selectively with any inositol-containing glycerophospholipid [goid 35091] [evidence IEA]; Interacting selectively with any protein or protein complex (a complex of two or more proteins that may include other nonprotein molecules) [goid 5515] [evidence IPI]	15	3.17282	0.802279	-0.332569	0.0112782	0.00125313	0.0426065	0.0100251
ILMN_2769733	Tcf25	Mus musculus transcription factor 25 (basic helix-loop-helix) (Tcf25), transcript variant 1, mRNA.	NM_001037877.2	Any process that modulates the frequency, rate or extent of DNA-dependent transcription [goid 6355] [evidence IEA]; The synthesis of either RNA on a template of DNA or DNA on a template of RNA [goid 6350] [evidence IEA]; Any process specifically pertinent to the functioning of integrated living units: cells, tissues, organs, and organisms. A process is a collection of molecular events with a defi…	Interacting selectively with DNA (deoxyribonucleic acid) [goid 3677] [evidence IEA]; Elemental activities, such as catalysis or binding, describing the actions of a gene product at the molecular level. A given gene product may exhibit one or more molecular functions [goid 3674] [evidence ND ]	8	-0.77303	-0.604758	-0.440066	0	3.27974e-10	0	0
ILMN_2813712	Ahi1	Mus musculus Abelson helper integration site (Ahi1), mRNA.	NM_026203.1		Elemental activities, such as catalysis or binding, describing the actions of a gene product at the molecular level. A given gene product may exhibit one or more molecular functions [goid 3674] [evidence ND ]	10	1.07159	-0.67471	-0.219217	0	0	0	0
ILMN_2788121	Dynll1	Mus musculus dynein light chain LC8-type 1 (Dynll1), mRNA.	NM_019682.2	Any cellular process that depends upon or alters the microtubule cytoskeleton, that part of the cytoskeleton comprising microtubules and their associated proteins [goid 7017] [evidence IEA]; Any process that stops, prevents or reduces the frequency, rate or extent of the chemical reactions and pathways resulting in the formation of nitric oxide [goid 45019] [evidence ISO]; Movement of organelles,…	Catalysis of movement along a polymeric molecule such as a microfilament or microtubule, coupled to the hydrolysis of a nucleoside triphosphate [goid 3774] [evidence IEA]; Interacting selectively with any protein or protein complex (a complex of two or more proteins that may include other nonprotein molecules) [goid 5515] [evidence IPI]; Interacting selectively with a protein C-terminus, the end …	5	-0.526535	-0.764305	-0.462035	0	0	0	0
ILMN_2807449	Snx21	Mus musculus sorting nexin family member 21 (Snx21), mRNA.	NM_133924.2				-1.75478	-0.657043	-0.49911	0	0.00125313	0	0
ILMN_2821336	Vps53	Mus musculus vacuolar protein sorting 53 (yeast) (Vps53), mRNA.	NM_026664.2	The directed movement of proteins into, out of, within or between cells [goid 15031] [evidence IEA]; The directed movement of substances (such as macromolecules, small molecules, ions) into, out of, within or between cells, or within a multicellular organism [goid 6810] [evidence IEA]		11	-0.51725	-0.637705	-0.481576	0	0	0	0
ILMN_2837888	Nrbf2	Mus musculus nuclear receptor binding factor 2 (Nrbf2), mRNA.	NM_001036293.2	Any process that modulates the frequency, rate or extent of DNA-dependent transcription [goid 6355] [evidence IEA]; The synthesis of either RNA on a template of DNA or DNA on a template of RNA [goid 6350] [evidence IEA]; Any process that modulates the frequency, rate or extent of transcription from an RNA polymerase II promoter [goid 6357] [evidence ISO]	Interacting selectively, in a ligand dependent manner, with a nuclear receptor protein [goid 16922] [evidence ISO]; The function of a transcription cofactor that activates transcription from a RNA polymerase II promoter; does not bind DNA itself [goid 3713] [evidence ISO]	10	-0.895839	0.575821	0.409451	0	0.00125313	0	0
ILMN_2854593	Zfp661	Mus musculus zinc finger protein 661 (Zfp661), mRNA.	NM_028141.2	Any process that modulates the frequency, rate or extent of DNA-dependent transcription [goid 6355] [evidence IEA]; The synthesis of either RNA on a template of DNA or DNA on a template of RNA [goid 6350] [evidence IEA]	Interacting selectively with zinc (Zn) ions [goid 8270] [evidence IEA]; Interacting selectively with DNA (deoxyribonucleic acid) [goid 3677] [evidence IEA]; Interacting selectively with any metal ion [goid 46872] [evidence IEA]; Interacting selectively with any nucleic acid [goid 3676] [evidence IEA]	2	1.91688	0.688576	0.305634	0.00125313	0.00125313	0	0
ILMN_2859032	Gfod1	Mus musculus glucose-fructose oxidoreductase domain containing 1 (Gfod1), mRNA.	NM_001033399.1	The process of removal or addition of one or more electrons with or without the concomitant removal or addition of a proton or protons [goid 55114] [evidence IEA]; The chemical reactions and pathways, including anabolism and catabolism, by which living organisms transform chemical substances. Metabolic processes typically transform small molecules, but also include macromolecular processes such a…	Catalysis of an oxidation-reduction (redox) reaction, a reversible chemical reaction in which the oxidation state of an atom or atoms within a molecule is altered. One substrate acts as a hydrogen or electron donor and becomes oxidized, while the other acts as hydrogen or electron acceptor and becomes reduced [goid 16491] [evidence IEA]; Catalysis of a biochemical reaction at physiological temper…	13	-0.923126	-1.29656	0.00949	0	0.00125313	0	0
ILMN_2860932	Zbtb2	Mus musculus zinc finger and BTB domain containing 2 (Zbtb2), mRNA.	NM_001033466.1		Interacting selectively with zinc (Zn) ions [goid 8270] [evidence IEA]	10	1.09564	1.08383	0.403342	0.00125313	0.00125313	0	0
ILMN_2868220	Inhba	Mus musculus inhibin beta-A (Inhba), mRNA.	NM_008380.1	The increase in size or mass of an entire organism, a part of an organism or a cell [goid 40007] [evidence IEA]; Any process that stops, prevents or reduces the frequency, rate or extent of hair follicle development [goid 51799] [evidence ISA]	Interacting selectively with one or more specific sites on a receptor molecule, a macromolecule that undergoes combination with a hormone, neurotransmitter, drug or intracellular messenger to initiate a change in cell function [goid 5102] [evidence IPI]; The action characteristic of a hormone, any substance formed in very small amounts in one specialized organ or group of cells and carried (somet…	13	1.63907	1.06757	-0.315292	0	0	0	0
ILMN_2875585	Prl2c3	Mus musculus prolactin family 2, subfamily c, member 3 (Prl2c3), mRNA.	NM_011118.1	Any process that activates or increases the rate or extent of cell proliferation [goid 8284] [evidence IDA]	The action characteristic of a hormone, any substance formed in very small amounts in one specialized organ or group of cells and carried (sometimes in the bloodstream) to another organ or group of cells in the same organism, upon which it has a specific regulatory action. The term was originally applied to agents with a stimulatory physiological action in vertebrate animals (as opposed to a chal…	13	-4.75571	0.591075	0.479788	0	0	0	0
ILMN_2888742	Ntan1	Mus musculus N-terminal Asn amidase (Ntan1), mRNA.	NM_010946.3	The activities involved in the mental information processing system that receives (registers), modifies, stores, and retrieves informational stimuli. The main stages involved in the formation and retrieval of memory are encoding (processing of received information by acquisition), storage (building a permanent record of received information as a result of consolidation) and retrieval (calling bac…	Catalysis of the hydrolysis of various bonds, e.g. C-O, C-N, C-C, phosphoric anhydride bonds, etc. Hydrolase is the systematic name for any enzyme of EC class 3 [goid 16787] [evidence IEA]; [goid 8418] [evidence IDA]	16	-2.6826	-0.711209	-0.358244	0	0.00125313	0	0
ILMN_2893564	1190007F08Rik	Mus musculus RIKEN cDNA 1190007F08 gene (1190007F08Rik), mRNA. XM_921339 XM_921348 XM_921353	NM_001033144.1			4	2.35276	0.512313	0.00176552	0.00250627	0.00125313	0.00250627	0.00125313
ILMN_2899133	Uhrf1bp1	Mus musculus UHRF1 (ICBP90) binding protein 1 (Uhrf1bp1), mRNA.	NM_001080769.1			17	1.60283	0.695168	0.371588	0.00125313	0.00125313	0	0
ILMN_2907214	Tcea3	Mus musculus transcription elongation factor A (SII), 3 (Tcea3), mRNA.	NM_011542.1	Any process that modulates the frequency, rate or extent of DNA-dependent transcription [goid 6355] [evidence IEA]; The synthesis of either RNA on a template of DNA or DNA on a template of RNA [goid 6350] [evidence IEA]; The extension of an RNA molecule after transcription initiation by the addition of ribonucleotides catalyzed by an RNA polymerase [goid 6354] [evidence IEA]; Any process that mod…	Interacting selectively with zinc (Zn) ions [goid 8270] [evidence IEA]; Interacting selectively with DNA (deoxyribonucleic acid) [goid 3677] [evidence IEA]; Functions in chain elongation during polypeptide synthesis at the ribosome [goid 3746] [evidence IEA]; Interacting selectively with any metal ion [goid 46872] [evidence IEA]; Any activity that modulates the rate of transcription elongation, t…	4	-0.677587	-0.822292	-0.416733	0	0.00125313	0	0
ILMN_2907655	Bax	Mus musculus Bcl2-associated X protein (Bax), mRNA.	NM_007527.2	Any process that activates or increases the frequency, rate or extent of cell death by apoptosis of mammary epithelial cells during mammary gland involution [goid 60058] [evidence IMP]; The multiplication or reproduction of Sertoli cells, resulting in the expansion of the Sertoli cell population. A Sertoli cell is a supporting cell projecting inward from the basement membrane of seminiferous tubu…	Interacting selectively with any protein or protein complex (a complex of two or more proteins that may include other nonprotein molecules) [goid 5515] [evidence IPI]; Interacting selectively with the BH3 domain of a protein of the Bcl-2 family. The BH3 domain is a potent death domain and has an important role in protein-protein interactions and in cell death [goid 51434] [evidence IPI]; Interact…	7	-1.89167	0.514507	0.438436	0	0	0	0
ILMN_2921749	Xab1	Mus musculus XPA binding protein 1 (Xab1), mRNA.	NM_133756.2			5	-0.945604	-0.779991	-0.498622	0	0	0	0
ILMN_2941840	Syap1	Mus musculus synapse associated protein 1 (Syap1), mRNA.	NM_025932.1				-0.921796	-0.679374	-0.442671	0	0	0	0
ILMN_2984969	Phf23	Mus musculus PHD finger protein 23 (Phf23), mRNA.	NM_030064.1		Interacting selectively with any metal ion [goid 46872] [evidence IEA]; Interacting selectively with zinc (Zn) ions [goid 8270] [evidence IEA]; Interacting selectively with any protein or protein complex (a complex of two or more proteins that may include other nonprotein molecules) [goid 5515] [evidence IEA]	11	2.07517	1.00115	0.452558	0.00125313	0.00125313	0	0
ILMN_2987685	Ctsd	Mus musculus cathepsin D (Ctsd), mRNA.	NM_009983.2	The hydrolysis of a peptide bond or bonds within a protein [goid 6508] [evidence IC ]; The formation of a double membrane-bounded structure, the autophagosome, that occurs when a specialized membrane sac, called the isolation membrane, starts to enclose a portion of the cytoplasm [goid 45] [evidence IMP]	Catalysis of the hydrolysis of various bonds, e.g. C-O, C-N, C-C, phosphoric anhydride bonds, etc. Hydrolase is the systematic name for any enzyme of EC class 3 [goid 16787] [evidence IEA]; Catalysis of the hydrolysis of internal, alpha-peptide bonds in a polypeptide chain by a mechanism in which a water molecule bound by the side chains of aspartic residues at the active center acts as a nucleop…	7	2.4591	0.609489	-0.241303	0.0037594	0.00125313	0.00501253	0.00125313
ILMN_2996648	Prl2c4	Mus musculus prolactin family 2, subfamily c, member 4 (Prl2c4), mRNA.	NM_011954.2	Any process specifically pertinent to the functioning of integrated living units: cells, tissues, organs, and organisms. A process is a collection of molecular events with a defined beginning and end [goid 8150] [evidence ND ]	The action characteristic of a hormone, any substance formed in very small amounts in one specialized organ or group of cells and carried (sometimes in the bloodstream) to another organ or group of cells in the same organism, upon which it has a specific regulatory action. The term was originally applied to agents with a stimulatory physiological action in vertebrate animals (as opposed to a chal…	13	-4.63645	0.501991	0.279739	0	0	0	0
ILMN_2998548	Pycr2	Mus musculus pyrroline-5-carboxylate reductase family, member 2 (Pycr2), mRNA.	NM_133705.1	The chemical reactions and pathways resulting in the formation of amino acids, organic acids containing one or more amino substituents [goid 8652] [evidence IEA]; The process of removal or addition of one or more electrons with or without the concomitant removal or addition of a proton or protons [goid 55114] [evidence IEA]; The chemical reactions and pathways resulting in the formation of prolin…	Catalysis of an oxidation-reduction (redox) reaction, a reversible chemical reaction in which the oxidation state of an atom or atoms within a molecule is altered. One substrate acts as a hydrogen or electron donor and becomes oxidized, while the other acts as hydrogen or electron acceptor and becomes reduced [goid 16491] [evidence IEA]; Catalysis of a biochemical reaction at physiological temper…	1	-0.997067	-0.714059	-0.478997	0	0	0	0
ILMN_3005669	Wwp1	Mus musculus WW domain containing E3 ubiquitin protein ligase 1 (Wwp1), mRNA.	NM_177327.3	The covalent alteration of one or more amino acids occurring in proteins, peptides and nascent polypeptides (co-translational, post-translational modifications). Includes the modification of charged tRNAs that are destined to occur in a protein (pre-translation modification) [goid 6464] [evidence IEA]; The process by which a precursor cell type acquires characteristics of a more mature T-cell. A …	Catalysis of the ligation of two substances with concomitant breaking of a diphosphate linkage, usually in a nucleoside triphosphate. Ligase is the systematic name for any enzyme of EC class 6 [goid 16874] [evidence IEA]; Catalysis of the ligation of an acid to an amino acid via a carbon-nitrogen bond with concomitant breakage of a diphosphate linkage, usually in a nucleoside triphosphate [goid 1…	4	1.32341	0.525829	0.193839	0.00125313	0.00125313	0	0
ILMN_3009839	Tada2l	Mus musculus transcriptional adaptor 2 (ADA2 homolog, yeast)-like (Tada2l), mRNA.	NM_172562.1	Any process that modulates the frequency, rate or extent of the synthesis of either RNA on a template of DNA or DNA on a template of RNA [goid 45449] [evidence IEA]; Any process that modulates the frequency, rate or extent of DNA-dependent transcription [goid 6355] [evidence IEA]; The synthesis of either RNA on a template of DNA or DNA on a template of RNA [goid 6350] [evidence IEA]	Interacting selectively with DNA (deoxyribonucleic acid) [goid 3677] [evidence IEA]	11	1.49544	0.669654	0.288625	7.06654e-06	0.00832988	7.85171e-07	7.85171e-07
ILMN_3031523	Daam1	Mus musculus dishevelled associated activator of morphogenesis 1 (Daam1), transcript variant 1, mRNA.	NM_026102.2	A process that is carried out at the cellular level which results in the formation, arrangement of constituent parts, or disassembly of cytoskeletal structures comprising actin filaments and their associated proteins [goid 30036] [evidence IEA]; A process that is carried out at the cellular level which results in the formation, arrangement of constituent parts, or disassembly of a cellular compon…	Interacting selectively with monomeric or multimeric forms of actin, including actin filaments [goid 3779] [evidence IEA]; Interacting selectively with Rho protein, any member of the Rho subfamily of the Ras superfamily of monomeric GTPases. Proteins in the Rho subfamily are involved in relaying signals from cell-surface receptors to the actin cytoskeleton [goid 17048] [evidence IEA]	12	1.06086	-0.637877	-0.21833	0.0286438	0.0362945	0.0286438	0.00567286
ILMN_3097107	Lca5	Mus musculus Leber congenital amaurosis 5 (human) (Lca5), transcript variant 2, mRNA.	NM_027448.1	The directed movement of substances (such as macromolecules, small molecules, ions) into, out of, within or between cells, or within a multicellular organism [goid 6810] [evidence IEA]; The directed movement of proteins into, out of, within or between cells [goid 15031] [evidence IEA]		9	1.19021	0.634506	0.429363	0.00388727	0.000656072	0.000161704	0.00158307
ILMN_3128784	Sap30l	Mus musculus SAP30-like (Sap30l), mRNA.	NM_001081168.1	Any process that modulates the frequency, rate or extent of DNA-dependent transcription [goid 6355] [evidence IEA]; The synthesis of either RNA on a template of DNA or DNA on a template of RNA [goid 6350] [evidence IEA]		11	0.565456	-0.674203	-0.426672	0	0	0	0
ILMN_3135781	Anxa3	Mus musculus annexin A3 (Anxa3), mRNA.	NM_013470.1		Stops, prevents or reduces the activity of the enzyme phospholipase A2 [goid 19834] [evidence IEA]; Interacting selectively with phospholipids, a class of lipids containing phosphoric acid as a mono- or diester, in the presence of calcium [goid 5544] [evidence IEA]; Interacting selectively with calcium ions (Ca2+) [goid 5509] [evidence IEA]; Stops, prevents or reduces the activity of a phospholip…	5	0.53345	-0.597221	-0.475298	0	0	0	0
ILMN_3162369	Fbxo33	Mus musculus F-box protein 33 (Fbxo33), mRNA.	NM_001033156.3	The chemical reactions and pathways resulting in the breakdown of a protein or peptide by hydrolysis of its peptide bonds, initiated by the covalent attachment of a ubiquitin moiety, or multiple ubiquitin moieties, to the protein [goid 6511] [evidence IEA]; Any process specifically pertinent to the functioning of integrated living units: cells, tissues, organs, and organisms. A process is a colle…	Elemental activities, such as catalysis or binding, describing the actions of a gene product at the molecular level. A given gene product may exhibit one or more molecular functions [goid 3674] [evidence ND ]		1.20866	0.58346	0.498563	0	0	0	0
ILMN_3162476	Sec61a1	Mus musculus Sec61 alpha 1 subunit (S. cerevisiae) (Sec61a1), mRNA.	NM_016906.4	The directed movement of proteins in a cell, from one side of a membrane to another [goid 65002] [evidence IEA]; The directed movement of substances (such as macromolecules, small molecules, ions) into, out of, within or between cells, or within a multicellular organism [goid 6810] [evidence IEA]; The directed movement of proteins into, out of, within or between cells [goid 15031] [evidence IEA]	Primary active carrier-mediated transport of a protein across a membrane, driven by the hydrolysis of the diphosphate bond of inorganic pyrophosphate, ATP, or another nucleoside triphosphate. The transport protein may or may not be transiently phosphorylated, but the substrate is not phosphorylated [goid 15450] [evidence IEA]; Interacting selectively with any part of a ribosome [goid 43022] [evid…		-1.48315	0.517103	0.428291	0	0	0	0

## Sheet: 5
Figure 3A List of commonly regulated genes by BMP-2 + DMSO or by Dynasore (71 genes)
PROBE_ID	SYMBOL	DEFINITION	ACCESSION	ONTOLOGY_PROCESS	ONTOLOGY_FUNCTION	CHROMOSOME	BMP-2 + DMSO (Log2)	BMP-2 + Dynasore (Log2)	Dynasore (Log2)	DMSO (detection p-value)	BMP-2 + DMSO (detection p-value)	Dynasore (detection p-value)	BMP-2 + Dynasore (detection p-value)
ILMN_1213117	Trip10	Mus musculus thyroid hormone receptor interactor 10 (Trip10), mRNA.	NM_134125.3	A type of vesicle-mediated transport in which cells take up external materials or membrane constituents by the invagination of small region of the plasma membrane to form a new membrane-bounded vesicle [goid 6897] [evidence IEA]	Interacting selectively with a lipid [goid 8289] [evidence IEA]; Interacting selectively with any protein or protein complex (a complex of two or more proteins that may include other nonprotein molecules) [goid 5515] [evidence IPI]		-1.51491	0.13847	0.589	0	0.00125313	0	0
ILMN_1226838	Sepm		NM_053267.1				1.01848	-0.270681	-0.556177	0	0	0	0
ILMN_1229688	A730098D12Rik		NM_177680.2				-0.505996	0.441366	0.717942	0	0	0	0
ILMN_1213954	Sgk1	Mus musculus serum/glucocorticoid regulated kinase 1 (Sgk1), mRNA.	NM_011361.1	A form of programmed cell death induced by external or internal signals that trigger the activity of proteolytic caspases, whose actions dismantle the cell and result in cell death. Apoptosis begins internally with condensation and subsequent fragmentation of the cell nucleus (blebbing) while the plasma membrane remains intact. Other characteristics of apoptosis include DNA fragmentation and the …	Catalysis of the transfer of a phosphate group, usually from ATP, to a substrate molecule [goid 16301] [evidence IEA]; Interacting selectively with a nucleotide, any compound consisting of a nucleoside that is esterified with (ortho)phosphate or an oligophosphate at any hydroxyl group on the ribose or deoxyribose moiety [goid 166] [evidence IEA]; Catalysis of the reaction: ATP + a protein serine/…	10	1.09595	0.292314	0.82297	0	0	0	0
ILMN_1214358	Akt1s1	Mus musculus AKT1 substrate 1 (proline-rich) (Akt1s1), mRNA.	NM_026270.3	Any process that modulates the frequency, rate or extent of survival gene product expression; survival gene products are those that antagonize the apoptotic program. Regulation can be at the transcriptional, translational, or posttranslational level [goid 45884] [evidence IDA]; Any process that modulates the occurrence or rate of cell death by apoptosis in the nervous system. It may stop or preve…	Elemental activities, such as catalysis or binding, describing the actions of a gene product at the molecular level. A given gene product may exhibit one or more molecular functions [goid 3674] [evidence ND ]		-2.21954	0.451317	0.524071	0	0.00125313	0	0
ILMN_1214738	Snapc3	Mus musculus small nuclear RNA activating complex, polypeptide 3 (Snapc3), mRNA.	NM_029949.3	Any process that modulates the frequency, rate or extent of DNA-dependent transcription [goid 6355] [evidence IEA]; The synthesis of either RNA on a template of DNA or DNA on a template of RNA [goid 6350] [evidence IEA]	Interacting selectively with DNA (deoxyribonucleic acid) [goid 3677] [evidence IEA]		0.922303	-0.170591	-0.574109	0.00808838	0.00088104	0.00828255	0.00139069
ILMN_1216388	Uba5	Mus musculus ubiquitin-like modifier activating enzyme 5 (Uba5), mRNA.	NM_025692.2	The chemical reactions and pathways resulting in the breakdown of a protein or peptide by hydrolysis of its peptide bonds, initiated by the covalent attachment of a ubiquitin moiety, or multiple ubiquitin moieties, to the protein [goid 6511] [evidence IEA]; The chemical reactions and pathways, including anabolism and catabolism, by which living organisms transform chemical substances. Metabolic p…	Catalysis of a biochemical reaction at physiological temperatures. In biologically catalyzed reactions, the reactants are known as substrates, and the catalysts are naturally occurring macromolecular substances known as enzymes. Enzymes possess specific binding sites for substrates, and are usually composed wholly or largely of protein, but RNA that has catalytic activity (ribozyme) is often also…	9	-1.1947	0.428802	0.748718	0	0	0	0
ILMN_1219188	Akr1b8	Mus musculus aldo-keto reductase family 1, member B8 (Akr1b8), mRNA.	NM_008012.1	The process of removal or addition of one or more electrons with or without the concomitant removal or addition of a proton or protons [goid 55114] [evidence IEA]	Catalysis of an oxidation-reduction (redox) reaction, a reversible chemical reaction in which the oxidation state of an atom or atoms within a molecule is altered. One substrate acts as a hydrogen or electron donor and becomes oxidized, while the other acts as hydrogen or electron acceptor and becomes reduced [goid 16491] [evidence IEA]; Catalysis of the reaction: an alditol + NADP+ = an aldose +…	6	-1.35967	-0.466099	-0.601711	0	0	0	0
ILMN_1221048	Psat1	Mus musculus phosphoserine aminotransferase 1 (Psat1), mRNA.	NM_177420.1	The chemical reactions and pathways resulting in the formation of amino acids, organic acids containing one or more amino substituents [goid 8652] [evidence IEA]; The chemical reactions and pathways resulting in the formation of L-serine, the levorotatory isomer of 2-amino-3-hydroxypropanoic acid [goid 6564] [evidence IEA]; The chemical reactions and pathways, including anabolism and catabolism, …	Catalysis of the transfer of a group, e.g. a methyl group, glycosyl group, acyl group, phosphorus-containing, or other groups, from one compound (generally regarded as the donor) to another compound (generally regarded as the acceptor). Transferase is the systematic name for any enzyme of EC class 2 [goid 16740] [evidence IEA]; Catalysis of the transfer of an amino group to an acceptor, usually a…	19	-2.2487	0.210304	0.703283	0	0	0	0
ILMN_1224116	Smpdl3a	Mus musculus sphingomyelin phosphodiesterase, acid-like 3A (Smpdl3a), mRNA.	NM_020561.2	The chemical reactions and pathways, including anabolism and catabolism, by which living organisms transform chemical substances. Metabolic processes typically transform small molecules, but also include macromolecular processes such as DNA repair and replication, and protein synthesis and degradation [goid 8152] [evidence IEA]; The chemical reactions and pathways resulting in the breakdown of sp…	Catalysis of the hydrolysis of various bonds, e.g. C-O, C-N, C-C, phosphoric anhydride bonds, etc. Hydrolase is the systematic name for any enzyme of EC class 3 [goid 16787] [evidence IEA]; Catalysis of the hydrolysis of any glycosyl bond [goid 16798] [evidence IEA]; Catalysis of the reaction: sphingomyelin + H2O = N-acylsphingosine + choline phosphate [goid 4767] [evidence IEA]	10	2.10894	0.247932	-1.08355	0.00125313	0	0.00250627	0
ILMN_1228010	Rem1	Mus musculus rad and gem related GTP binding protein 1 (Rem1), mRNA.	NM_009047.5	Any series of molecular signals in which a small monomeric GTPase relays one or more of the signals [goid 7264] [evidence IEA]	Interacting selectively with GTP, guanosine triphosphate [goid 5525] [evidence IEA]; Interacting selectively with calmodulin, a calcium-binding protein with many roles, both in the calcium-bound and calcium-free states [goid 5516] [evidence IEA]; Interacting selectively with a nucleotide, any compound consisting of a nucleoside that is esterified with (ortho)phosphate or an oligophosphate at any …	2	1.99727	-0.32519	-1.00905	0.00125313	0.00250627	0.0225564	0.0250627
ILMN_1230263	Me2	Mus musculus malic enzyme 2, NAD(+)-dependent, mitochondrial (Me2), nuclear gene encoding mitochondrial protein, mRNA.	NM_145494.2	The chemical reactions and pathways, including anabolism and catabolism, by which living organisms transform chemical substances. Metabolic processes typically transform small molecules, but also include macromolecular processes such as DNA repair and replication, and protein synthesis and degradation [goid 8152] [evidence IEA]; The chemical reactions and pathways involving malate, the anion of h…	Catalysis of a biochemical reaction at physiological temperatures. In biologically catalyzed reactions, the reactants are known as substrates, and the catalysts are naturally occurring macromolecular substances known as enzymes. Enzymes possess specific binding sites for substrates, and are usually composed wholly or largely of protein, but RNA that has catalytic activity (ribozyme) is often also…	18	-1.04123	0.12452	0.560235	0	0.00125313	0	0
ILMN_1237390	Bbs1	Mus musculus Bardet-Biedl syndrome 1 (human) (Bbs1), mRNA. XM_902508 XM_907591 XM_920481 XM_920493 XM_920494 XM_920497 XM_920501	NM_001033128.2	Behavior in a fully developed and mature organism [goid 30534] [evidence IMP]; A process that is carried out at the cellular level and by which the structure of a cilium is organized. Morphogenesis pertains to the creation of form [goid 60271] [evidence IMP]; The series of events required for an organism to receive an olfactory stimulus, convert it to a molecular signal, and recognize and charact…	Elemental activities, such as catalysis or binding, describing the actions of a gene product at the molecular level. A given gene product may exhibit one or more molecular functions [goid 3674] [evidence ND ]	19	2.24048	0.450088	-0.751833	0.00250627	0.0150376	0.0250627	0.00125313
ILMN_1232280	A930025D01Rik	Mus musculus RIKEN cDNA A930025D01 gene (A930025D01Rik), mRNA.	NM_178762.3			2	1.24541	-0.410301	-0.802639	2.6238e-09	3.27974e-10	4.35061e-05	8.59766e-05
ILMN_1232976	Fam114a2	Mus musculus family with sequence similarity 114, member A2 (Fam114a2), mRNA.	NM_026342.2			11	-1.13692	0.245597	0.702467	0	0	0	0
ILMN_1233889	Pno1	Mus musculus partner of NOB1 homolog (S. cerevisiae) (Pno1), mRNA.	NM_025443.2		Interacting selectively with an RNA molecule or a portion thereof [goid 3723] [evidence IEA]	11	0.906206	0.213764	0.502771	0	0	0	0
ILMN_1235783	Acbd3	Mus musculus acyl-Coenzyme A binding domain containing 3 (Acbd3), mRNA.	NM_133225.2	The chemical reactions and pathways resulting in the formation of steroids, compounds with a 1,2,cyclopentanoperhydrophenanthrene nucleus; includes de novo formation and steroid interconversion by modification [goid 6694] [evidence IEA]; The chemical reactions and pathways resulting in the formation of lipids, compounds soluble in an organic solvent but not, or sparingly, in an aqueous solvent [g…	The selective, often stoichiometric, interaction of a molecule with one or more specific sites on another molecule [goid 5488] [evidence IEA]; Interacting selectively with acyl-CoA, any derivative of coenzyme A in which the sulfhydryl group is in thiolester linkage with a fatty acyl group [goid 62] [evidence IEA]	1	0.728976	0.490823	0.622493	0	0	0	0
ILMN_1236958	Gabarapl1	Mus musculus gamma-aminobutyric acid (GABA(A)) receptor-associated protein-like 1 (Gabarapl1), mRNA.	NM_020590.4		Interacting selectively with any protein component of any cytoskeleton (actin, microtubule, or intermediate filament cytoskeleton) [goid 8092] [evidence ISA]	6	-2.53981	0.477532	0.881735	0	0.00125313	0	0
ILMN_1240590	Necap1	Mus musculus NECAP endocytosis associated 1 (Necap1), mRNA.	NM_026267.2	The directed movement of substances (such as macromolecules, small molecules, ions) into, out of, within or between cells, or within a multicellular organism [goid 6810] [evidence IEA]; A type of vesicle-mediated transport in which cells take up external materials or membrane constituents by the invagination of small region of the plasma membrane to form a new membrane-bounded vesicle [goid 6897]…	Interacting selectively with any protein or protein complex (a complex of two or more proteins that may include other nonprotein molecules) [goid 5515] [evidence IPI]	6	0.623532	0.385491	0.518448	3.27974e-10	0.0450598	0	0
ILMN_1243149	Atp6v0b	Mus musculus ATPase, H+ transporting, lysosomal V0 subunit B (Atp6v0b), mRNA.	NM_033617.3	The directed movement of substances (such as macromolecules, small molecules, ions) into, out of, within or between cells, or within a multicellular organism [goid 6810] [evidence IEA]; The directed movement of protons (hydrogen ions) into, out of, within or between cells [goid 15992] [evidence IEA]; The chemical reactions and pathways resulting in the formation of ATP, adenosine 5'-triphosphate,…	Catalysis of the hydrolysis of various bonds, e.g. C-O, C-N, C-C, phosphoric anhydride bonds, etc. Hydrolase is the systematic name for any enzyme of EC class 3 [goid 16787] [evidence IEA]; Interacting selectively with ATP, adenosine 5'-triphosphate, a universally important coenzyme and enzyme regulator [goid 5524] [evidence IEA]; Catalysis of the transfer of hydrogen ions from one side of a memb…		1.02227	0.3129	0.689924	0	0	0	0
ILMN_1248495	Plekhm1	Mus musculus pleckstrin homology domain containing, family M (with RUN domain) member 1 (Plekhm1), mRNA.	NM_183034.1	A series of reactions within the cell that occur as a result of a single trigger reaction or compound [goid 7242] [evidence IEA]	Interacting selectively with diacylglycerol, a diester of glycerol and two fatty acids [goid 19992] [evidence IEA]; Interacting selectively with any metal ion [goid 46872] [evidence IEA]; Interacting selectively with zinc (Zn) ions [goid 8270] [evidence IEA]	11	0.833718	-0.422536	-0.508808	0.00057239	0.00441659	0.000283447	7.85171e-05
ILMN_1249289	Tspan12	Mus musculus tetraspanin 12 (Tspan12), mRNA.	NM_173007.3				1.04983	0.252696	0.542104	0	0	0	0
ILMN_1253294	Ikbkap	Mus musculus inhibitor of kappa light polypeptide enhancer in B-cells, kinase complex-associated protein (Ikbkap), mRNA.	NM_026079.2	Any process that modulates the frequency, rate or extent of DNA-dependent transcription [goid 6355] [evidence IEA]; Any process specifically pertinent to the functioning of integrated living units: cells, tissues, organs, and organisms. A process is a collection of molecular events with a defined beginning and end [goid 8150] [evidence ND ]; The synthesis of either RNA on a template of DNA or DNA…	Interacting selectively with any protein or protein complex (a complex of two or more proteins that may include other nonprotein molecules) [goid 5515] [evidence ISO]; Catalysis of the transfer of a phosphate group, usually from ATP, to a substrate molecule [goid 16301] [evidence IEA]	4	1.06348	-0.377576	-0.726827	0	0	0	0
ILMN_2450096	Zfp30	Mus musculus zinc finger protein 30 (Zfp30), mRNA.	NM_013705.1	Any process that modulates the frequency, rate or extent of DNA-dependent transcription [goid 6355] [evidence IEA]; The synthesis of either RNA on a template of DNA or DNA on a template of RNA [goid 6350] [evidence IEA]	Interacting selectively with zinc (Zn) ions [goid 8270] [evidence IEA]; Interacting selectively with DNA (deoxyribonucleic acid) [goid 3677] [evidence IEA]; Interacting selectively with any metal ion [goid 46872] [evidence IEA]; Interacting selectively with any nucleic acid [goid 3676] [evidence IEA]	7	0.880767	-0.393337	-0.50263	0	0	0	0
ILMN_2482494	Trim16	Mus musculus tripartite motif-containing 16 (Trim16), mRNA.	NM_053169.2	Any process specifically pertinent to the functioning of integrated living units: cells, tissues, organs, and organisms. A process is a collection of molecular events with a defined beginning and end [goid 8150] [evidence ND ]	Interacting selectively with zinc (Zn) ions [goid 8270] [evidence IEA]; Interacting selectively with any metal ion [goid 46872] [evidence IEA]	11	1.90467	0.317752	0.722723	0.00125313	0.0388471	0	0.00125313
ILMN_2483370	Zfp236		NM_177832.2				1.11668	0.459685	0.589566	0.000754331	0.00126923	0.0106466	0.00583125
ILMN_2491301	Usp16	Mus musculus ubiquitin specific peptidase 16 (Usp16), mRNA.	NM_024258.1	The chemical reactions and pathways resulting in the breakdown of a protein or peptide by hydrolysis of its peptide bonds, initiated by the covalent attachment of a ubiquitin moiety, or multiple ubiquitin moieties, to the protein [goid 6511] [evidence IEA]	Catalysis of the hydrolysis of various bonds, e.g. C-O, C-N, C-C, phosphoric anhydride bonds, etc. Hydrolase is the systematic name for any enzyme of EC class 3 [goid 16787] [evidence IEA]; Catalysis of the hydrolysis of a peptide bond. A peptide bond is a covalent bond formed when the carbon atom from the carboxyl group of one amino acid shares electrons with the nitrogen atom from the amino gro…	16	-1.54844	0.345037	0.523847	0	0.0350877	0	0
ILMN_2593888	Gsk3b	Mus musculus glycogen synthase kinase 3 beta (Gsk3b), mRNA.	NM_019827.5	The process of introducing a phosphate group on to a protein [goid 6468] [evidence IDA]; The series of molecular signals generated by the accumulation of normal or misfolded proteins in the endoplasmic reticulum and leading to activation of transcription by NF-kappaB [goid 6983] [evidence ISO]; The series of molecular signals generated by the accumulation of normal or misfolded proteins in the en…	Catalysis of the transfer of a phosphate group, usually from ATP, to a substrate molecule [goid 16301] [evidence IEA]; Interacting selectively with a nucleotide, any compound consisting of a nucleoside that is esterified with (ortho)phosphate or an oligophosphate at any hydroxyl group on the ribose or deoxyribose moiety [goid 166] [evidence IEA]; Catalysis of the transfer of a group, e.g. a methy…		-0.590673	0.499497	0.640086	0	0.00125313	0	0
ILMN_2599130	Aldoa	Mus musculus aldolase A, fructose-bisphosphate (Aldoa), mRNA.	NM_007438.3	The chemical reactions and pathways resulting in the breakdown of a monosaccharide (generally glucose) into pyruvate, with the concomitant production of a small amount of ATP. Pyruvate may be converted to ethanol, lactate, or other small molecules, or fed into the TCA cycle [goid 6096] [evidence IEA]; The chemical reactions and pathways, including anabolism and catabolism, by which living organis…	Catalysis of the cleavage of C-C, C-O, C-N and other bonds by other means than by hydrolysis or oxidation, or conversely adding a group to a double bond. They differ from other enzymes in that two substrates are involved in one reaction direction, but only one in the other direction. When acting on the single substrate, a molecule is eliminated and this generates either a new double bond or a new…	7	-2.5883	0.381215	0.613764	0	0	0	0
ILMN_2609614	Snx10	Mus musculus sorting nexin 10 (Snx10), mRNA.	NM_028035.3	The directed movement of substances (such as macromolecules, small molecules, ions) into, out of, within or between cells, or within a multicellular organism [goid 6810] [evidence IEA]; Any process that mediates interactions between a cell and its surroundings. Encompasses interactions such as signaling or attachment between one cell and another cell, between a cell and an extracellular matrix, o…	Interacting selectively with any protein or protein complex (a complex of two or more proteins that may include other nonprotein molecules) [goid 5515] [evidence IEA]; Interacting selectively with any inositol-containing glycerophospholipid [goid 35091] [evidence IEA]	6	0.514673	0.262328	0.792306	0	0	0	0
ILMN_2616226	Dbp	Mus musculus D site albumin promoter binding protein (Dbp), mRNA.	NM_016974.1	Any process pertinent to the generation and maintenance of rhythms in the physiology of an organism [goid 48511] [evidence IEA]; The synthesis of either RNA on a template of DNA or DNA on a template of RNA [goid 6350] [evidence IEA]; Any biological process in an organism that recur with a regularity of approximately 24 hours [goid 7623] [evidence TAS]; Any process that modulates the frequency, ra…	Interacting selectively with DNA (deoxyribonucleic acid) [goid 3677] [evidence IEA]; The function of binding to a specific DNA sequence in order to modulate transcription. The transcription factor may or may not also interact selectively with a protein or macromolecular complex [goid 3700] [evidence IEA]; Interacting selectively with DNA of a specific nucleotide composition, e.g. GC-rich DNA bind…	7	-0.566512	0.163458	0.580804	0	0	0	0
ILMN_2627217	Pi4k2b	Mus musculus phosphatidylinositol 4-kinase type 2 beta (Pi4k2b), transcript variant 2, mRNA.	NM_028744.2		Catalysis of the transfer of a group, e.g. a methyl group, glycosyl group, acyl group, phosphorus-containing, or other groups, from one compound (generally regarded as the donor) to another compound (generally regarded as the acceptor). Transferase is the systematic name for any enzyme of EC class 2 [goid 16740] [evidence IEA]; Catalysis of the transfer of a phosphate group, usually from ATP, to …		-0.57721	0.430295	0.567824	0.013122	0.0110145	0.00348877	0.00496094
ILMN_2635850	Cgrrf1	Mus musculus cell growth regulator with ring finger domain 1 (Cgrrf1), mRNA.	NM_026832.3	The process by which the cell cycle is halted during one of the normal phases (G1, S, G2, M) [goid 7050] [evidence IEA]; The progression of biochemical and morphological phases and events that occur in a cell during successive cell replication or nuclear replication events. Canonically, the cell cycle comprises the replication and segregation of genetic material followed by the division of the ce…	Interacting selectively with any metal ion [goid 46872] [evidence IEA]; Interacting selectively with zinc (Zn) ions [goid 8270] [evidence IEA]; Interacting selectively with any protein or protein complex (a complex of two or more proteins that may include other nonprotein molecules) [goid 5515] [evidence IEA]	14	-0.793811	0.242395	0.504471	0	0	0	0
ILMN_2645872	Sim2	Mus musculus single-minded homolog 2 (Drosophila) (Sim2), mRNA.	NM_011377.2	The process whose specific outcome is the progression of nervous tissue over time, from its formation to its mature state [goid 7399] [evidence IEA]; The process whereby relatively unspecialized cells, e.g. embryonic or regenerative cells, acquire specialized structural and/or functional features that characterize the cells, tissues, or organs of the mature organism or some other relatively stabl…	The function of binding to a specific DNA sequence in order to modulate transcription. The transcription factor may or may not also interact selectively with a protein or macromolecular complex [goid 3700] [evidence IEA]; Catalysis of the phosphorylation of a specific transcription regulator in response to the presence of a particular signal substance outside the cell [goid 155] [evidence IEA]; P…	16	-0.755489	0.230229	0.584283	0	0	0	0
ILMN_2665035	Fut10	Mus musculus fucosyltransferase 10 (Fut10), mRNA.	NM_134161.2	The addition of a sugar unit to a protein amino acid, e.g. the addition of glycan chains to proteins [goid 6486] [evidence IEA]	Catalysis of the transfer of a group, e.g. a methyl group, glycosyl group, acyl group, phosphorus-containing, or other groups, from one compound (generally regarded as the donor) to another compound (generally regarded as the acceptor). Transferase is the systematic name for any enzyme of EC class 2 [goid 16740] [evidence IEA]; Catalysis of the transfer of a glycosyl group from one compound (dono…	8	0.548888	-0.498931	-0.598548	7.2056e-07	0.00603465	2.26043e-05	1.61134e-06
ILMN_2699522	Dyrk3	Mus musculus dual-specificity tyrosine-(Y)-phosphorylation regulated kinase 3 (Dyrk3), mRNA.	NM_145508.2	The process of introducing a phosphate group on to a protein [goid 6468] [evidence IDA]; The posttranslational phosphorylation of peptidyl-tyrosine to form peptidyl-O4'-phospho-L-tyrosine [goid 18108] [evidence ISA]; The process by which a myeloid precursor cell acquires specializes features of an erythrocyte [goid 30218] [evidence IDA]	Interacting selectively with any metal ion [goid 46872] [evidence IEA]; Interacting selectively with ATP, adenosine 5'-triphosphate, a universally important coenzyme and enzyme regulator [goid 5524] [evidence IDA]; Catalysis of the transfer of a phosphate group, usually from ATP, to a substrate molecule [goid 16301] [evidence IEA]; Interacting selectively with magnesium (Mg) ions [goid 287] [evid…	1	0.840487	0.24071	0.544017	0	0.00125313	0	0
ILMN_2715042	Sdc3	Mus musculus syndecan 3 (Sdc3), mRNA.	NM_011520.3		Interacting selectively with any protein component of any cytoskeleton (actin, microtubule, or intermediate filament cytoskeleton) [goid 8092] [evidence IEA]	4	0.850534	0.154307	-0.555933	0	0	0	0
ILMN_2717696	Ahctf1	Mus musculus AT hook containing transcription factor 1 (Ahctf1), mRNA.	NM_026375.1	The synthesis of either RNA on a template of DNA or DNA on a template of RNA [goid 6350] [evidence IEA]; The biological process whose specific outcome is the progression of a multicellular organism over time from an initial condition (e.g. a zygote or a young adult) to a later condition (e.g. a multicellular animal or an aged adult) [goid 7275] [evidence IEA]; Any process that modulates the frequ…	Interacting selectively with DNA (deoxyribonucleic acid) [goid 3677] [evidence IEA]; The function of binding to a specific DNA sequence in order to modulate transcription. The transcription factor may or may not also interact selectively with a protein or macromolecular complex [goid 3700] [evidence IMP]	1	0.66971	0.471199	0.505999	0	0	0	0
ILMN_2718854	Mettl2		NM_172567.1		Catalysis of the transfer of a methyl group to an acceptor molecule [goid 8168] [evidence IEA]; Catalysis of the transfer of a group, e.g. a methyl group, glycosyl group, acyl group, phosphorus-containing, or other groups, from one compound (generally regarded as the donor) to another compound (generally regarded as the acceptor). Transferase is the systematic name for any enzyme of EC class 2 [g…		-1.21706	0.321652	0.542665	0	0.018797	0	0
ILMN_2721360	Galk1	Mus musculus galactokinase 1 (Galk1), mRNA.	NM_016905.2	The chemical reactions and pathways involving carbohydrates, any of a group of organic compounds based of the general formula Cx(H2O)y. Includes the formation of carbohydrate derivatives by the addition of a carbohydrate residue to another molecule [goid 5975] [evidence IEA]; The process of introducing a phosphate group into a molecule, usually with the formation of a phosphoric ester, a phosphor…	Catalysis of the transfer of a phosphate group, usually from ATP, to a substrate molecule [goid 16301] [evidence IEA]; Interacting selectively with a nucleotide, any compound consisting of a nucleoside that is esterified with (ortho)phosphate or an oligophosphate at any hydroxyl group on the ribose or deoxyribose moiety [goid 166] [evidence IEA]; Catalysis of the transfer of a group, e.g. a methy…	11	-0.981915	0.471586	0.566723	0	0	0	0
ILMN_2726308	Rpp21	Mus musculus ribonuclease P 21 subunit (human) (Rpp21), mRNA.	NM_026308.2	The process by which a pre-tRNA molecule is converted to a mature tRNA, ready for addition of an aminoacyl group [goid 8033] [evidence IEA]	Catalysis of the hydrolysis of various bonds, e.g. C-O, C-N, C-C, phosphoric anhydride bonds, etc. Hydrolase is the systematic name for any enzyme of EC class 3 [goid 16787] [evidence IEA]; Catalysis of the endonucleolytic cleavage of RNA, removing 5' extra nucleotides from tRNA precursor [goid 4526] [evidence IEA]	17	0.912916	-0.470558	-0.538701	0	0	0	0
ILMN_2736875	Pdia3	Mus musculus protein disulfide isomerase associated 3 (Pdia3), mRNA.	NM_007952.2	Any process that maintains the redox environment of a cell or compartment within a cell [goid 45454] [evidence IEA]; Any process that activates or increases the frequency, rate or extent of cell death by apoptosis [goid 43065] [evidence IMP]	Catalysis of the geometric or structural changes within one molecule. Isomerase is the systematic name for any enzyme of EC class 5 [goid 16853] [evidence IEA]; Catalysis of the rearrangement of both intrachain and interchain disulfide bonds in proteins [goid 3756] [evidence IEA]	2	-2.40117	0.201537	0.649052	0	0	0	0
ILMN_2740922	Mrpl46	Mus musculus mitochondrial ribosomal protein L46 (Mrpl46), nuclear gene encoding mitochondrial protein, mRNA.	NM_023331.2			7	1.16716	-0.398155	-0.635775	0	0	0	0
ILMN_2749235	Stk24		NM_145465.1	The process of introducing a phosphate group on to a protein [goid 6468] [evidence IEA]	Catalysis of the transfer of a phosphate group, usually from ATP, to a substrate molecule [goid 16301] [evidence IEA]; Interacting selectively with a nucleotide, any compound consisting of a nucleoside that is esterified with (ortho)phosphate or an oligophosphate at any hydroxyl group on the ribose or deoxyribose moiety [goid 166] [evidence IEA]; Catalysis of the reaction: ATP + a protein serine/…		-0.845014	-0.0289523	0.654812	0	0	0	0
ILMN_2765524	Swap70	Mus musculus SWA-70 protein (Swap70), mRNA.	NM_009302.2	Recombination occurring within or between DNA molecules in somatic cells [goid 16444] [evidence IDA]; The switching of activated B cells from IgM biosynthesis to biosynthesis of other isotypes of immunoglobulin, accomplished through a recombination process involving an intrachromosomal deletion involving switch regions that reside 5' of each constant region gene segment in the immunoglobulin heav…	Interacting selectively with any protein or protein complex (a complex of two or more proteins that may include other nonprotein molecules) [goid 5515] [evidence IPI]; Interacting selectively with DNA (deoxyribonucleic acid) [goid 3677] [evidence IDA]; Interacting selectively with ATP, adenosine 5'-triphosphate, a universally important coenzyme and enzyme regulator [goid 5524] [evidence IDA]	7	0.522747	0.269031	0.628524	0.00221707	0.00271468	0.000481222	0.000335557
ILMN_2767602	Chic2	Mus musculus cysteine-rich hydrophobic domain 2 (Chic2), mRNA.	NM_028850.3	The directed movement of substances from the Golgi to the plasma membrane in transport vesicles that move from the trans-Golgi network to the plasma membrane, where they fuse and release their contents by exocytosis [goid 6893] [evidence TAS]			-0.987278	0.470451	0.624048	0	0	0	0
ILMN_2768805	Pkn2	Mus musculus protein kinase N2 (Pkn2), mRNA.	NM_178654.3	The process of introducing a phosphate group on to a protein [goid 6468] [evidence IEA]; The cascade of processes by which a signal interacts with a receptor, causing a change in the level or activity of a second messenger or other downstream target, and ultimately effecting a change in the functioning of the cell [goid 7165] [evidence IEA]	Catalysis of the transfer of a phosphate group, usually from ATP, to a substrate molecule [goid 16301] [evidence IEA]; Interacting selectively with a nucleotide, any compound consisting of a nucleoside that is esterified with (ortho)phosphate or an oligophosphate at any hydroxyl group on the ribose or deoxyribose moiety [goid 166] [evidence IEA]; Catalysis of the reaction: ATP + a protein serine/…	3	0.583793	0.347909	0.621475	3.27974e-10	0.00295141	0	3.27974e-10
ILMN_2804973	Zfp639	Mus musculus zinc finger protein 639 (Zfp639), mRNA.	NM_144519.2			3	0.526243	0.283763	0.559369	0	0	0	0
ILMN_2805071	Ap4s1	Mus musculus adaptor-related protein complex AP-4, sigma 1 (Ap4s1), mRNA.	NM_021710.1	The directed movement of proteins into, out of, within or between cells [goid 15031] [evidence IEA]; The directed movement of substances (such as macromolecules, small molecules, ions) into, out of, within or between cells, or within a multicellular organism [goid 6810] [evidence IEA]; The directed movement of proteins in a cell, including the movement of proteins between specific compartments or…	Enables the directed movement of proteins into, out of, within or between cells [goid 8565] [evidence IEA]; Interacting selectively with any protein or protein complex (a complex of two or more proteins that may include other nonprotein molecules) [goid 5515] [evidence IEA]	12	0.51537	-0.483554	-0.568933	0	0	0	0
ILMN_2797322	Prr3	Mus musculus proline-rich polypeptide 3 (Prr3), mRNA.	NM_145487.2		Interacting selectively with any metal ion [goid 46872] [evidence IEA]; Interacting selectively with zinc (Zn) ions [goid 8270] [evidence IEA]; Interacting selectively with any nucleic acid [goid 3676] [evidence IEA]	17	1.40791	0.498439	0.545571	0	0	0	0
ILMN_2801404	Clk3	Mus musculus CDC-like kinase 3 (Clk3), mRNA.	NM_007713.3	The process of introducing a phosphate group on to a protein [goid 6468] [evidence IEA]; The posttranslational phosphorylation of peptidyl-tyrosine to form peptidyl-O4'-phospho-L-tyrosine [goid 18108] [evidence IDA]; The phosphorylation by a protein of one or more of its own amino acid residues, or residues on an identical protein [goid 46777] [evidence IDA]	Interacting selectively with a nucleotide, any compound consisting of a nucleoside that is esterified with (ortho)phosphate or an oligophosphate at any hydroxyl group on the ribose or deoxyribose moiety [goid 166] [evidence IEA]; Catalysis of the reaction: ATP + a protein serine/threonine = ADP + protein serine/threonine phosphate [goid 4674] [evidence IEA]; Interacting selectively with ATP, aden…	9	-1.12456	0.39951	0.524869	0	0	0	0
ILMN_2803334	Alg2	Mus musculus asparagine-linked glycosylation 2 homolog (yeast, alpha-1,3-mannosyltransferase) (Alg2), mRNA.	NM_019998.2	Any process specifically pertinent to the functioning of integrated living units: cells, tissues, organs, and organisms. A process is a collection of molecular events with a defined beginning and end [goid 8150] [evidence ND ]; The chemical reactions and pathways resulting in the formation of substances; typically the energy-requiring part of metabolism in which simpler substances are transformed…	Catalysis of the transfer of a group, e.g. a methyl group, glycosyl group, acyl group, phosphorus-containing, or other groups, from one compound (generally regarded as the donor) to another compound (generally regarded as the acceptor). Transferase is the systematic name for any enzyme of EC class 2 [goid 16740] [evidence IEA]; Catalysis of the transfer of a glycosyl group from one compound (dono…	4	-1.33339	0.265225	0.578319	0	0.00501253	0	0
ILMN_2821092	Stx5a	Mus musculus syntaxin 5A (Stx5a), mRNA.	NM_019829.3	The directed movement of substances (such as macromolecules, small molecules, ions) into, out of, within or between cells, or within a multicellular organism [goid 6810] [evidence IEA]; The directed movement of proteins in a cell, including the movement of proteins between specific compartments or structures within a cell, such as organelles of a eukaryotic cell [goid 6886] [evidence IEA]; The di…	Acting as a marker to identify a membrane and interacting selectively with one or more SNAREs on another membrane to mediate membrane fusion [goid 5484] [evidence IEA]	19	0.562748	0.486054	0.570833	0	0.0329968	0	0
ILMN_2822071	Slc25a16	Mus musculus solute carrier family 25 (mitochondrial carrier, Graves disease autoantigen), member 16 (Slc25a16), nuclear gene encoding mitochondrial protein, mRNA.	NM_175194.2	The directed movement of substances (such as macromolecules, small molecules, ions) into, out of, within or between cells, or within a multicellular organism [goid 6810] [evidence IEA]	The selective, often stoichiometric, interaction of a molecule with one or more specific sites on another molecule [goid 5488] [evidence IEA]	10	0.921816	0.300032	0.527808	0	0	0	0
ILMN_2833596	Abcb6	Mus musculus ATP-binding cassette, sub-family B (MDR/TAP), member 6 (Abcb6), nuclear gene encoding mitochondrial protein, mRNA.	NM_023732.2	The directed movement of substances (such as macromolecules, small molecules, ions) into, out of, within or between cells, or within a multicellular organism [goid 6810] [evidence ISO]	Interacting selectively with a nucleotide, any compound consisting of a nucleoside that is esterified with (ortho)phosphate or an oligophosphate at any hydroxyl group on the ribose or deoxyribose moiety [goid 166] [evidence IEA]; Catalysis of the reaction: ATP + H2O = ADP + phosphate to directly drive the active transport of a substance across a membrane [goid 42626] [evidence IEA]; Catalysis of …	1	-0.596353	0.365078	0.747433	0	0.00125313	0	0
ILMN_2856861	Nudc-ps1	Mus musculus nuclear distribution gene C homolog (Aspergillus), pseudogene 1 (Nudc-ps1), non-coding RNA.	NR_001572.1				0.565856	-0.0991855	-0.511548	0	0.00125313	0	0
ILMN_2879995	Col17a1	Mus musculus collagen, type XVII, alpha 1 (Col17a1), mRNA.	NM_007732.1		The action of a molecule that contributes to the structural integrity of a complex or assembly within or outside a cell [goid 5198] [evidence IEA]	19	1.92776	-0.33326	-1.10709	1.12495e-07	0.000610317	0.000117386	1.94551e-05
ILMN_2892554	Spryd4	Mus musculus SPRY domain containing 4 (Spryd4), mRNA.	NM_025716.2			10	1.5334	-0.485188	-1.14967	1.96293e-05	0.00800953	2.82662e-05	7.85171e-05
ILMN_2933394	Ppp1r10	Mus musculus protein phosphatase 1, regulatory subunit 10 (Ppp1r10), mRNA.	NM_175934.2	The synthesis of either RNA on a template of DNA or DNA on a template of RNA [goid 6350] [evidence IEA]	Stops, prevents or reduces the activity of a protein phosphatase, an enzyme that hydrolyzes phosphate groups from proteins [goid 4864] [evidence IEA]; Interacting selectively with an RNA molecule or a portion thereof [goid 3723] [evidence IEA]; Interacting selectively with DNA (deoxyribonucleic acid) [goid 3677] [evidence IEA]; Interacting selectively with any metal ion [goid 46872] [evidence IEA…	17	-0.548085	0.287644	0.533745	0	1.25627e-05	0	0
ILMN_2935157	Fkhl18	Mus musculus forkhead-like 18 (Drosophila) (Fkhl18), mRNA.	NM_010226.1			2	0.830555	-0.0815842	-0.856683	0.00125313	0.00250627	0.00125313	0
ILMN_2947568	Gadd45a	Mus musculus growth arrest and DNA-damage-inducible 45 alpha (Gadd45a), mRNA.	NM_007836.1	A change in state or activity of a cell or an organism (in terms of movement, secretion, enzyme production, gene expression, etc.) as a result of a stimulus indicating damage to its DNA from environmental insults or errors during metabolism [goid 6974] [evidence IEA]; The process by which the cell cycle is halted during one of the normal phases (G1, S, G2, M) [goid 7050] [evidence IEA]; The progr…	Interacting selectively with any protein or protein complex (a complex of two or more proteins that may include other nonprotein molecules) [goid 5515] [evidence IPI]	6	-3.55268	-0.0674777	0.532205	0	7.85171e-07	0	0
ILMN_2950957	Rtn4ip1	Mus musculus reticulon 4 interacting protein 1 (Rtn4ip1), mRNA.	NM_130892.2	Any process specifically pertinent to the functioning of integrated living units: cells, tissues, organs, and organisms. A process is a collection of molecular events with a defined beginning and end [goid 8150] [evidence ND ]	Interacting selectively with zinc (Zn) ions [goid 8270] [evidence IEA]; Catalysis of an oxidation-reduction (redox) reaction, a reversible chemical reaction in which the oxidation state of an atom or atoms within a molecule is altered. One substrate acts as a hydrogen or electron donor and becomes oxidized, while the other acts as hydrogen or electron acceptor and becomes reduced [goid 16491] [ev…	10	1.16455	0.0574348	-0.551545	0.00125313	0.0137845	0.00125313	0
ILMN_2963091	E130012A19Rik	Mus musculus RIKEN cDNA E130012A19 gene (E130012A19Rik), mRNA.	NM_175332.3			11	1.23261	0.381843	0.686327	0	0	0	0
ILMN_2967528	Rpl36al	Mus musculus ribosomal protein L36a-like (Rpl36al), mRNA.	NM_025589.1			12	-0.906151	-0.210076	-0.50561	0	0	0	0
ILMN_2981871	Tmed9	Mus musculus transmembrane emp24 protein transport domain containing 9 (Tmed9), mRNA.	NM_026211.1	The directed movement of substances (such as macromolecules, small molecules, ions) into, out of, within or between cells, or within a multicellular organism [goid 6810] [evidence IEA]		13	0.553247	0.246306	0.516827	3.14068e-06	0.01561	7.85171e-07	7.85171e-07
ILMN_2988678	F730014I05Rik	Mus musculus RIKEN cDNA F730014I05 gene (F730014I05Rik), mRNA.	NM_146129.2			2	0.635893	-0.372298	-0.664338	0	0	0	0
ILMN_2993267	Keap1	Mus musculus kelch-like ECH-associated protein 1 (Keap1), mRNA.	NM_016679.2	Any process that modulates the frequency, rate or extent of DNA-dependent transcription [goid 6355] [evidence IEA]; The synthesis of either RNA on a template of DNA or DNA on a template of RNA [goid 6350] [evidence IEA]; The process whose specific outcome is the progression of the embryo in the uterus over time, from formation of the zygote in the oviduct, to birth [goid 1701] [evidence IMP]; Any…	Interacting selectively with any protein or protein complex (a complex of two or more proteins that may include other nonprotein molecules) [goid 5515] [evidence IPI]; Plays a role in regulating transcription; may bind a promoter or enhancer DNA sequence or interact with a DNA-binding transcription factor [goid 30528] [evidence IMP]		-0.582785	0.33108	0.853428	0.00026605	0.000574265	0.00026605	0.00026605
ILMN_2995129	Taf10	Mus musculus TAF10 RNA polymerase II, TATA box binding protein (TBP)-associated factor (Taf10), mRNA.	NM_020024.3	Any process that modulates the frequency, rate or extent of DNA-dependent transcription [goid 6355] [evidence IEA]; Progression from G1 phase to S phase of the mitotic cell cycle [goid 82] [evidence IMP]; A form of programmed cell death induced by external or internal signals that trigger the activity of proteolytic caspases, whose actions dismantle the cell and result in cell death. Apoptosis be…	Plays a role in regulating transcription; may bind a promoter or enhancer DNA sequence or interact with a DNA-binding transcription factor [goid 30528] [evidence TAS]; Functions to initiate or regulate RNA polymerase II transcription [goid 3702] [evidence IEA]	7	0.800201	-0.467397	-0.514961	0	0	0	0
ILMN_3115472	Aqp5	Mus musculus aquaporin 5 (Aqp5), mRNA.	NM_009701.4	The directed movement of substances (such as macromolecules, small molecules, ions) into, out of, within or between cells, or within a multicellular organism [goid 6810] [evidence IEA]; The directed movement of water (H2O) into, out of, within or between cells [goid 6833] [evidence TAS]	Enables the directed movement of substances (such as macromolecules, small molecules, ions) into, out of, within or between cells [goid 5215] [evidence IEA]; Transport systems of this type catalyze facilitated diffusion of water (by an energy-independent process) by passage through a transmembrane aqueous pore or channel without evidence for a carrier-mediated mechanism [goid 15250] [evidence TAS]	15	-2.61017	0.0876739	0.573081	0	0	0	0
ILMN_3144984	Arl4a	Mus musculus ADP-ribosylation factor-like 4A (Arl4a), transcript variant 1, mRNA.	NM_007487.3	Any series of molecular signals in which a small monomeric GTPase relays one or more of the signals [goid 7264] [evidence IEA]	Interacting selectively with GTP, guanosine triphosphate [goid 5525] [evidence IEA]; Interacting selectively with a nucleotide, any compound consisting of a nucleoside that is esterified with (ortho)phosphate or an oligophosphate at any hydroxyl group on the ribose or deoxyribose moiety [goid 166] [evidence IEA]; Catalysis of the reaction: GTP + H2O = GDP + phosphate [goid 3924] [evidence TAS]	12	1.69176	0.370579	-0.745894	0.0362714	0.0461158	0.0255343	0.0229367
ILMN_3162465	C78339	Mus musculus expressed sequence C78339 (C78339), mRNA.	NM_001033192.2			13	0.72552	0.350826	0.643582	0	0	0	0

## Sheet: 6
Figure 3A List of commonly regulated genes by BMP-2 + Dynasore or by Dynasore (610 genes)
PROBE_ID	SYMBOL	DEFINITION	ACCESSION	ONTOLOGY_PROCESS	ONTOLOGY_FUNCTION	CHROMOSOME	BMP-2 + DMSO (Log2)	BMP-2 + Dynasore (Log2)	Dynasore (Log2)	DMSO (detection p-value)	BMP-2 + DMSO (detection p-value)	Dynasore (detection p-value)	BMP-2 + Dynasore (detection p-value)
ILMN_1212693	Snx33	Mus musculus sorting nexin 33 (Snx33), mRNA.	NM_175483.5	Any process that mediates interactions between a cell and its surroundings. Encompasses interactions such as signaling or attachment between one cell and another cell, between a cell and an extracellular matrix, or between a cell and any other aspect of its environment [goid 7154] [evidence IEA]	Interacting selectively with any inositol-containing glycerophospholipid [goid 35091] [evidence IEA]; Interacting selectively with any protein or protein complex (a complex of two or more proteins that may include other nonprotein molecules) [goid 5515] [evidence IEA]	9	-0.413853	-1.01469	-1.08325	0	0.00125313	0	0
ILMN_1212875	Arhgef19	Mus musculus Rho guanine nucleotide exchange factor (GEF) 19 (Arhgef19), mRNA.	NM_172520.2	Any process that modulates the frequency, rate or extent of Rho protein signal transduction [goid 35023] [evidence IEA]; A series of reactions within the cell that occur as a result of a single trigger reaction or compound [goid 7242] [evidence IEA]	Stimulates the exchange of guanyl nucleotides by a GTPase. Under normal cellular physiological conditions, the concentration of GTP is higher than that of GDP, favoring the replacement of GDP by GTP in association with the GTPase [goid 5085] [evidence IEA]; Stimulates the exchange of guanyl nucleotides by a GTPase of the Rho family. Under normal cellular physiological conditions, the concentratio…	4	-0.0655139	-1.52168	-1.50901	0	0	0	0
ILMN_1217827	2810002N01Rik	Mus musculus RIKEN cDNA 2810002N01 gene (2810002N01Rik), mRNA.	NM_026511.1	Any process induced by intracellular signals that directly activates any of the steps required for cell death by apoptosis [goid 8629] [evidence IDA]	Elemental activities, such as catalysis or binding, describing the actions of a gene product at the molecular level. A given gene product may exhibit one or more molecular functions [goid 3674] [evidence ND ]	12	0.493667	-0.82069	-0.83657	0	0	0	0
ILMN_1228568	Irf2bp1	Mus musculus interferon regulatory factor 2 binding protein 1 (Irf2bp1), mRNA.	NM_178757.3	Any process that modulates the frequency, rate or extent of DNA-dependent transcription [goid 6355] [evidence IEA]; The synthesis of either RNA on a template of DNA or DNA on a template of RNA [goid 6350] [evidence IEA]; Any process that stops, prevents or reduces the frequency, rate or extent of transcription from an RNA polymerase II promoter [goid 122] [evidence ISA]	Interacting selectively with a transcription factor, any protein required to initiate or regulate transcription [goid 8134] [evidence ISA]; The function of a transcription cofactor that represses transcription from a RNA polymerase II promoter; does not bind DNA itself [goid 3714] [evidence ISA]	7	0.121488	-1.89632	-2.1283	0	0	0	0
ILMN_1229720	Tollip	Mus musculus toll interacting protein (Tollip), mRNA.	NM_023764.3	The immediate defensive reaction (by vertebrate tissue) to infection or injury caused by chemical or physical agents. The process is characterized by local vasodilation, extravasation of plasma into intercellular spaces and accumulation of white blood cells and macrophages [goid 6954] [evidence IEA]; Any immune system process that functions in the calibrated response of an organism to a potential…	Interacting selectively with any protein or protein complex (a complex of two or more proteins that may include other nonprotein molecules) [goid 5515] [evidence ISS]	7	0.0803242	0.761645	0.64032	0	7.85171e-05	0	0
ILMN_1213711	Trappc1	Mus musculus trafficking protein particle complex 1 (Trappc1), mRNA.	NM_001024206.1	The directed movement of substances (such as macromolecules, small molecules, ions) into, out of, within or between cells, or within a multicellular organism [goid 6810] [evidence IEA]; The directed movement of substances, either within a vesicle or in the vesicle membrane, into, out of or within a cell [goid 16192] [evidence IEA]; The directed movement of substances from the endoplasmic reticulu…	Interacting selectively with any protein or protein complex (a complex of two or more proteins that may include other nonprotein molecules) [goid 5515] [evidence IPI]	11	0.375267	-1.55468	-1.53541	0	0	0	0
ILMN_1213855	Extl2	Mus musculus exostoses (multiple)-like 2 (Extl2), mRNA.	NM_021388.3		Interacting selectively with manganese (Mn) ions [goid 30145] [evidence IEA]; Catalysis of the transfer of a group, e.g. a methyl group, glycosyl group, acyl group, phosphorus-containing, or other groups, from one compound (generally regarded as the donor) to another compound (generally regarded as the acceptor). Transferase is the systematic name for any enzyme of EC class 2 [goid 16740] [eviden…	3	0.452269	-0.870065	-0.798724	0	0	0	0
ILMN_1213883	Rab2a	Mus musculus RAB2A, member RAS oncogene family (Rab2a), mRNA.	NM_021518.3	The directed movement of substances (such as macromolecules, small molecules, ions) into, out of, within or between cells, or within a multicellular organism [goid 6810] [evidence IEA]; The directed movement of proteins into, out of, within or between cells [goid 15031] [evidence IEA]; The directed movement of substances, either within a vesicle or in the vesicle membrane, into, out of or within …	Interacting selectively with a nucleotide, any compound consisting of a nucleoside that is esterified with (ortho)phosphate or an oligophosphate at any hydroxyl group on the ribose or deoxyribose moiety [goid 166] [evidence IEA]; Interacting selectively with GTP, guanosine triphosphate [goid 5525] [evidence IEA]	4	0.327055	-0.927301	-0.732152	0	0	0	0
ILMN_1213914	Atp5j2	Mus musculus ATP synthase, H+ transporting, mitochondrial F0 complex, subunit f, isoform 2 (Atp5j2), nuclear gene encoding mitochondrial protein, mRNA.	NM_020582.2	The directed movement of substances (such as macromolecules, small molecules, ions) into, out of, within or between cells, or within a multicellular organism [goid 6810] [evidence IEA]; The directed movement of protons (hydrogen ions) into, out of, within or between cells [goid 15992] [evidence IEA]; The directed movement of charged atoms or small charged molecules into, out of, within or between…	Interacting selectively with any metal ion [goid 46872] [evidence IEA]; Catalysis of the transfer of hydrogen ions from one side of a membrane to the other [goid 15078] [evidence IEA]	5	0.259791	-0.935718	-1.03942	0	0	0	0
ILMN_1215157	LOC100047369	PREDICTED: Mus musculus similar to 0610007P22Rik protein (LOC100047369), misc RNA.	XR_033486.1				0.421002	0.730216	0.762071	0	0	0	0
ILMN_1215218	Fam173a	Mus musculus family with sequence similarity 173, member A (Fam173a), mRNA.	NM_145410.3			17	0.483332	-1.23662	-1.0452	0	0	0	0
ILMN_1215233	Tmem167b	Mus musculus transmembrane protein 167B (Tmem167b), mRNA.	NM_026198.1			3	0.206468	-0.75317	-0.798635	0	0	0	0
ILMN_1215681	Calm3	Mus musculus calmodulin 3 (Calm3), mRNA.	NM_007590.3	The progression of biochemical and morphological phases and events that occur in a cell during successive cell replication or nuclear replication events. Canonically, the cell cycle comprises the replication and segregation of genetic material followed by the division of the cell, but in endocycles or syncytial cells nuclear replication or nuclear division may not be followed by cell division [go…	Interacting selectively with calcium ions (Ca2+) [goid 5509] [evidence TAS]	7	-0.242093	-1.44094	-1.30458	0	0	0	0
ILMN_1216116	Smarcd2	Mus musculus SWI/SNF related, matrix associated, actin dependent regulator of chromatin, subfamily d, member 2 (Smarcd2), mRNA.	NM_031878.1	Any process that modulates the frequency, rate or extent of DNA-dependent transcription [goid 6355] [evidence IEA]; The alteration of DNA or protein in chromatin, which may result in changing the chromatin structure [goid 16568] [evidence IEA]; The synthesis of either RNA on a template of DNA or DNA on a template of RNA [goid 6350] [evidence IEA]		11	0.337876	-0.976199	-0.899329	0	0	0	0
ILMN_1216174	Parp16	Mus musculus poly (ADP-ribose) polymerase family, member 16 (Parp16), mRNA.	NM_177460.3		Catalysis of the transfer of a group, e.g. a methyl group, glycosyl group, acyl group, phosphorus-containing, or other groups, from one compound (generally regarded as the donor) to another compound (generally regarded as the acceptor). Transferase is the systematic name for any enzyme of EC class 2 [goid 16740] [evidence IEA]; Catalysis of the transfer of a glycosyl group from one compound (dono…	9	-0.477645	-1.4826	-1.13388	0	0.0451128	0	0
ILMN_1216231	Scoc	Mus musculus short coiled-coil protein (Scoc), transcript variant 1, mRNA.	NM_001039137.2			8	-0.362904	-1.07843	-0.961921	3.85859e-05	0.00178804	7.99897e-06	0.000187532
ILMN_1216335	Cttnbp2nl	Mus musculus CTTNBP2 N-terminal like (Cttnbp2nl), mRNA.	NM_030249.3			3	0.297857	0.580364	0.558004	0	0	0	0
ILMN_1216412	Xrcc6	Mus musculus X-ray repair complementing defective repair in Chinese hamster cells 6 (Xrcc6), mRNA.	NM_010247.2	A change in state or activity of a cell or an organism (in terms of movement, secretion, enzyme production, gene expression, etc.) as a result of a stimulus indicating damage to its DNA from environmental insults or errors during metabolism [goid 6974] [evidence IMP]; Any process by which a new genotype is formed by reassortment of genes resulting in gene combinations different from those that we…	Interacting selectively with DNA (deoxyribonucleic acid) [goid 3677] [evidence IEA]; Catalysis of the reaction: ATP + H2O = ADP + phosphate, driving the unwinding of the DNA helix [goid 4003] [evidence IEA]; Interacting selectively with any nucleic acid [goid 3676] [evidence IEA]		0.39638	-0.772413	-0.765381	2.6238e-09	0.00393864	2.6238e-09	5.6674e-07
ILMN_1216559	Dynlt3	Mus musculus dynein light chain Tctex-type 3 (Dynlt3), mRNA.	NM_025975.5	Any process specifically pertinent to the functioning of integrated living units: cells, tissues, organs, and organisms. A process is a collection of molecular events with a defined beginning and end [goid 8150] [evidence ND ]	Catalysis of movement along a polymeric molecule such as a microfilament or microtubule, coupled to the hydrolysis of a nucleoside triphosphate [goid 3774] [evidence IEA]; Elemental activities, such as catalysis or binding, describing the actions of a gene product at the molecular level. A given gene product may exhibit one or more molecular functions [goid 3674] [evidence ND ]		0.346535	-1.46011	-1.03321	0	0	0	0
ILMN_1216662	Kif5c	Mus musculus kinesin family member 5C (Kif5c), mRNA.	NM_008449.2	Movement of organelles, other microtubules and other particles along microtubules, mediated by motor proteins [goid 7018] [evidence IEA]; The process by which the migration of an axon growth cone of a motor neuron is directed to a specific target site in response to a combination of attractive and repulsive cues [goid 8045] [evidence IMP]	Catalysis of movement along a polymeric molecule such as a microfilament or microtubule, coupled to the hydrolysis of a nucleoside triphosphate [goid 3774] [evidence IEA]; Interacting selectively with ATP, adenosine 5'-triphosphate, a universally important coenzyme and enzyme regulator [goid 5524] [evidence IEA]; Interacting selectively with a nucleotide, any compound consisting of a nucleoside t…	2	-0.481217	-1.47276	-1.16223	0	0	0	0
ILMN_1216732	Mcl1	Mus musculus myeloid cell leukemia sequence 1 (Mcl1), mRNA.	NM_008562.3	A form of programmed cell death induced by external or internal signals that trigger the activity of proteolytic caspases, whose actions dismantle the cell and result in cell death. Apoptosis begins internally with condensation and subsequent fragmentation of the cell nucleus (blebbing) while the plasma membrane remains intact. Other characteristics of apoptosis include DNA fragmentation and the …	Interacting selectively with any protein or protein complex (a complex of two or more proteins that may include other nonprotein molecules) [goid 5515] [evidence IPI]	3	0.179084	-1.19968	-0.891045	0	0	0	0
ILMN_1217272	Atp6v1c1	Mus musculus ATPase, H+ transporting, lysosomal V1 subunit C1 (Atp6v1c1), mRNA.	NM_025494.2	The directed movement of charged atoms or small charged molecules into, out of, within or between cells [goid 6811] [evidence IEA]; The directed movement of substances (such as macromolecules, small molecules, ions) into, out of, within or between cells, or within a multicellular organism [goid 6810] [evidence IEA]; The directed movement of protons (hydrogen ions) into, out of, within or between …	Interacting selectively with any protein or protein complex (a complex of two or more proteins that may include other nonprotein molecules) [goid 5515] [evidence IPI]; Catalysis of the hydrolysis of various bonds, e.g. C-O, C-N, C-C, phosphoric anhydride bonds, etc. Hydrolase is the systematic name for any enzyme of EC class 3 [goid 16787] [evidence IEA]; Catalysis of the transfer of hydrogen ion…	15	0.288416	0.718924	0.751	0	0	0	0
ILMN_1217767	Glrx5	Mus musculus glutaredoxin 5 homolog (S. cerevisiae) (Glrx5), mRNA.	NM_028419.2	Any process that maintains the redox environment of a cell or compartment within a cell [goid 45454] [evidence IEA]	Catalysis of the reaction: a protein with reduced sulfide groups = a protein with oxidized disulfide bonds [goid 15035] [evidence IEA]; Any molecular entity that serves as an electron acceptor and electron donor in an electron transport system [goid 9055] [evidence IEA]	12	0.412548	-0.694375	-0.87314	0	0	0	0
ILMN_1217890	Prkca	Mus musculus protein kinase C, alpha (Prkca), mRNA.	NM_011101.2	A series of reactions within the cell that occur as a result of a single trigger reaction or compound [goid 7242] [evidence IEA]; Any process that modulates the frequency, rate or extent of muscle contraction [goid 6937] [evidence IMP]; The process of introducing a phosphate group on to a protein [goid 6468] [evidence IDA]; Any process that terminates the activity of the active enzyme MAP kinase …	Interacting selectively with diacylglycerol, a diester of glycerol and two fatty acids [goid 19992] [evidence IEA]; Interacting selectively with any metal ion [goid 46872] [evidence IEA]; Catalysis of the reaction: ATP + a protein serine/threonine = ADP + protein serine/threonine phosphate [goid 4674] [evidence IDA]; Interacting selectively with ATP, adenosine 5'-triphosphate, a universally impor…	11	0.389816	0.763311	0.556201	0	0.00125313	0	0
ILMN_1218116	Bmp1	Mus musculus bone morphogenetic protein 1 (Bmp1), mRNA.	NM_009755.2	The process whose specific outcome is the progression of the cartilage over time, from its formation to the mature structure. Cartilage is a connective tissue dominated by extracellular matrix containing collagen type II and large amounts of proteoglycan, particularly chondroitin sulfate [goid 51216] [evidence IEA]; The process whereby relatively unspecialized cells, e.g. embryonic or regenerativ…	Catalysis of the hydrolysis of various bonds, e.g. C-O, C-N, C-C, phosphoric anhydride bonds, etc. Hydrolase is the systematic name for any enzyme of EC class 3 [goid 16787] [evidence IEA]; Interacting selectively with zinc (Zn) ions [goid 8270] [evidence IEA]; Catalysis of the hydrolysis of a peptide bond. A peptide bond is a covalent bond formed when the carbon atom from the carboxyl group of o…	14	-0.177543	-1.5529	-1.26109	0.000270375	0.0323672	0.000268204	0.00032248
ILMN_1218413	Rnf19a	Mus musculus ring finger protein 19A (Rnf19a), mRNA.	NM_013923.2	The chemical reactions and pathways resulting in the breakdown of a protein or peptide by hydrolysis of its peptide bonds, initiated by the covalent attachment of a ubiquitin moiety, or multiple ubiquitin moieties, to the protein [goid 6511] [evidence IEA]	Interacting selectively with zinc (Zn) ions [goid 8270] [evidence IEA]; Interacting selectively with any metal ion [goid 46872] [evidence IEA]; Catalysis of the ligation of two substances with concomitant breaking of a diphosphate linkage, usually in a nucleoside triphosphate. Ligase is the systematic name for any enzyme of EC class 6 [goid 16874] [evidence IEA]; Interacting selectively with any …	15	0.304569	0.560048	0.616057	0	0	0	0
ILMN_1219067	A830007P12Rik	Mus musculus RIKEN cDNA A830007P12 gene (A830007P12Rik), mRNA.	NM_146115.3	The process of assisting in the correct noncovalent assembly of posttranslational proteins and is dependent on additional protein cofactors. This process occurs over one or several cycles of nucleotide hydrolysis-dependent binding and release [goid 51085] [evidence IEA]	Interacting selectively with ATP, adenosine 5'-triphosphate, a universally important coenzyme and enzyme regulator [goid 5524] [evidence IEA]; Interacting selectively with a nucleotide, any compound consisting of a nucleoside that is esterified with (ortho)phosphate or an oligophosphate at any hydroxyl group on the ribose or deoxyribose moiety [goid 166] [evidence IEA]; Catalysis of the reaction:…	2	-0.0416773	-1.01073	-1.19436	0	0	0	0
ILMN_1220430	Ccdc28b	Mus musculus coiled coil domain containing 28B (Ccdc28b), mRNA.	NM_025455.2			4	0.371248	-0.643097	-0.803871	0	7.85171e-07	0	0
ILMN_1220893	Zfp281	Mus musculus zinc finger protein 281 (Zfp281), mRNA.	NM_177643.3			1	0.280459	-1.59618	-1.39321	0	0	0	0
ILMN_1221011	Fam164a	Mus musculus family with sequence similarity 164, member A (Fam164a), mRNA.	NM_173181.3			3	0.390742	-1.38862	-1.57602	0	0	0	0
ILMN_1221292	Rdh5	Mus musculus retinol dehydrogenase 5 (Rdh5), mRNA.	NM_134006.4	The process of removal or addition of one or more electrons with or without the concomitant removal or addition of a proton or protons [goid 55114] [evidence IEA]	Catalysis of an oxidation-reduction (redox) reaction, a reversible chemical reaction in which the oxidation state of an atom or atoms within a molecule is altered. One substrate acts as a hydrogen or electron donor and becomes oxidized, while the other acts as hydrogen or electron acceptor and becomes reduced [goid 16491] [evidence IEA]; Catalysis of the reaction: retinol + NAD+ = retinal + NADH …	10	0.102504	-1.3036	-1.54985	0	0	0	0
ILMN_1221611	Pitpna	Mus musculus phosphatidylinositol transfer protein, alpha (Pitpna), mRNA.	NM_008850.1	The directed movement of substances (such as macromolecules, small molecules, ions) into, out of, within or between cells, or within a multicellular organism [goid 6810] [evidence IEA]	Interacting selectively with a lipid [goid 8289] [evidence ISS]; Interacting selectively with phospholipids, a class of lipids containing phosphoric acid as a mono- or diester [goid 5543] [evidence ISO]	11	0.0799873	-2.21643	-2.41727	0	0	0	0
ILMN_1221859	Jagn1	Mus musculus jagunal homolog 1 (Drosophila) (Jagn1), mRNA.	NM_026365.2			6	-0.188527	-1.05137	-0.863117	0	0	0	0
ILMN_1222607	Chmp1b	Mus musculus chromatin modifying protein 1B (Chmp1b), mRNA.	NM_024190.1	The directed movement of proteins into, out of, within or between cells [goid 15031] [evidence IEA]; The directed movement of substances (such as macromolecules, small molecules, ions) into, out of, within or between cells, or within a multicellular organism [goid 6810] [evidence IEA]		18	0.197859	-1.11816	-1.15668	0	0	0	0
ILMN_1222637	Anp32a	Mus musculus acidic (leucine-rich) nuclear phosphoprotein 32 family, member A (Anp32a), mRNA.	NM_009672.2	Any process that modulates the frequency, rate or extent of DNA-dependent transcription [goid 6355] [evidence IEA]; The synthesis of either RNA on a template of DNA or DNA on a template of RNA [goid 6350] [evidence IEA]	Interacting selectively with any protein or protein complex (a complex of two or more proteins that may include other nonprotein molecules) [goid 5515] [evidence IEA]	9	0.223402	-1.54954	-1.35345	3.27974e-10	0.00500259	4.09968e-08	4.09968e-08
ILMN_1222760	Zfp579	Mus musculus zinc finger protein 579 (Zfp579), mRNA.	NM_026741.2	Any process that modulates the frequency, rate or extent of DNA-dependent transcription [goid 6355] [evidence IEA]; The synthesis of either RNA on a template of DNA or DNA on a template of RNA [goid 6350] [evidence IEA]	Interacting selectively with zinc (Zn) ions [goid 8270] [evidence IEA]; Interacting selectively with DNA (deoxyribonucleic acid) [goid 3677] [evidence IEA]; Interacting selectively with any metal ion [goid 46872] [evidence IEA]; Interacting selectively with any nucleic acid [goid 3676] [evidence IEA]	7	-0.0520821	-1.31478	-1.4016	0	0	0	0
ILMN_1222803	Hspa9	Mus musculus heat shock protein 9 (Hspa9), mRNA.	NM_010481.1	A change in state or activity of a cell or an organism (in terms of movement, secretion, enzyme production, gene expression, etc.) as a result of a disturbance in organismal or cellular homeostasis, usually, but not necessarily, exogenous (e.g. temperature, humidity, ionizing radiation) [goid 6950] [evidence IEA]; The process of assisting in the covalent and noncovalent assembly of single chain p…	Interacting selectively with ATP, adenosine 5'-triphosphate, a universally important coenzyme and enzyme regulator [goid 5524] [evidence IEA]; Interacting selectively with a nucleotide, any compound consisting of a nucleoside that is esterified with (ortho)phosphate or an oligophosphate at any hydroxyl group on the ribose or deoxyribose moiety [goid 166] [evidence IEA]; Interacting selectively wi…	18	-0.312169	0.998	1.32491	0	0	0	0
ILMN_1222829	Ints1	Mus musculus integrator complex subunit 1 (Ints1), mRNA.	NM_026748.1			5	-0.161946	-0.670874	-0.765538	0	0	0	0
ILMN_1223307	Pgs1	Mus musculus phosphatidylglycerophosphate synthase 1 (Pgs1), mRNA.	NM_133757.2	The chemical reactions and pathways resulting in the formation of phospholipids, any lipid containing phosphoric acid as a mono- or diester [goid 8654] [evidence IEA]; The chemical reactions and pathways, including anabolism and catabolism, by which living organisms transform chemical substances. Metabolic processes typically transform small molecules, but also include macromolecular processes su…	Catalysis of the transfer of a group, e.g. a methyl group, glycosyl group, acyl group, phosphorus-containing, or other groups, from one compound (generally regarded as the donor) to another compound (generally regarded as the acceptor). Transferase is the systematic name for any enzyme of EC class 2 [goid 16740] [evidence IEA]; Interacting selectively with a nucleotide, any compound consisting of…	11	0.372892	-0.630476	-0.787269	0	0	0	0
ILMN_1223346	Serf2	Mus musculus small EDRK-rich factor 2 (Serf2), mRNA.	NM_011354.2			2	-0.0756981	-0.910614	-1.05877	0	0	0	0
ILMN_1224336	Spsb1	Mus musculus splA/ryanodine receptor domain and SOCS box containing 1 (Spsb1), mRNA.	NM_029035.2	The chemical reactions and pathways resulting in the breakdown of a protein or peptide by hydrolysis of its peptide bonds, initiated by the covalent attachment of a ubiquitin moiety, or multiple ubiquitin moieties, to the protein [goid 6511] [evidence IEA]; A series of reactions within the cell that occur as a result of a single trigger reaction or compound [goid 7242] [evidence IEA]	Combining with an extracellular or intracellular messenger to initiate a change in cell activity [goid 4872] [evidence IEA]	4	-0.111446	-1.29461	-1.8475	0	0.00125313	0	0
ILMN_1224754	Ckb	Mus musculus creatine kinase, brain (Ckb), mRNA.	NM_021273.3		Catalysis of the transfer of a group, e.g. a methyl group, glycosyl group, acyl group, phosphorus-containing, or other groups, from one compound (generally regarded as the donor) to another compound (generally regarded as the acceptor). Transferase is the systematic name for any enzyme of EC class 2 [goid 16740] [evidence IEA]; Catalysis of the transfer of a phosphate group, usually from ATP, to …	12	-0.178622	-1.51947	-1.56057	0	0	0	0
ILMN_1224768	Ehd4	Mus musculus EH-domain containing 4 (Ehd4), mRNA.	NM_133838.4		Interacting selectively with a nucleotide, any compound consisting of a nucleoside that is esterified with (ortho)phosphate or an oligophosphate at any hydroxyl group on the ribose or deoxyribose moiety [goid 166] [evidence IEA]; Interacting selectively with calcium ions (Ca2+) [goid 5509] [evidence IEA]; Interacting selectively with ATP, adenosine 5'-triphosphate, a universally important coenzym…		-0.48438	-1.22832	-1.03412	0	0	0	0
ILMN_1225039	Sc5d		NM_172769	The chemical reactions and pathways resulting in the formation of steroids, compounds with a 1,2,cyclopentanoperhydrophenanthrene nucleus; includes de novo formation and steroid interconversion by modification [goid 6694] [evidence IEA]; The chemical reactions and pathways resulting in the formation of lipids, compounds soluble in an organic solvent but not, or sparingly, in an aqueous solvent [g…	Interacting selectively with iron (Fe) ions [goid 5506] [evidence IEA]; Catalysis of an oxidation-reduction (redox) reaction, a reversible chemical reaction in which the oxidation state of an atom or atoms within a molecule is altered. One substrate acts as a hydrogen or electron donor and becomes oxidized, while the other acts as hydrogen or electron acceptor and becomes reduced [goid 16491] [ev…		0.297496	-1.54738	-1.66055	0	0.0488722	0.00125313	0.00626566
ILMN_1225507	Trappc4	Mus musculus trafficking protein particle complex 4 (Trappc4), mRNA.	NM_021789.2	The directed movement of substances, either within a vesicle or in the vesicle membrane, into, out of or within a cell [goid 16192] [evidence TAS]; The process whose specific outcome is the progression of the dendrite over time, from its formation to the mature structure. A dendrite is a freely branching protoplasmic process of a nerve cell [goid 16358] [evidence IDA]; The directed movement of su…	Interacting selectively with any protein or protein complex (a complex of two or more proteins that may include other nonprotein molecules) [goid 5515] [evidence IPI]	9	0.425339	-0.867893	-0.725212	0	7.85171e-07	0	0
ILMN_1225544	Slc19a1	Mus musculus solute carrier family 19 (sodium/hydrogen exchanger), member 1 (Slc19a1), mRNA.	NM_031196.2	The directed movement of substances (such as macromolecules, small molecules, ions) into, out of, within or between cells, or within a multicellular organism [goid 6810] [evidence IEA]	Interacting selectively with folic acid, pteroylglutamic acid. Folic acid is widely distributed as a member of the vitamin B complex and is essential for the synthesis of purine and pyrimidines [goid 5542] [evidence IEA]; Catalysis of the transfer of reduced folate from one side of a membrane to the other, up its concentration gradient. The transporter binds the solute and undergoes a series of c…	10	0.433436	0.947378	0.845498	0	0.00250627	0	0
ILMN_1225594	1110008P14Rik	Mus musculus RIKEN cDNA 1110008P14 gene (1110008P14Rik), mRNA.	NM_198001.1			2	0.194797	-1.33335	-1.28425	0	0	0	0
ILMN_1225597	Cops7b	Mus musculus COP9 (constitutive photomorphogenic) homolog, subunit 7b (Arabidopsis thaliana) (Cops7b), mRNA.	NM_172974.2	Any process specifically pertinent to the functioning of integrated living units: cells, tissues, organs, and organisms. A process is a collection of molecular events with a defined beginning and end [goid 8150] [evidence ND ]	Elemental activities, such as catalysis or binding, describing the actions of a gene product at the molecular level. A given gene product may exhibit one or more molecular functions [goid 3674] [evidence ND ]	1	0.0387479	-0.976667	-1.46256	1.96293e-05	0.00407033	0.000855051	9.50057e-05
ILMN_1225918	Golga1	Mus musculus golgi autoantigen, golgin subfamily a, 1 (Golga1), mRNA.	NM_029793.1			2	0.163993	-1.29171	-1.52098	0	0	0	0
ILMN_1226126	Dolk	Mus musculus dolichol kinase (Dolk), mRNA.	NM_177648.3		Catalysis of the transfer of a phosphate group, usually from ATP, to a substrate molecule [goid 16301] [evidence IEA]	2	0.000233839	-1.48564	-1.75594	0	0	0	0
ILMN_1226704	Vps28	Mus musculus vacuolar protein sorting 28 (yeast) (Vps28), mRNA.	NM_025842.3	The directed movement of proteins into, out of, within or between cells [goid 15031] [evidence IEA]; The directed movement of substances (such as macromolecules, small molecules, ions) into, out of, within or between cells, or within a multicellular organism [goid 6810] [evidence IEA]	Interacting selectively with any protein or protein complex (a complex of two or more proteins that may include other nonprotein molecules) [goid 5515] [evidence ISO]; Interacting selectively with any protein or protein complex (a complex of two or more proteins that may include other nonprotein molecules) [goid 5515] [evidence IPI]		0.250898	-0.924721	-0.890923	0	0	0	0
ILMN_1227163	Nars	Mus musculus asparaginyl-tRNA synthetase (Nars), mRNA.	NM_027350.2	The chemical reactions and pathways resulting in the formation of a protein. This is a ribosome-mediated process in which the information in messenger RNA (mRNA) is used to specify the sequence of amino acids in the protein [goid 6412] [evidence IEA]	Catalysis of the formation of aminoacyl-tRNA from ATP, amino acid, and tRNA with the release of pyrophosphate and AMP [goid 4812] [evidence IEA]; Interacting selectively with a nucleotide, any compound consisting of a nucleoside that is esterified with (ortho)phosphate or an oligophosphate at any hydroxyl group on the ribose or deoxyribose moiety [goid 166] [evidence IEA]; Catalysis of the ligati…	18	-0.270433	1.05427	0.881047	0	0	0	0
ILMN_1227212	2810403A07Rik	Mus musculus RIKEN cDNA 2810403A07 gene (2810403A07Rik), mRNA.	NM_028814.2			3	-0.160372	-0.836854	-0.692898	0	0	0	0
ILMN_1227218	Zer1	Mus musculus zer-1 homolog (C. elegans) (Zer1), mRNA.	NM_178694.3	The chemical reactions and pathways resulting in the breakdown of a protein or peptide by hydrolysis of its peptide bonds, initiated by the covalent attachment of a ubiquitin moiety, or multiple ubiquitin moieties, to the protein [goid 6511] [evidence IEA]	The selective, often stoichiometric, interaction of a molecule with one or more specific sites on another molecule [goid 5488] [evidence IEA]; Interacting selectively with any protein or protein complex (a complex of two or more proteins that may include other nonprotein molecules) [goid 5515] [evidence IEA]	2	-0.106939	-0.970605	-1.10865	0	0	0	0
ILMN_1227277	D9Ertd392e		NM_028181				0.23778	-1.03692	-1.07521	0	0	0	0
ILMN_1227300	Ap2m1	Mus musculus adaptor protein complex AP-2, mu1 (Ap2m1), mRNA.	NM_009679.2	The directed movement of proteins in a cell, including the movement of proteins between specific compartments or structures within a cell, such as organelles of a eukaryotic cell [goid 6886] [evidence TAS]; The directed movement of substances, either within a vesicle or in the vesicle membrane, into, out of or within a cell [goid 16192] [evidence TAS]	Interacting selectively with a lipid [goid 8289] [evidence IEA]; Interacting selectively with any protein or protein complex (a complex of two or more proteins that may include other nonprotein molecules) [goid 5515] [evidence IEA]	16	0.419501	-0.702814	-0.782596	0	0	0	0
ILMN_1227357	Flot2	Mus musculus flotillin 2 (Flot2), transcript variant 2, mRNA.	NM_008028.2	The attachment of a cell, either to another cell or to an underlying substrate such as the extracellular matrix, via cell adhesion molecules [goid 7155] [evidence IEA]	Interacting selectively with any protein or protein complex (a complex of two or more proteins that may include other nonprotein molecules) [goid 5515] [evidence IEA]	11	0.32812	-1.02117	-0.952035	0.000720643	0.0282046	0.000753763	0.000488721
ILMN_1227503	Gas2l1	Mus musculus growth arrest-specific 2 like 1 (Gas2l1), transcript variant alpha, mRNA.	NM_030228.2	The process by which the cell cycle is halted during one of the normal phases (G1, S, G2, M) [goid 7050] [evidence IEA]		11	-0.197092	-0.727943	-0.592157	0.00031236	0.00541474	0.000830388	0.000531937
ILMN_1227836	Arpc1b	Mus musculus actin related protein 2/3 complex, subunit 1B (Arpc1b), mRNA.	NM_023142.1	Any process that modulates the frequency, rate or extent of the assembly of actin filaments by the addition of actin monomers to a filament [goid 30833] [evidence IEA]	Interacting selectively with monomeric or multimeric forms of actin, including actin filaments [goid 3779] [evidence IEA]	5	-0.161599	-0.709773	-0.708566	0	3.27974e-10	0	0
ILMN_1228231	Chchd1	Mus musculus coiled-coil-helix-coiled-coil-helix domain containing 1 (Chchd1), mRNA.	NM_025366.2	Any process specifically pertinent to the functioning of integrated living units: cells, tissues, organs, and organisms. A process is a collection of molecular events with a defined beginning and end [goid 8150] [evidence ND ]	Elemental activities, such as catalysis or binding, describing the actions of a gene product at the molecular level. A given gene product may exhibit one or more molecular functions [goid 3674] [evidence ND ]	14	0.0319375	-0.766338	-0.837956	0	0	0	0
ILMN_1228522	Grem1		NM_011824.1	Any process that mediates the transfer of information from one cell to another [goid 7267] [evidence IMP]; The process, occurring in the embryo, by which the anatomical structures of the limb are generated and organized. Morphogenesis pertains to the creation of form. A limb is an appendage of an animal used for locomotion or grasping [goid 30326] [evidence IMP]; Morphogenesis of an organ. An org…	Functions to control the survival, growth, differentiation and effector function of tissues and cells [goid 5125] [evidence IEA]		0.399977	2.75447	2.3121	0	0.00125313	0	0
ILMN_1228822	Tsga14	Mus musculus testis specific gene A14 (Tsga14), mRNA.	NM_031998.2	The directed movement of sulfate into, out of, within or between cells [goid 8272] [evidence IEA]	Catalysis of the reaction: thiosulfate + cyanide = SO3(2-) (sulfite) + thiocyanate [goid 4792] [evidence IEA]	6	-0.31635	-0.873993	-0.861034	0	0	0	0
ILMN_1228942	Cd59a	Mus musculus CD59a antigen (Cd59a), mRNA.	NM_007652.2			2	0.0377799	-2.55472	-2.41564	0	0	0	0
ILMN_1229091	LOC100047427	PREDICTED: Mus musculus similar to thyroid hormone receptor (LOC100047427), mRNA.	XM_001478949.1				-0.198997	1.49689	1.67542	0	0.00125313	0	0
ILMN_1229340	OTTMUSG00000004461	Mus musculus predicted gene, OTTMUSG00000004461 (OTTMUSG00000004461), mRNA.	NM_173746.2			4	0.309968	-0.881963	-0.630318	0	0	0	0
ILMN_1229468	C79407	Mus musculus expressed sequence C79407 (C79407), mRNA.	NM_172578.2			12	0.466809	-1.50197	-1.70703	0	7.85171e-07	7.85171e-07	3.14068e-06
ILMN_1229547	Spon2	Mus musculus spondin 2, extracellular matrix protein (Spon2), mRNA.	NM_133903.2	The attachment of a cell, either to another cell or to an underlying substrate such as the extracellular matrix, via cell adhesion molecules [goid 7155] [evidence IEA]; Any immune system process that functions in the calibrated response of an organism to a potential internal or invasive threat [goid 6955] [evidence IEA]	Interacting selectively with any protein or protein complex (a complex of two or more proteins that may include other nonprotein molecules) [goid 5515] [evidence IEA]	5	-0.354373	-4.21519	-4.34752	0	0	0	0
ILMN_1229643	Antxr1	Mus musculus anthrax toxin receptor 1 (Antxr1), mRNA.	NM_054041.2	Any process specifically pertinent to the functioning of integrated living units: cells, tissues, organs, and organisms. A process is a collection of molecular events with a defined beginning and end [goid 8150] [evidence ND ]	Elemental activities, such as catalysis or binding, describing the actions of a gene product at the molecular level. A given gene product may exhibit one or more molecular functions [goid 3674] [evidence ND ]; Interacting selectively with any metal ion [goid 46872] [evidence IEA]; Combining with an extracellular or intracellular messenger to initiate a change in cell activity [goid 4872] [evidenc…	6	-0.27358	-1.39058	-1.16613	0	3.14068e-06	0	0
ILMN_1229964	Gstz1	Mus musculus glutathione transferase zeta 1 (maleylacetoacetate isomerase) (Gstz1), mRNA.	NM_010363.3	The chemical reactions and pathways resulting in the breakdown of tyrosine, an aromatic amino acid, 2-amino-3-(4-hydroxyphenyl)propanoic acid [goid 6572] [evidence TAS]; The chemical reactions and pathways resulting in the breakdown of phenylalanine, 2-amino-3-phenylpropanoic acid [goid 6559] [evidence TAS]; The chemical reactions and pathways involving aromatic amino acid family, amino acids wit…	Catalysis of the geometric or structural changes within one molecule. Isomerase is the systematic name for any enzyme of EC class 5 [goid 16853] [evidence IEA]; Catalysis of a biochemical reaction at physiological temperatures. In biologically catalyzed reactions, the reactants are known as substrates, and the catalysts are naturally occurring macromolecular substances known as enzymes. Enzymes p…	12	-0.388506	-1.37119	-1.0821	0	0	0	0
ILMN_1229975	Ndufc1	Mus musculus NADH dehydrogenase (ubiquinone) 1, subcomplex unknown, 1 (Ndufc1), mRNA.	NM_025523.1	The directed movement of substances (such as macromolecules, small molecules, ions) into, out of, within or between cells, or within a multicellular organism [goid 6810] [evidence IEA]; A process whereby a series of electron carriers operate together to transfer electrons from donors to any of several different terminal electron acceptors to generate a transmembrane electrochemical gradient [goid…		3	-0.34017	-0.803914	-0.834183	0	0	0	0
ILMN_1230152	Adamts4		NM_172845.1	Any series of molecular signals generated as a consequence of an integrin binding to one of its physiological ligands [goid 7229] [evidence IEA]; The hydrolysis of a peptide bond or bonds within a protein [goid 6508] [evidence IDA]	Interacting selectively with zinc (Zn) ions [goid 8270] [evidence IEA]; Interacting selectively with any metal ion [goid 46872] [evidence IEA]; Catalysis of the hydrolysis of internal, alpha-peptide bonds in a polypeptide chain by a mechanism in which water acts as a nucleophile, one or two metal ions hold the water molecule in place, and charged amino acid side chains are ligands for the metal i…		0.454319	-3.34841	-3.46006	0	0	0	0
ILMN_1230423	Sh3pxd2b	Mus musculus SH3 and PX domains 2B (Sh3pxd2b), mRNA.	NM_177364.3	Any process that mediates interactions between a cell and its surroundings. Encompasses interactions such as signaling or attachment between one cell and another cell, between a cell and an extracellular matrix, or between a cell and any other aspect of its environment [goid 7154] [evidence IEA]	Interacting selectively with any inositol-containing glycerophospholipid [goid 35091] [evidence IEA]; Interacting selectively with any protein or protein complex (a complex of two or more proteins that may include other nonprotein molecules) [goid 5515] [evidence IEA]	11	0.192764	-2.37329	-2.24725	0	0	0	0
ILMN_1230648	Rerg	Mus musculus RAS-like, estrogen-regulated, growth-inhibitor (Rerg), mRNA.	NM_181988.1	Any series of molecular signals in which a small monomeric GTPase relays one or more of the signals [goid 7264] [evidence IEA]	Interacting selectively with GTP, guanosine triphosphate [goid 5525] [evidence IEA]; Interacting selectively with a nucleotide, any compound consisting of a nucleoside that is esterified with (ortho)phosphate or an oligophosphate at any hydroxyl group on the ribose or deoxyribose moiety [goid 166] [evidence IEA]	6	-0.308424	-2.64993	-2.60463	0	0.00125313	0.00125313	0.0125313
ILMN_1231371	Elof1	Mus musculus elongation factor 1 homolog (ELF1, S. cerevisiae) (Elof1), mRNA.	NM_170777.3	Any process that modulates the frequency, rate or extent of DNA-dependent transcription [goid 6355] [evidence IEA]; The synthesis of either RNA on a template of DNA or DNA on a template of RNA [goid 6350] [evidence IEA]	Interacting selectively with any metal ion [goid 46872] [evidence IEA]; Interacting selectively with zinc (Zn) ions [goid 8270] [evidence IEA]	9	0.39769	-1.16804	-1.53255	0	0	0	0
ILMN_1233693	Slc30a7	Mus musculus solute carrier family 30 (zinc transporter), member 7 (Slc30a7), mRNA.	NM_023214.5	The directed movement of substances (such as macromolecules, small molecules, ions) into, out of, within or between cells, or within a multicellular organism [goid 6810] [evidence IEA]; The directed movement of charged atoms or small charged molecules into, out of, within or between cells [goid 6811] [evidence IEA]; The directed movement of zinc (Zn) ions into, out of, within or between cells [go…	Interacting selectively with zinc (Zn) ions [goid 8270] [evidence IC ]; Catalysis of the transfer of zinc (Zn) ions from one side of a membrane to the other [goid 5385] [evidence IDA]; Catalysis of the transfer of cation from one side of the membrane to the other [goid 8324] [evidence IEA]		0.329007	0.634824	0.803895	0	0.00131987	0	0
ILMN_1233836	Pon2	Mus musculus paraoxonase 2 (Pon2), mRNA.	NM_183308.2		Catalysis of the hydrolysis of various bonds, e.g. C-O, C-N, C-C, phosphoric anhydride bonds, etc. Hydrolase is the systematic name for any enzyme of EC class 3 [goid 16787] [evidence IEA]; Catalysis of the reaction: a phenyl acetate + H2O = a phenol + acetate [goid 4064] [evidence IEA]; Catalysis of the reaction: aryl dialkyl phosphate + H2O = dialkyl phosphate + an aryl alcohol [goid 4063] [evi…	6	0.348646	-0.947688	-0.668285	0	0	0	0
ILMN_1246018	Klhl22	Mus musculus kelch-like 22 (Drosophila) (Klhl22), mRNA.	NM_145479.3		Interacting selectively with any protein or protein complex (a complex of two or more proteins that may include other nonprotein molecules) [goid 5515] [evidence IEA]	16	0.448465	-0.687843	-1.00461	0.000176664	0.0109327	0.00540904	0.00453515
ILMN_1250816	Apeh	Mus musculus acylpeptide hydrolase (Apeh), mRNA.	NM_146226.1	The hydrolysis of a peptide bond or bonds within a protein [goid 6508] [evidence IEA]	Catalysis of the hydrolysis of various bonds, e.g. C-O, C-N, C-C, phosphoric anhydride bonds, etc. Hydrolase is the systematic name for any enzyme of EC class 3 [goid 16787] [evidence IEA]; Catalysis of the hydrolysis of internal, alpha-peptide bonds in a polypeptide chain by a catalytic mechanism that involves a catalytic triad consisting of a serine nucleophile that is activated by a proton rel…	9	0.213402	-0.845697	-0.731429	0	0	0	0
ILMN_1232402	Pcyt1b	Mus musculus phosphate cytidylyltransferase 1, choline, beta isoform (Pcyt1b), transcript variant 2, mRNA.	NM_177546.2	The chemical reactions and pathways resulting in the formation of phospholipids, any lipid containing phosphoric acid as a mono- or diester [goid 8654] [evidence IEA]; The chemical reactions and pathways resulting in the formation of substances; typically the energy-requiring part of metabolism in which simpler substances are transformed into more complex ones [goid 9058] [evidence IEA]; The proc…	Catalysis of the transfer of a nucleotidyl group to a reactant [goid 16779] [evidence IEA]; Catalysis of the transfer of a group, e.g. a methyl group, glycosyl group, acyl group, phosphorus-containing, or other groups, from one compound (generally regarded as the donor) to another compound (generally regarded as the acceptor). Transferase is the systematic name for any enzyme of EC class 2 [goid …		-0.330031	-1.37825	-1.38318	7.85171e-07	7.85171e-07	7.85171e-07	7.85171e-07
ILMN_1232716	Cyp1b1	Mus musculus cytochrome P450, family 1, subfamily b, polypeptide 1 (Cyp1b1), mRNA.	NM_009994.1	The process of removal or addition of one or more electrons with or without the concomitant removal or addition of a proton or protons [goid 55114] [evidence IEA]; The chemical reactions and pathways involving dibenzo-p-dioxin, a substance composed of two benzene rings linked by two ether bonds. Dibenzo-p-dioxins are generated as by-products in the manufacturing of herbicides, insecticides, fungi…	Catalysis of the incorporation of one atom from molecular oxygen into a compound and the reduction of the other atom of oxygen to water [goid 4497] [evidence IEA]; Interacting selectively with iron (Fe) ions [goid 5506] [evidence IEA]; Interacting selectively with any metal ion [goid 46872] [evidence IEA]; Catalysis of an oxidation-reduction (redox) reaction, a reversible chemical reaction in whi…	17	-0.0919601	-1.98156	-1.97677	0	0	0	0
ILMN_1233040	Lemd2	Mus musculus LEM domain containing 2 (Lemd2), mRNA.	NM_146075.1	Any process specifically pertinent to the functioning of integrated living units: cells, tissues, organs, and organisms. A process is a collection of molecular events with a defined beginning and end [goid 8150] [evidence ND ]	Elemental activities, such as catalysis or binding, describing the actions of a gene product at the molecular level. A given gene product may exhibit one or more molecular functions [goid 3674] [evidence ND ]	17	0.137935	0.580773	0.548793	0	0	0	0
ILMN_1233065	Rbmx	Mus musculus RNA binding motif protein, X chromosome (Rbmx), mRNA.	NM_011252.2		Interacting selectively with any nucleic acid [goid 3676] [evidence IEA]		-0.0738762	-1.15908	-1.05462	0	0	0	0
ILMN_1233586	Dctn6	Mus musculus dynactin 6 (Dctn6), mRNA.	NM_011722.2	A process that is carried out at the cellular level which results in the formation, arrangement of constituent parts, or disassembly of a mitochondrion; includes mitochondrial morphology and distribution, and replication of the mitochondrial genome as well as synthesis of new mitochondrial components [goid 7005] [evidence NAS]; The chemical reactions and pathways resulting in the formation of lip…	Catalysis of the generalized reaction: acyl-carrier + reactant = acyl-reactant + carrier [goid 8415] [evidence IEA]; Interacting selectively with dynein, the multisubunit protein complex that is associated with microtubules [goid 45502] [evidence IDA]	8	-0.350553	-1.05079	-0.973249	0	0	0	0
ILMN_1233606	Sfxn1	Mus musculus sideroflexin 1 (Sfxn1), mRNA.	NM_027324.4	The directed movement of substances (such as macromolecules, small molecules, ions) into, out of, within or between cells, or within a multicellular organism [goid 6810] [evidence IEA]; The process by which a myeloid precursor cell acquires specializes features of an erythrocyte [goid 30218] [evidence IMP]; The directed movement of iron (Fe) ions into, out of, within or between cells [goid 6826] …	Interacting selectively with iron (Fe) ions [goid 5506] [evidence IEA]; Catalysis of the transfer of cation from one side of the membrane to the other [goid 8324] [evidence IEA]		0.00130955	-1.1402	-0.9367	0	0	0	0
ILMN_1234072	Pdlim1	Mus musculus PDZ and LIM domain 1 (elfin) (Pdlim1), mRNA.	NM_016861.3	Any process that modulates the frequency, rate or extent of the synthesis of either RNA on a template of DNA or DNA on a template of RNA [goid 45449] [evidence IDA]	Interacting selectively with any metal ion [goid 46872] [evidence IEA]; Interacting selectively with zinc (Zn) ions [goid 8270] [evidence IEA]; Interacting selectively with any protein or protein complex (a complex of two or more proteins that may include other nonprotein molecules) [goid 5515] [evidence IPI]; The function of a transcription cofactor that activates transcription from a RNA polyme…		-0.0967945	-0.729597	-0.960114	0	0	0	0
ILMN_1234152	Nxt1	Mus musculus NTF2-related export protein 1 (Nxt1), mRNA.	NM_019761.5	The directed movement of proteins into, out of, within or between cells [goid 15031] [evidence IEA]; The directed movement of mRNA, messenger ribonucleic acid, into, out of, within or between cells [goid 51028] [evidence IEA]; The directed movement of substances (such as macromolecules, small molecules, ions) into, out of, within or between cells, or within a multicellular organism [goid 6810] [e…	Interacting selectively with any protein or protein complex (a complex of two or more proteins that may include other nonprotein molecules) [goid 5515] [evidence IPI]; Interacting selectively with Ran, a conserved Ras-like GTP-binding protein, implicated in nucleocytoplasmic transport, cell cycle progression, spindle assembly, nuclear organization and nuclear envelope (NE) assembly [goid 8536] [e…	2	-0.0693378	-0.709698	-0.811067	0.0186211	0.0320381	0.0475154	0.0151703
ILMN_1234641	6720463M24Rik	Mus musculus RIKEN cDNA 6720463M24 gene (6720463M24Rik), mRNA.	NM_175265.4	Progression through mitosis, the division of the eukaryotic cell nucleus to produce two daughter nuclei that, usually, contain the identical chromosome complement to their mother [goid 7067] [evidence IEA]; The progression of biochemical and morphological phases and events that occur in a cell during successive cell replication or nuclear replication events. Canonically, the cell cycle comprises …			-0.461939	-1.11529	-0.965819	0	0.00125313	0	0
ILMN_1234702	Gpt2	Mus musculus glutamic pyruvate transaminase (alanine aminotransferase) 2 (Gpt2), mRNA.	NM_173866.3	The chemical reactions and pathways resulting in the formation of substances; typically the energy-requiring part of metabolism in which simpler substances are transformed into more complex ones [goid 9058] [evidence IEA]	Catalysis of the transfer of an amino group to an acceptor, usually a 2-oxo acid [goid 8483] [evidence IEA]; Catalysis of the transfer of a group, e.g. a methyl group, glycosyl group, acyl group, phosphorus-containing, or other groups, from one compound (generally regarded as the donor) to another compound (generally regarded as the acceptor). Transferase is the systematic name for any enzyme of …		0.267081	2.2359	2.33792	0	0	0	0
ILMN_1234742	Armcx3	Mus musculus armadillo repeat containing, X-linked 3 (Armcx3), mRNA.	NM_027870.1		The selective, often stoichiometric, interaction of a molecule with one or more specific sites on another molecule [goid 5488] [evidence IEA]		0.13749	-1.22025	-1.35918	0	0	0	0
ILMN_1234824	Ccdc80	Mus musculus coiled-coil domain containing 80 (Ccdc80), mRNA.	NM_026439.2			16	-0.133368	-1.74267	-1.85782	0	0	0	0
ILMN_1235363	Gsg2	Mus musculus germ cell-specific gene 2 (Gsg2), mRNA.	NM_010353.1	Any series of molecular signals generated as a consequence of an integrin binding to one of its physiological ligands [goid 7229] [evidence IEA]; The alteration of DNA or protein in chromatin, which may result in changing the chromatin structure [goid 16568] [evidence IEA]; A series of reactions, mediated by protein kinases, which occurs as a result of a single trigger reaction or compound [goid …	Catalysis of the transfer of a phosphate group, usually from ATP, to a substrate molecule [goid 16301] [evidence IEA]; Interacting selectively with magnesium (Mg) ions [goid 287] [evidence IEA]; Interacting selectively with a nucleotide, any compound consisting of a nucleoside that is esterified with (ortho)phosphate or an oligophosphate at any hydroxyl group on the ribose or deoxyribose moiety […	11	0.144908	-1.36699	-1.73391	0	0.00125313	0	0
ILMN_1235493	Fxyd5	Mus musculus FXYD domain-containing ion transport regulator 5 (Fxyd5), mRNA.	NM_008761.2	The directed movement of charged atoms or small charged molecules into, out of, within or between cells [goid 6811] [evidence IEA]; The directed movement of substances (such as macromolecules, small molecules, ions) into, out of, within or between cells, or within a multicellular organism [goid 6810] [evidence IEA]	Catalysis of facilitated diffusion of an ion (by an energy-independent process) by passage through a transmembrane aqueous pore or channel without evidence for a carrier-mediated mechanism [goid 5216] [evidence IEA]	7	0.454397	1.0909	0.947087	3.27974e-10	4.36534e-07	0	0
ILMN_1235757	Bloc1s1	Mus musculus biogenesis of lysosome-related organelles complex-1, subunit 1 (Bloc1s1), mRNA.	NM_015740.2	Any process specifically pertinent to the functioning of integrated living units: cells, tissues, organs, and organisms. A process is a collection of molecular events with a defined beginning and end [goid 8150] [evidence ND ]	Interacting selectively with any protein or protein complex (a complex of two or more proteins that may include other nonprotein molecules) [goid 5515] [evidence IPI]	10	-0.354727	-1.36698	-1.62732	0	0	0	0
ILMN_1235979	Nol5	Mus musculus nucleolar protein 5 (Nol5), mRNA.	NM_018868.2	The process of the formation of the constituents of the ribosome subunits, their assembly, and their transport to the sites of protein synthesis [goid 42254] [evidence IEA]	Interacting selectively with a protein constituent of a small nucleolar ribonucleoprotein particle [goid 30519] [evidence ISO]	1	0.285565	0.575212	0.893373	0	0	0	0
ILMN_1236049	Mterfd2	Mus musculus MTERF domain containing 2 (Mterfd2), mRNA.	NM_178051.3			1	0.498473	-1.43905	-1.52504	4.36534e-07	0.0027033	3.49227e-06	1.12495e-07
ILMN_1236161	Slc10a3	Mus musculus solute carrier family 10 (sodium/bile acid cotransporter family), member 3 (Slc10a3), mRNA.	NM_145406.1	The directed movement of substances (such as macromolecules, small molecules, ions) into, out of, within or between cells, or within a multicellular organism [goid 6810] [evidence IEA]; The directed movement of organic anions into, out of, within or between cells. Organic anions are atoms or small molecules with a negative charge which contain carbon in covalent linkage [goid 15711] [evidence IEA…	Enables the active transport of a solute across a membrane by a mechanism whereby two or more species are transported together in the same direction in a tightly coupled process not directly linked to a form of energy other than chemiosmotic energy [goid 15293] [evidence IEA]; Catalysis of the transfer of a solute or solutes from one side of a membrane to the other according to the reaction: bile…		-0.176874	-0.707077	-0.710085	0	0	0	0
ILMN_1236517	Il18	Mus musculus interleukin 18 (Il18), mRNA.	NM_008360.1	Any immune system process that functions in the calibrated response of an organism to a potential internal or invasive threat [goid 6955] [evidence TAS]; [goid 8625] [evidence TAS]; Any process by which an organism enters and maintains a periodic, readily reversible state of reduced awareness and metabolic activity. Usually accompanied by physical relaxation, the onset of sleep in humans and othe…	Functions to control the survival, growth, differentiation and effector function of tissues and cells [goid 5125] [evidence IEA]; Interacting selectively with the interleukin-1 receptor [goid 5149] [evidence IEA]	9	-0.19208	-2.00825	-2.23241	0	0	0	0
ILMN_1236574	Cenpa	Mus musculus centromere protein A (Cenpa), mRNA.	NM_007681.2	The aggregation, arrangement and bonding together of a nucleosome, the beadlike structural units of eukaryotic chromatin composed of histones and DNA [goid 6334] [evidence IEA]	Interacting selectively with DNA (deoxyribonucleic acid) [goid 3677] [evidence IEA]	5	0.111045	-0.879684	-0.912155	0	0	0	0
ILMN_1237573	Rasa1	Mus musculus RAS p21 protein activator 1 (Rasa1), mRNA.	NM_145452.2	The process whose specific outcome is the progression of an embryo from its formation until the end of its embryonic life stage. The end of the embryonic stage is organism-specific. For example, for mammals, the process would begin with zygote formation and end with birth. For insects, the process would begin at zygote formation and end with larval hatching. For plant zygotic embryos, this would …	Interacting selectively with any protein or protein complex (a complex of two or more proteins that may include other nonprotein molecules) [goid 5515] [evidence IPI]	13	0.166768	-0.952189	-0.659543	0	0	0	0
ILMN_1237621	E430028B21Rik	Mus musculus RIKEN cDNA E430028B21 gene (E430028B21Rik), mRNA.	NM_178668.3			14	0.0729212	-1.03717	-1.38324	0	0.00125313	0	0
ILMN_1238562	Nthl1	Mus musculus nth (endonuclease III)-like 1 (E.coli) (Nthl1), mRNA.	NM_008743.1	A change in state or activity of a cell or an organism (in terms of movement, secretion, enzyme production, gene expression, etc.) as a result of a stimulus indicating damage to its DNA from environmental insults or errors during metabolism [goid 6974] [evidence IEA]; The chemical reactions and pathways, including anabolism and catabolism, by which living organisms transform chemical substances. …	Interacting selectively with a 4 iron, 4 sulfur (4Fe-4S) cluster; this cluster consists of four iron atoms, with the inorganic sulfur atoms found between the irons and acting as bridging ligands [goid 51539] [evidence IEA]; Catalysis of the hydrolysis of ester linkages within nucleic acids by creating internal breaks [goid 4519] [evidence IEA]; Interacting selectively with an iron-sulfur cluster,…	17	-0.0754712	-0.942439	-0.65293	0	0.00125313	0	0
ILMN_1239041	Mtch1	Mus musculus mitochondrial carrier homolog 1 (C. elegans) (Mtch1), nuclear gene encoding mitochondrial protein, mRNA.	NM_019880.3	A form of programmed cell death induced by external or internal signals that trigger the activity of proteolytic caspases, whose actions dismantle the cell and result in cell death. Apoptosis begins internally with condensation and subsequent fragmentation of the cell nucleus (blebbing) while the plasma membrane remains intact. Other characteristics of apoptosis include DNA fragmentation and the …	The selective, often stoichiometric, interaction of a molecule with one or more specific sites on another molecule [goid 5488] [evidence IEA]	17	0.159199	-1.57811	-1.48632	0	0.0193537	0	0
ILMN_1239370	Shfm1	Mus musculus split hand/foot malformation (ectrodactyly) type 1 (Shfm1), mRNA.	NM_009169.2	The error-free repair of a double-strand break in DNA in which the broken DNA molecule is repaired using homologous sequences. A strand in the broken DNA searches for a homologous region in an intact chromosome to serve as the template for DNA synthesis. The restoration of two intact DNA molecules results in the exchange, reciprocal or nonreciprocal, of genetic material between the intact DNA mol…	Interacting selectively with any protein or protein complex (a complex of two or more proteins that may include other nonprotein molecules) [goid 5515] [evidence IPI]		0.227593	-0.742848	-0.639273	0	0	0	0
ILMN_1239627	4631426J05Rik	Mus musculus RIKEN cDNA 4631426J05 gene (4631426J05Rik), mRNA.	NM_029935.4		Catalysis of the transfer of a group, e.g. a methyl group, glycosyl group, acyl group, phosphorus-containing, or other groups, from one compound (generally regarded as the donor) to another compound (generally regarded as the acceptor). Transferase is the systematic name for any enzyme of EC class 2 [goid 16740] [evidence IEA]; Catalysis of the transfer of a sulfate group from 3'-phosphoadenosine…		0.213037	-1.47402	-1.40233	0	0.0125313	0	0.00125313
ILMN_1240770	Acly	Mus musculus ATP citrate lyase (Acly), mRNA.	NM_134037.2	The chemical reactions and pathways resulting in the formation of lipids, compounds soluble in an organic solvent but not, or sparingly, in an aqueous solvent [goid 8610] [evidence IEA]; The chemical reactions and pathways resulting in the formation of acetyl-CoA, a derivative of coenzyme A in which the sulfhydryl group is acetylated [goid 6085] [evidence TAS]; The chemical reactions and pathways…	Interacting selectively with any protein or protein complex (a complex of two or more proteins that may include other nonprotein molecules) [goid 5515] [evidence IPI]; Catalysis of the cleavage of C-C, C-O, C-N and other bonds by other means than by hydrolysis or oxidation, or conversely adding a group to a double bond. They differ from other enzymes in that two substrates are involved in one rea…	11	0.120219	-1.94781	-1.78882	0	0	0	0
ILMN_1241610	Adrb2	Mus musculus adrenergic receptor, beta 2 (Adrb2), mRNA.	NM_007420.2	The series of molecular signals generated as a consequence of a G-protein coupled receptor binding to its physiological ligand [goid 7186] [evidence IEA]; The cascade of processes by which a signal interacts with a receptor, causing a change in the level or activity of a second messenger or other downstream target, and ultimately effecting a change in the functioning of the cell [goid 7165] [evid…	A receptor that binds an extracellular ligand and transmits the signal to a heterotrimeric G-protein complex. These receptors are characteristically seven-transmembrane receptors and are made up of hetero- or homodimers [goid 4930] [evidence IEA]; Combining with an extracellular or intracellular messenger to initiate a change in cell activity [goid 4872] [evidence IEA]; Mediates the transfer of a…	18	-0.398587	-2.04416	-2.01584	0	0	0	0
ILMN_1241908	Erlin2	Mus musculus ER lipid raft associated 2 (Erlin2), mRNA.	NM_153592.1			8	-0.122528	-0.978682	-0.868803	0.000939085	0.0224393	0.00638406	0.00104182
ILMN_1242233	Ndufb6	Mus musculus NADH dehydrogenase (ubiquinone) 1 beta subcomplex, 6 (Ndufb6), nuclear gene encoding mitochondrial protein, mRNA.	NM_001033305.2	The directed movement of substances (such as macromolecules, small molecules, ions) into, out of, within or between cells, or within a multicellular organism [goid 6810] [evidence IEA]; A process whereby a series of electron carriers operate together to transfer electrons from donors to any of several different terminal electron acceptors to generate a transmembrane electrochemical gradient [goid…		4	0.126832	-0.586479	-0.511021	0	0	0	0
ILMN_1242613	Bahcc1	Mus musculus BAH domain and coiled-coil containing 1 (Bahcc1), mRNA.	NM_198423.2		Interacting selectively with DNA (deoxyribonucleic acid) [goid 3677] [evidence IEA]	11	-0.261767	-2.57773	-2.58517	0	0	0	0
ILMN_1243593	Pcgf5	Mus musculus polycomb group ring finger 5 (Pcgf5), mRNA.	NM_029508.3	Any process that modulates the frequency, rate or extent of DNA-dependent transcription [goid 6355] [evidence IEA]; The synthesis of either RNA on a template of DNA or DNA on a template of RNA [goid 6350] [evidence IEA]; Any process specifically pertinent to the functioning of integrated living units: cells, tissues, organs, and organisms. A process is a collection of molecular events with a defi…	Interacting selectively with any metal ion [goid 46872] [evidence IEA]; Interacting selectively with zinc (Zn) ions [goid 8270] [evidence IEA]; Elemental activities, such as catalysis or binding, describing the actions of a gene product at the molecular level. A given gene product may exhibit one or more molecular functions [goid 3674] [evidence ND ]; Interacting selectively with any protein or p…		0.174197	1.82405	1.79577	0	0	0	0
ILMN_1243830	Phex	Mus musculus phosphate regulating gene with homologies to endopeptidases on the X chromosome (hypophosphatemia, vitamin D resistant rickets) (Phex), mRNA.	NM_011077.2	The formation of bone or of a bony substance, or the conversion of fibrous tissue or of cartilage into bone or a bony substance [goid 1503] [evidence IEA]; The hydrolysis of a peptide bond or bonds within a protein [goid 6508] [evidence IEA]	Catalysis of the hydrolysis of various bonds, e.g. C-O, C-N, C-C, phosphoric anhydride bonds, etc. Hydrolase is the systematic name for any enzyme of EC class 3 [goid 16787] [evidence IEA]; Interacting selectively with zinc (Zn) ions [goid 8270] [evidence IEA]; Catalysis of the hydrolysis of a peptide bond. A peptide bond is a covalent bond formed when the carbon atom from the carboxyl group of o…		-0.0616119	-1.98341	-2.2641	0	0.00125313	0.00125313	0.00125313
ILMN_1244077	Ocrl	Mus musculus oculocerebrorenal syndrome of Lowe (Ocrl), mRNA.	NM_177215.3		Catalysis of the reaction: 1-phosphatidyl-1D-myo-inositol 4,5-bisphosphate + H2O = 1-phosphatidyl-1D-myo-inositol 4-phosphate + phosphate [goid 4439] [evidence IEA]; Catalysis of the removal of a phosphate group from phosphorylated myo-inositol (1,2,3,5/4,6-cyclohexanehexol) or a phosphatidylinositol [goid 4437] [evidence IDA]		0.448721	-0.868259	-0.767168	0	0	0	0
ILMN_1244135	Arpc5	Mus musculus actin related protein 2/3 complex, subunit 5 (Arpc5), mRNA.	NM_026369.1	Any process that modulates the frequency, rate or extent of the assembly of actin filaments by the addition of actin monomers to a filament [goid 30833] [evidence IEA]	Interacting selectively with monomeric or multimeric forms of actin, including actin filaments [goid 3779] [evidence IEA]	1	-0.155302	-1.24117	-1.07403	0.0118939	0.0159485	0.000595552	0.00228528
ILMN_1244324	Hdgf	Mus musculus hepatoma-derived growth factor (Hdgf), mRNA.	NM_008231.3	Any process that modulates the frequency, rate or extent of DNA-dependent transcription [goid 6355] [evidence IEA]; The synthesis of either RNA on a template of DNA or DNA on a template of RNA [goid 6350] [evidence IEA]; Any process that is carried out at the cellular level, but not necessarily restricted to a single cell. For example, cell communication occurs among more than one cell, but occur…	Interacting selectively with DNA (deoxyribonucleic acid) [goid 3677] [evidence IEA]; The function that stimulates a cell to grow or proliferate. Most growth factors have other actions besides the induction of cell growth or proliferation [goid 8083] [evidence ISO]; Interacting selectively with a nucleotide, any compound consisting of a nucleoside that is esterified with (ortho)phosphate or an oli…	3	-0.22174	-0.722725	-0.573356	0.00026605	0.00377151	0.00026605	0.00026605
ILMN_1244484	Robo1	Mus musculus roundabout homolog 1 (Drosophila) (Robo1), mRNA.	NM_019413.2	The process whereby relatively unspecialized cells, e.g. embryonic or regenerative cells, acquire specialized structural and/or functional features that characterize the cells, tissues, or organs of the mature organism or some other relatively stable phase of the organism's life history. Differentiation includes the processes involved in commitment of a cell to a specific fate [goid 30154] [evide…	Interacting selectively with a nonidentical protein to form a heterodimer [goid 46982] [evidence IPI]; Combining with an extracellular or intracellular messenger to initiate a change in cell activity [goid 4872] [evidence IEA]; Interacting selectively with any protein or protein complex (a complex of two or more proteins that may include other nonprotein molecules) [goid 5515] [evidence IPI]	16	0.407253	-1.34635	-1.49085	0	0	0	0
ILMN_1244801	2410066E13Rik	Mus musculus RIKEN cDNA 2410066E13 gene (2410066E13Rik), mRNA.	NM_026629.3			6	0.294438	-1.37192	-1.4984	0	0.0338346	0.00125313	0.00125313
ILMN_1244906	Ap1b1		NM_007454	The directed movement of substances (such as macromolecules, small molecules, ions) into, out of, within or between cells, or within a multicellular organism [goid 6810] [evidence IEA]; The directed movement of proteins into, out of, within or between cells [goid 15031] [evidence IEA]; The directed movement of proteins in a cell, including the movement of proteins between specific compartments or…	Enables the directed movement of proteins into, out of, within or between cells [goid 8565] [evidence IEA]; The selective, often stoichiometric, interaction of a molecule with one or more specific sites on another molecule [goid 5488] [evidence IEA]; Interacting selectively with any protein or protein complex (a complex of two or more proteins that may include other nonprotein molecules) [goid 55…		0.15034	-0.746083	-0.68927	0	0	0	0
ILMN_1245115	Fahd2a	Mus musculus fumarylacetoacetate hydrolase domain containing 2A (Fahd2a), mRNA.	NM_029629.1	The chemical reactions and pathways, including anabolism and catabolism, by which living organisms transform chemical substances. Metabolic processes typically transform small molecules, but also include macromolecular processes such as DNA repair and replication, and protein synthesis and degradation [goid 8152] [evidence IEA]	Catalysis of the hydrolysis of various bonds, e.g. C-O, C-N, C-C, phosphoric anhydride bonds, etc. Hydrolase is the systematic name for any enzyme of EC class 3 [goid 16787] [evidence IEA]; Interacting selectively with magnesium (Mg) ions [goid 287] [evidence IEA]; Interacting selectively with calcium ions (Ca2+) [goid 5509] [evidence IEA]; Interacting selectively with any metal ion [goid 46872] …	2	0.160844	-1.84594	-2.33827	0.000268204	0.00631755	0.000357511	0.00134207
ILMN_1245815	Ube2o	Mus musculus ubiquitin-conjugating enzyme E2O (Ube2o), mRNA.	NM_173755.3	The chemical reactions and pathways resulting in the breakdown of a protein or peptide by hydrolysis of its peptide bonds, initiated by the covalent attachment of a ubiquitin moiety, or multiple ubiquitin moieties, to the protein [goid 6511] [evidence IEA]; The covalent alteration of one or more amino acids occurring in a protein after the protein has been completely translated and released from …	Catalysis of the ligation of two substances with concomitant breaking of a diphosphate linkage, usually in a nucleoside triphosphate. Ligase is the systematic name for any enzyme of EC class 6 [goid 16874] [evidence IEA]; Catalysis of ATP-dependent isopeptide bond formation between the carboxy-terminal residues of a small conjugating protein such as ubiquitin or a ubiquitin-like protein, and a su…	11	0.0681504	0.719495	1.22651	0	0	0	0
ILMN_1246695	Cd3eap	Mus musculus CD3E antigen, epsilon polypeptide associated protein (Cd3eap), mRNA.	NM_145822.1	The synthesis of ribosomal RNA (rRNA), any RNA that forms part of the ribosomal structure, from a DNA template [goid 9303] [evidence IDA]	Interacting selectively with any protein or protein complex (a complex of two or more proteins that may include other nonprotein molecules) [goid 5515] [evidence IPI]	7	0.439071	0.532112	0.729797	0	0	0	0
ILMN_1247221	Hibadh	Mus musculus 3-hydroxyisobutyrate dehydrogenase (Hibadh), mRNA.	NM_145567.1	The process of removal or addition of one or more electrons with or without the concomitant removal or addition of a proton or protons [goid 55114] [evidence IEA]; The chemical reactions and pathways involving valine, 2-amino-3-methylbutanoic acid [goid 6573] [evidence IEA]; The process by which glucose is oxidized, coupled to NADPH synthesis. Glucose 6-P is oxidized with the formation of carbon …	Catalysis of an oxidation-reduction (redox) reaction, a reversible chemical reaction in which the oxidation state of an atom or atoms within a molecule is altered. One substrate acts as a hydrogen or electron donor and becomes oxidized, while the other acts as hydrogen or electron acceptor and becomes reduced [goid 16491] [evidence IEA]; Interacting selectively with a coenzyme, any of various non…	6	-0.211454	-0.930658	-0.537029	0	0	0	0
ILMN_1247704	Hmgn3	Mus musculus high mobility group nucleosomal binding domain 3 (Hmgn3), transcript variant 2, mRNA.	NM_175074.1	Any process specifically pertinent to the functioning of integrated living units: cells, tissues, organs, and organisms. A process is a collection of molecular events with a defined beginning and end [goid 8150] [evidence ND ]	Interacting selectively with DNA (deoxyribonucleic acid) [goid 3677] [evidence IEA]; Interacting selectively with chromatin, the network of fibers of DNA and protein that make up the chromosomes of the eukaryotic nucleus during interphase [goid 3682] [evidence IDA]; Interacting selectively with chromatin, the network of fibers of DNA and protein that make up the chromosomes of the eukaryotic nucl…	9	-0.132297	-1.72612	-1.61613	0	0	0	0
ILMN_1247990	Purb	Mus musculus purine rich element binding protein B (Purb), mRNA.	NM_011221.2	Any process that modulates the frequency, rate or extent of DNA-dependent transcription [goid 6355] [evidence IEA]; The synthesis of either RNA on a template of DNA or DNA on a template of RNA [goid 6350] [evidence IEA]; Any process that stops, prevents or reduces the frequency, rate or extent of DNA-dependent transcription [goid 45892] [evidence IDA]; The multiplication or reproduction of cells,…	Interacting selectively with DNA (deoxyribonucleic acid) [goid 3677] [evidence IEA]; Interacting selectively with any protein or protein complex (a complex of two or more proteins that may include other nonprotein molecules) [goid 5515] [evidence IPI]; The function of binding to a specific DNA sequence in order to modulate transcription. The transcription factor may or may not also interact selec…	11	-0.407248	-1.34072	-1.2515	0	0	0	0
ILMN_1248002	Arhgap18	Mus musculus Rho GTPase activating protein 18 (Arhgap18), mRNA.	NM_176837.2	Any process specifically pertinent to the functioning of integrated living units: cells, tissues, organs, and organisms. A process is a collection of molecular events with a defined beginning and end [goid 8150] [evidence ND ]; The cascade of processes by which a signal interacts with a receptor, causing a change in the level or activity of a second messenger or other downstream target, and ultim…	Increases the activity of a GTPase, an enzyme that catalyzes the hydrolysis of GTP [goid 5096] [evidence IEA]; Elemental activities, such as catalysis or binding, describing the actions of a gene product at the molecular level. A given gene product may exhibit one or more molecular functions [goid 3674] [evidence ND ]	10	-0.189908	-2.38912	-2.28086	0	0	0	0
ILMN_1248099	Col16a1	Mus musculus collagen, type XVI, alpha 1 (Col16a1), mRNA.	NM_028266.4	The attachment of a cell, either to another cell or to an underlying substrate such as the extracellular matrix, via cell adhesion molecules [goid 7155] [evidence IEA]	Interacting selectively with any protein or protein complex (a complex of two or more proteins that may include other nonprotein molecules) [goid 5515] [evidence IEA]; The action of a molecule that contributes to the structural integrity of a complex or assembly within or outside a cell [goid 5198] [evidence IEA]	4	0.338358	-1.55816	-1.79937	0	0	0	0
ILMN_1248304	Ndufaf1	Mus musculus NADH dehydrogenase (ubiquinone) 1 alpha subcomplex, assembly factor 1 (Ndufaf1), mRNA.	NM_027175.3		Catalysis of the reaction: NADH + H+ + ubiquinone = NAD+ + ubiquinol [goid 8137] [evidence IEA]	2	0.453082	-1.89718	-1.84653	0	0	0	0
ILMN_1249378	Bhlhb2	Mus musculus basic helix-loop-helix domain containing, class B2 (Bhlhb2), mRNA.	NM_011498.4	Any process that modulates the frequency, rate or extent of DNA-dependent transcription [goid 6355] [evidence IEA]; The synthesis of either RNA on a template of DNA or DNA on a template of RNA [goid 6350] [evidence IEA]; Any process that modulates the frequency, rate or extent of the synthesis of either RNA on a template of DNA or DNA on a template of RNA [goid 45449] [evidence IEA]; Any process …	Plays a role in regulating transcription; may bind a promoter or enhancer DNA sequence or interact with a DNA-binding transcription factor [goid 30528] [evidence IEA]; Interacting selectively with any protein or protein complex (a complex of two or more proteins that may include other nonprotein molecules) [goid 5515] [evidence TAS]; Interacting selectively with any protein or protein complex (a …		0.487352	1.53463	2.17642	0	0	0	0
ILMN_1249408	2310016M24Rik	Mus musculus RIKEN cDNA 2310016M24 gene (2310016M24Rik), mRNA.	NM_183256.2			15	-0.0106409	-1.47745	-1.56147	0	0	0	0
ILMN_1249581	Gtf3c2	Mus musculus general transcription factor IIIC, polypeptide 2, beta (Gtf3c2), mRNA.	NM_027901.2	The synthesis of either RNA on a template of DNA or DNA on a template of RNA [goid 6350] [evidence IEA]		5	-0.302758	-0.856789	-0.895172	0	0	0	0
ILMN_1250201	B930041F14Rik	Mus musculus RIKEN cDNA B930041F14 gene (B930041F14Rik), mRNA.	NM_178699.3			4	0.363052	-1.2099	-1.42862	0	0	0	0
ILMN_1250410	Eif2ak2	Mus musculus eukaryotic translation initiation factor 2-alpha kinase 2 (Eif2ak2), mRNA.	NM_011163.3	The chemical reactions and pathways resulting in the formation of a protein. This is a ribosome-mediated process in which the information in messenger RNA (mRNA) is used to specify the sequence of amino acids in the protein [goid 6412] [evidence IDA]; A change in state or activity of a cell or an organism (in terms of movement, secretion, enzyme production, gene expression, etc.) as a result of a…	Catalysis of the transfer of a phosphate group, usually from ATP, to a substrate molecule [goid 16301] [evidence IEA]; Interacting selectively with a nucleotide, any compound consisting of a nucleoside that is esterified with (ortho)phosphate or an oligophosphate at any hydroxyl group on the ribose or deoxyribose moiety [goid 166] [evidence IEA]; Catalysis of the transfer of a group, e.g. a methy…	17	0.0934369	-1.12822	-0.821628	0	0	0	0
ILMN_1250538	Reep3	Mus musculus receptor accessory protein 3 (Reep3), mRNA.	NM_178606.4				-0.146475	-2.00819	-1.78074	0	0	0	0
ILMN_1250665	St5	Mus musculus suppression of tumorigenicity 5 (St5), transcript variant 1, mRNA.	NM_001001326.1			7	-0.134046	-2.47309	-2.48034	0	7.85171e-07	0	0
ILMN_1250709	1810046J19Rik	Mus musculus RIKEN cDNA 1810046J19 gene (1810046J19Rik), mRNA.	NM_025559.2	Any process that maintains the redox environment of a cell or compartment within a cell [goid 45454] [evidence IEA]	Interacting selectively with selenium (Se) [goid 8430] [evidence IEA]	11	0.172313	-1.24591	-1.12997	0	0	0	0
ILMN_1250774	Mdm2	Mus musculus transformed mouse 3T3 cell double minute 2 (Mdm2), mRNA.	NM_010786.3	The chemical reactions and pathways resulting in the breakdown of a protein or peptide by hydrolysis of its peptide bonds, initiated by the covalent attachment of a ubiquitin moiety, or multiple ubiquitin moieties, to the protein [goid 6511] [evidence IEA]; Passage through a cell cycle control point late in G1 phase of the mitotic cell cycle just before entry into S phase; in most organisms studi…	Interacting selectively with zinc (Zn) ions [goid 8270] [evidence IEA]; Interacting selectively with any metal ion [goid 46872] [evidence IEA]; Catalysis of the ligation of two substances with concomitant breaking of a diphosphate linkage, usually in a nucleoside triphosphate. Ligase is the systematic name for any enzyme of EC class 6 [goid 16874] [evidence IEA]; Catalysis of the reaction: ATP + …	10	0.099792	1.73893	1.84258	0.00833455	0.00996102	0.000939085	0.0190096
ILMN_1250928	Zfhx3	Mus musculus zinc finger homeobox 3 (Zfhx3), mRNA.	NM_007496.2	Any process that stops, prevents or reduces the frequency, rate or extent of transcription from an RNA polymerase II promoter [goid 122] [evidence ISO]; Any process that modulates the frequency, rate or extent of DNA-dependent transcription [goid 6355] [evidence IEA]; The synthesis of either RNA on a template of DNA or DNA on a template of RNA [goid 6350] [evidence IEA]; Any process that modulate…	Interacting selectively with zinc (Zn) ions [goid 8270] [evidence IEA]; Any transcription regulator activity that prevents or downregulates transcription [goid 16564] [evidence ISO]; Interacting selectively with DNA (deoxyribonucleic acid) [goid 3677] [evidence IEA]; The function of binding to a specific DNA sequence in order to modulate transcription. The transcription factor may or may not also…	8	-0.1234	-1.80188	-1.23407	0	0	0	0
ILMN_1251056	Lsm6	Mus musculus LSM6 homolog, U6 small nuclear RNA associated (S. cerevisiae) (Lsm6), mRNA. XM_990335	NM_030145.2	The process by which a pre-tRNA molecule is converted to a mature tRNA, ready for addition of an aminoacyl group [goid 8033] [evidence IEA]; Any process involved in the conversion of a primary mRNA transcript into one or more mature mRNA(s) prior to translation into polypeptide [goid 6397] [evidence IEA]; The process of removing sections of the primary RNA transcript to remove sequences not prese…	Interacting selectively with an RNA molecule or a portion thereof [goid 3723] [evidence IEA]; Interacting selectively with a nonidentical protein to form a heterodimer [goid 46982] [evidence ISO]	8	0.454198	-1.67658	-1.74624	0	0	0	0
ILMN_1251096	Spock2	Mus musculus sparc/osteonectin, cwcv and kazal-like domains proteoglycan 2 (Spock2), mRNA.	NM_052994.2		Interacting selectively with calcium ions (Ca2+) [goid 5509] [evidence ISS]	10	-0.191902	-1.13701	-0.721416	0	0.00125313	0	0
ILMN_1252110	Foxj2	Mus musculus forkhead box J2 (Foxj2), mRNA.	NM_021899.2	Any process that modulates the frequency, rate or extent of DNA-dependent transcription [goid 6355] [evidence IEA]; The synthesis of either RNA on a template of DNA or DNA on a template of RNA [goid 6350] [evidence IEA]	Interacting selectively with DNA (deoxyribonucleic acid) [goid 3677] [evidence IEA]; The function of binding to a specific DNA sequence in order to modulate transcription. The transcription factor may or may not also interact selectively with a protein or macromolecular complex [goid 3700] [evidence IEA]; Interacting selectively with DNA of a specific nucleotide composition, e.g. GC-rich DNA bind…	6	0.332033	-0.986305	-1.07946	0	0	0	0
ILMN_1256702	S100a10	Mus musculus S100 calcium binding protein A10 (calpactin) (S100a10), mRNA.	NM_009112.2		Interacting selectively with calcium ions (Ca2+) [goid 5509] [evidence IEA]	3	0.0536735	-1.52452	-1.1148	0	0	0	0
ILMN_1258545	Zfp131	Mus musculus zinc finger protein 131 (Zfp131), mRNA.	NM_028245.1	Any process that modulates the frequency, rate or extent of DNA-dependent transcription [goid 6355] [evidence IEA]; The synthesis of either RNA on a template of DNA or DNA on a template of RNA [goid 6350] [evidence IEA]	Interacting selectively with zinc (Zn) ions [goid 8270] [evidence IEA]; Interacting selectively with DNA (deoxyribonucleic acid) [goid 3677] [evidence IEA]; Interacting selectively with any metal ion [goid 46872] [evidence IEA]; Interacting selectively with any protein or protein complex (a complex of two or more proteins that may include other nonprotein molecules) [goid 5515] [evidence IEA]	13	-0.129314	0.631396	0.817739	0	0	0	0
ILMN_1258600	LOC100043671	PREDICTED: Mus musculus hypothetical protein LOC100043671 (LOC100043671), mRNA.	XM_001481024.1			11	-0.034988	-1.01718	-1.18973	0	0	0	0
ILMN_1252745	Gtf2h2	Mus musculus general transcription factor II H, polypeptide 2 (Gtf2h2), mRNA.	NM_022011.3	The process of restoring DNA after damage. Genomes are subject to damage by chemical and physical agents in the environment (e.g. UV and ionizing radiations, chemical mutagens, fungal and bacterial toxins, etc.) and by free radicals or alkylating agents endogenously generated in metabolism. DNA is also damaged because of errors during its replication. A variety of different DNA repair pathways ha…	Interacting selectively with zinc (Zn) ions [goid 8270] [evidence IEA]; Interacting selectively with any metal ion [goid 46872] [evidence IEA]; Functions to initiate or regulate RNA polymerase II transcription [goid 3702] [evidence IEA]; Interacting selectively with any protein or protein complex (a complex of two or more proteins that may include other nonprotein molecules) [goid 5515] [evidence…	13	0.094951	-0.724517	-0.676494	0	0	0	0
ILMN_1253093	Wasf1	Mus musculus WASP family 1 (Wasf1), mRNA.	NM_031877.2		Interacting selectively with monomeric or multimeric forms of actin, including actin filaments [goid 3779] [evidence IEA]; Interacting selectively with any protein or protein complex (a complex of two or more proteins that may include other nonprotein molecules) [goid 5515] [evidence IPI]	10	-0.372591	-0.910825	-0.66341	0	0	0	0
ILMN_1253304	Stmn2	Mus musculus stathmin-like 2 (Stmn2), mRNA.	NM_025285.2	A series of reactions within the cell that occur as a result of a single trigger reaction or compound [goid 7242] [evidence IEA]	Interacting selectively with any protein or protein complex (a complex of two or more proteins that may include other nonprotein molecules) [goid 5515] [evidence IPI]	3	0.431594	-1.56012	-1.53697	0	0	0	0
ILMN_1253387	Klf5	Mus musculus Kruppel-like factor 5 (Klf5), mRNA.	NM_009769.4	The synthesis of either RNA on a template of DNA or DNA on a template of RNA [goid 6350] [evidence IEA]; Formation of a microvillus, a thin cylindrical membrane-covered projection on the surface of a cell [goid 30033] [evidence IMP]; Any process that modulates the frequency, rate or extent of DNA-dependent transcription [goid 6355] [evidence IDA]; Blood vessel formation when new vessels emerge fr…	Interacting selectively with any metal ion [goid 46872] [evidence IEA]; Interacting selectively with zinc (Zn) ions [goid 8270] [evidence IEA]; Interacting selectively with any nucleic acid [goid 3676] [evidence IEA]; Interacting selectively with any protein or protein complex (a complex of two or more proteins that may include other nonprotein molecules) [goid 5515] [evidence IPI]; The function …		-0.421225	0.965256	0.721392	0	0	0	0
ILMN_1253677	Eml4	Mus musculus echinoderm microtubule associated protein like 4 (Eml4), mRNA.	NM_199466.2	Any process specifically pertinent to the functioning of integrated living units: cells, tissues, organs, and organisms. A process is a collection of molecular events with a defined beginning and end [goid 8150] [evidence ND ]	Elemental activities, such as catalysis or binding, describing the actions of a gene product at the molecular level. A given gene product may exhibit one or more molecular functions [goid 3674] [evidence ND ]	17	-0.0473864	-1.08708	-1.2039	0	0	0	0
ILMN_1254335	Sec16b	Mus musculus SEC16 homolog B (S. cerevisiae) (Sec16b), mRNA.	NM_033354.2	The directed movement of substances (such as macromolecules, small molecules, ions) into, out of, within or between cells, or within a multicellular organism [goid 6810] [evidence IEA]; The directed movement of proteins into, out of, within or between cells [goid 15031] [evidence IEA]; The directed movement of substances, either within a vesicle or in the vesicle membrane, into, out of or within …	Elemental activities, such as catalysis or binding, describing the actions of a gene product at the molecular level. A given gene product may exhibit one or more molecular functions [goid 3674] [evidence ND ]	1	-0.235684	-1.23183	-1.23243	0	0.00125313	0	0
ILMN_1254437	Slc31a1	Mus musculus solute carrier family 31, member 1 (Slc31a1), mRNA.	NM_175090.3	The directed movement of substances (such as macromolecules, small molecules, ions) into, out of, within or between cells, or within a multicellular organism [goid 6810] [evidence IEA]; The directed movement of copper (Cu) ions into, out of, within or between cells [goid 6825] [evidence IEA]; The directed movement of charged atoms or small charged molecules into, out of, within or between cells […	Catalysis of the transfer of copper (Cu) ions from one side of a membrane to the other [goid 5375] [evidence IEA]; Interacting selectively with copper (Cu) ions [goid 5507] [evidence IEA]	4	0.0659454	-0.92078	-0.886472	0	0	0	0
ILMN_1254734	Mrps12	Mus musculus mitochondrial ribosomal protein S12 (Mrps12), mRNA.	NM_011885.3	The chemical reactions and pathways resulting in the formation of a protein. This is a ribosome-mediated process in which the information in messenger RNA (mRNA) is used to specify the sequence of amino acids in the protein [goid 6412] [evidence IEA]	The action of a molecule that contributes to the structural integrity of the ribosome [goid 3735] [evidence IEA]	7	-0.0555196	-1.11847	-1.13201	0	0	0	0
ILMN_1255385	Chst1	Mus musculus carbohydrate (keratan sulfate Gal-6) sulfotransferase 1 (Chst1), mRNA.	NM_023850.1	The chemical reactions and pathways involving carbohydrates, any of a group of organic compounds based of the general formula Cx(H2O)y. Includes the formation of carbohydrate derivatives by the addition of a carbohydrate residue to another molecule [goid 5975] [evidence IEA]; The immediate defensive reaction (by vertebrate tissue) to infection or injury caused by chemical or physical agents. The …	Catalysis of the transfer of a group, e.g. a methyl group, glycosyl group, acyl group, phosphorus-containing, or other groups, from one compound (generally regarded as the donor) to another compound (generally regarded as the acceptor). Transferase is the systematic name for any enzyme of EC class 2 [goid 16740] [evidence IEA]; Catalysis of the transfer of a sulfate group from 3'-phosphoadenosine…	2	0.126944	-1.85709	-1.49152	0	0	0	0
ILMN_1255832	Irgq	Mus musculus immunity-related GTPase family, Q (Irgq), mRNA.	NM_153134.2	Any process specifically pertinent to the functioning of integrated living units: cells, tissues, organs, and organisms. A process is a collection of molecular events with a defined beginning and end [goid 8150] [evidence ND ]	Elemental activities, such as catalysis or binding, describing the actions of a gene product at the molecular level. A given gene product may exhibit one or more molecular functions [goid 3674] [evidence ND ]	7	0.275649	-0.697991	-0.986524	0.000354696	0.0061647	0.000601135	0.000286036
ILMN_1255834	Stk17b	Mus musculus serine/threonine kinase 17b (apoptosis-inducing) (Stk17b), mRNA.	NM_133810.2	A form of programmed cell death induced by external or internal signals that trigger the activity of proteolytic caspases, whose actions dismantle the cell and result in cell death. Apoptosis begins internally with condensation and subsequent fragmentation of the cell nucleus (blebbing) while the plasma membrane remains intact. Other characteristics of apoptosis include DNA fragmentation and the …	Catalysis of the transfer of a phosphate group, usually from ATP, to a substrate molecule [goid 16301] [evidence IEA]; Interacting selectively with a nucleotide, any compound consisting of a nucleoside that is esterified with (ortho)phosphate or an oligophosphate at any hydroxyl group on the ribose or deoxyribose moiety [goid 166] [evidence IEA]; Catalysis of the reaction: ATP + a protein serine/…	1	-0.120588	-1.2795	-0.817985	0	0	0	0
ILMN_1255871	Loxl1	Mus musculus lysyl oxidase-like 1 (Loxl1), mRNA.	NM_010729.2	The process of removal or addition of one or more electrons with or without the concomitant removal or addition of a proton or protons [goid 55114] [evidence IEA]	Interacting selectively with any metal ion [goid 46872] [evidence IEA]; Interacting selectively with copper (Cu) ions [goid 5507] [evidence IEA]; Catalysis of an oxidation-reduction (redox) reaction, a reversible chemical reaction in which the oxidation state of an atom or atoms within a molecule is altered. One substrate acts as a hydrogen or electron donor and becomes oxidized, while the other …	9	0.307314	-2.05472	-2.02654	0	0	0	0
ILMN_1256219	LOC100047261	PREDICTED: Mus musculus similar to spermidine/spermine N1-acetyltransferase (LOC100047261), misc RNA.	XR_033381.1				-0.280747	0.52957	0.702671	0	0	0	0
ILMN_1256673	Uqcrc1	Mus musculus ubiquinol-cytochrome c reductase core protein 1 (Uqcrc1), mRNA.	NM_025407.2	The directed movement of substances (such as macromolecules, small molecules, ions) into, out of, within or between cells, or within a multicellular organism [goid 6810] [evidence IEA]; A process whereby a series of electron carriers operate together to transfer electrons from donors to any of several different terminal electron acceptors to generate a transmembrane electrochemical gradient [goid…	Catalysis of a biochemical reaction at physiological temperatures. In biologically catalyzed reactions, the reactants are known as substrates, and the catalysts are naturally occurring macromolecular substances known as enzymes. Enzymes possess specific binding sites for substrates, and are usually composed wholly or largely of protein, but RNA that has catalytic activity (ribozyme) is often also…	9	0.295484	-0.804609	-0.612799	0	0	0	0
ILMN_1256971	Nedd8	Mus musculus neural precursor cell expressed, developmentally down-regulated gene 8 (Nedd8), mRNA.	NM_008683.3	The chemical reactions and pathways resulting in the breakdown of a protein or peptide by hydrolysis of its peptide bonds, initiated by the covalent attachment of a ubiquitin moiety, or multiple ubiquitin moieties, to the protein [goid 6511] [evidence IEA]; Any process by which a protein is transported to, or maintained in, a specific location [goid 8104] [evidence IDA]; Any process that modulate…	Interacting selectively with any protein or protein complex (a complex of two or more proteins that may include other nonprotein molecules) [goid 5515] [evidence IPI]	14	0.160361	-1.26699	-1.42377	0	0	0	0
ILMN_1257209	Wipf1	Mus musculus WAS/WASL interacting protein family, member 1 (Wipf1), mRNA.	NM_153138.3	Movement of organelles or other particles along actin filaments, or sliding of actin filaments past each other, mediated by motor proteins [goid 30048] [evidence IDA]	Interacting selectively with monomeric or multimeric forms of actin, including actin filaments [goid 3779] [evidence IEA]	2	0.473864	-1.70849	-1.20286	0	0	0	0
ILMN_1257876	B3gnt1	Mus musculus UDP-GlcNAc:betaGal beta-1,3-N-acetylglucosaminyltransferase 1 (B3gnt1), mRNA.	NM_175383.2		Catalysis of the transfer of a group, e.g. a methyl group, glycosyl group, acyl group, phosphorus-containing, or other groups, from one compound (generally regarded as the donor) to another compound (generally regarded as the acceptor). Transferase is the systematic name for any enzyme of EC class 2 [goid 16740] [evidence IEA]; Catalysis of the transfer of a glycosyl group from one compound (dono…	19	-0.116913	-1.97306	-1.74697	0	0	0	0
ILMN_1257965	Ldha	Mus musculus lactate dehydrogenase A (Ldha), mRNA.	NM_010699.1	The chemical reactions and pathways resulting in the breakdown of a monosaccharide (generally glucose) into pyruvate, with the concomitant production of a small amount of ATP. Pyruvate may be converted to ethanol, lactate, or other small molecules, or fed into the TCA cycle [goid 6096] [evidence IEA]; The process of removal or addition of one or more electrons with or without the concomitant remo…	Catalysis of an oxidation-reduction (redox) reaction, a reversible chemical reaction in which the oxidation state of an atom or atoms within a molecule is altered. One substrate acts as a hydrogen or electron donor and becomes oxidized, while the other acts as hydrogen or electron acceptor and becomes reduced [goid 16491] [evidence IEA]; Interacting selectively with any protein or protein complex…	7	0.142274	0.618952	0.696077	0	0	0	0
ILMN_1258159	Slc2a1	Mus musculus solute carrier family 2 (facilitated glucose transporter), member 1 (Slc2a1), mRNA.	NM_011400.2	The directed movement of substances (such as macromolecules, small molecules, ions) into, out of, within or between cells, or within a multicellular organism [goid 6810] [evidence IEA]; The directed movement of carbohydrate into, out of, within or between cells. Carbohydrates are any of a group of organic compounds based of the general formula Cx(H2O)y [goid 8643] [evidence IEA]; The process wher…	Catalysis of the transfer of a solute or solutes from one side of a membrane to the other according to the reaction: sugar(out) + H+(out) = sugar(in) + H+(in) [goid 5351] [evidence IEA]; Catalysis of the transfer of the hexose monosaccharide glucose from one side of the membrane to the other [goid 5355] [evidence IEA]; Catalysis of the transfer of a specific substance or group of related substanc…	4	0.457678	2.94281	3.28223	0	0	0	0
ILMN_1258449	Zfp672	Mus musculus zinc finger protein 672 (Zfp672), mRNA.	NM_178761.3	Any process that modulates the frequency, rate or extent of DNA-dependent transcription [goid 6355] [evidence IEA]; The synthesis of either RNA on a template of DNA or DNA on a template of RNA [goid 6350] [evidence IEA]	Interacting selectively with zinc (Zn) ions [goid 8270] [evidence IEA]; Interacting selectively with DNA (deoxyribonucleic acid) [goid 3677] [evidence IEA]; Interacting selectively with any metal ion [goid 46872] [evidence IEA]; Interacting selectively with any nucleic acid [goid 3676] [evidence IEA]		0.235688	-1.26249	-1.52782	0	0	0	0
ILMN_1258677	Uhrf1bp1l	Mus musculus UHRF1 (ICBP90) binding protein 1-like (Uhrf1bp1l), mRNA.	NM_029166.1			10	0.314545	0.685266	0.714805	0	0	0	0
ILMN_1259158	Hexdc	Mus musculus hexosaminidase (glycosyl hydrolase family 20, catalytic domain) containing (Hexdc), mRNA.	NM_001001333.1	The chemical reactions and pathways, including anabolism and catabolism, by which living organisms transform chemical substances. Metabolic processes typically transform small molecules, but also include macromolecular processes such as DNA repair and replication, and protein synthesis and degradation [goid 8152] [evidence IEA]; The chemical reactions and pathways involving carbohydrates, any of …	Catalysis of the hydrolysis of various bonds, e.g. C-O, C-N, C-C, phosphoric anhydride bonds, etc. Hydrolase is the systematic name for any enzyme of EC class 3 [goid 16787] [evidence IEA]; Catalysis of the hydrolysis of any glycosyl bond [goid 16798] [evidence IEA]; Catalysis of a biochemical reaction at physiological temperatures. In biologically catalyzed reactions, the reactants are known as …	11	-0.364275	-1.051	-0.880999	7.85171e-07	7.85171e-07	0	0
ILMN_1259339	Cdk5r1	Mus musculus cyclin-dependent kinase 5, regulatory subunit 1 (p35) (Cdk5r1), mRNA.	NM_009871.2	The process whose specific outcome is the progression of the brain over time, from its formation to the mature structure. The brain is one of the two components of the central nervous system and is the center of thought and emotion. It is responsible for the coordination and control of bodily activities and the interpretation of information from the senses (sight, hearing, smell, etc.) [goid 7420…	Catalysis of the transfer of a phosphate group, usually from ATP, to a substrate molecule [goid 16301] [evidence IEA]; Interacting selectively with any protein or protein complex (a complex of two or more proteins that may include other nonprotein molecules) [goid 5515] [evidence IPI]; [goid 16534] [evidence TAS]; Interacting selectively with any protein component of any cytoskeleton (actin, micr…	11	0.0919851	-1.87485	-1.81393	0	0	0	0
ILMN_1259473	Fen1	Mus musculus flap structure specific endonuclease 1 (Fen1), mRNA.	NM_007999.3	The process whereby new strands of DNA are synthesized. The template for replication can either be an existing DNA molecule or RNA [goid 6260] [evidence IMP]; The process of restoring DNA after damage. Genomes are subject to damage by chemical and physical agents in the environment (e.g. UV and ionizing radiations, chemical mutagens, fungal and bacterial toxins, etc.) and by free radicals or alky…	Catalysis of the cleavage of a flap structure in DNA, but not other DNA structures; processes the ends of Okazaki fragments in lagging strand DNA synthesis [goid 48256] [evidence IDA]; Catalysis of the hydrolysis of ester linkages within nucleic acids [goid 4518] [evidence IEA]; Catalysis of the hydrolysis of ester linkages within nucleic acids by creating internal breaks [goid 4519] [evidence IE…	19	-0.0405857	-0.805925	-0.542254	0	0	0	0
ILMN_1259488	Mgea6		NM_146034.1				0.308576	0.707277	0.640203	0	0	0	0
ILMN_1259798	Aprin	Mus musculus androgen-induced proliferation inhibitor (Aprin), mRNA.	NM_175310.5			5	0.180503	-1.32346	-1.22885	0	0	0	0
ILMN_1259949	D10Ertd610e	Mus musculus DNA segment, Chr 10, ERATO Doi 610, expressed (D10Ertd610e), mRNA.	NM_028027.2	Any process that modulates the frequency, rate or extent of Rho protein signal transduction [goid 35023] [evidence IEA]; A series of reactions within the cell that occur as a result of a single trigger reaction or compound [goid 7242] [evidence IEA]	Stimulates the exchange of guanyl nucleotides by a GTPase. Under normal cellular physiological conditions, the concentration of GTP is higher than that of GDP, favoring the replacement of GDP by GTP in association with the GTPase [goid 5085] [evidence IEA]; Stimulates the exchange of guanyl nucleotides by a GTPase of the Rho family. Under normal cellular physiological conditions, the concentratio…	10	-0.140783	-0.752285	-0.620281	3.27974e-10	0.0090336	3.27974e-10	1.67923e-07
ILMN_1260061	D17H6S56E-5	Mus musculus DNA segment, Chr 17, human D6S56E 5 (D17H6S56E-5), mRNA.	NM_033075.2			17	-0.0944872	-1.75378	-1.82367	0	0.00125313	0.00125313	0.00125313
ILMN_1260175	Golga3	Mus musculus golgi autoantigen, golgin subfamily a, 3 (Golga3), mRNA.	NM_008146.3	The process whereby relatively unspecialized cells, e.g. embryonic or regenerative cells, acquire specialized structural and/or functional features that characterize the cells, tissues, or organs of the mature organism or some other relatively stable phase of the organism's life history. Differentiation includes the processes involved in commitment of a cell to a specific fate [goid 30154] [evide…	Interacting selectively with any protein or protein complex (a complex of two or more proteins that may include other nonprotein molecules) [goid 5515] [evidence IPI]	5	0.482225	0.714193	0.636704	0	0	0	0
ILMN_1260448	Plk2	Mus musculus polo-like kinase 2 (Drosophila) (Plk2), mRNA.	NM_152804.1	Progression through the phases of the mitotic cell cycle, the most common eukaryotic cell cycle, which canonically comprises four successive phases called G1, S, G2, and M and includes replication of the genome and the subsequent segregation of chromosomes into daughter cells. In some variant cell cycles nuclear replication or nuclear division may not be followed by cell division, or G1 and G2 ph…	Catalysis of the reaction: ATP + a protein serine/threonine = ADP + protein serine/threonine phosphate [goid 4674] [evidence IEA]; Catalysis of the transfer of a group, e.g. a methyl group, glycosyl group, acyl group, phosphorus-containing, or other groups, from one compound (generally regarded as the donor) to another compound (generally regarded as the acceptor). Transferase is the systematic n…	13	0.284868	0.870408	0.952544	0	0	0	0
ILMN_2418324	Usp54	Mus musculus ubiquitin specific peptidase 54 (Usp54), mRNA.	NM_030180.2	The chemical reactions and pathways resulting in the breakdown of a protein or peptide by hydrolysis of its peptide bonds, initiated by the covalent attachment of a ubiquitin moiety, or multiple ubiquitin moieties, to the protein [goid 6511] [evidence IEA]	Catalysis of the reaction: ubiquitin C-terminal thiolester + H2O = ubiquitin + a thiol. Hydrolysis of esters, including those formed between thiols such as dithiothreitol or glutathione and the C-terminal glycine residue of the polypeptide ubiquitin, and AMP-ubiquitin [goid 4221] [evidence IEA]	14	-0.258598	-0.926884	-1.04603	0	0.00125313	0	0
ILMN_2419138	Vcl	Mus musculus vinculin (Vcl), mRNA.	NM_009502.4	The attachment of a cell, either to another cell or to an underlying substrate such as the extracellular matrix, via cell adhesion molecules [goid 7155] [evidence IDA]; Any process that modulates the frequency, rate or extent of cell migration [goid 30334] [evidence IDA]; Formation of a lamellipodium, a thin sheetlike extension of the surface of a migrating cell [goid 30032] [evidence IDA]	The action of a molecule that contributes to the structural integrity of a complex or assembly within or outside a cell [goid 5198] [evidence IEA]; Interacting selectively with monomeric or multimeric forms of actin, including actin filaments [goid 3779] [evidence IEA]; Interacting selectively with any protein or protein complex (a complex of two or more proteins that may include other nonprotein…	14	0.055154	-1.28674	-1.01457	0	0	0	0
ILMN_2422410	Vps33b	Mus musculus vacuolar protein sorting 33B (yeast) (Vps33b), mRNA.	NM_178070.3	The directed movement of proteins into, out of, within or between cells [goid 15031] [evidence IEA]; The directed movement of substances (such as macromolecules, small molecules, ions) into, out of, within or between cells, or within a multicellular organism [goid 6810] [evidence IEA]; The directed movement of substances, either within a vesicle or in the vesicle membrane, into, out of or within …		7	-0.0667876	-0.699227	-0.903064	0	0.000380023	0	0
ILMN_2422848	Wnt10b	Mus musculus wingless related MMTV integration site 10b (Wnt10b), mRNA.	NM_011718.1	The series of molecular signals initiated by binding of Wnt protein to a frizzled family receptor on the surface of the target cell and ending with a change in cell state [goid 16055] [evidence IEA]; Morphogenesis of an organ. An organ is defined as a tissue or set of tissues that work together to perform a specific function or functions. Morphogenesis is the process by which anatomical structure…	Mediates the transfer of a signal from the outside to the inside of a cell by means other than the introduction of the signal molecule itself into the cell [goid 4871] [evidence IEA]; Interacting selectively with one or more specific sites on a receptor molecule, a macromolecule that undergoes combination with a hormone, neurotransmitter, drug or intracellular messenger to initiate a change in ce…	15	-0.411979	-1.32119	-1.33594	0	0	0	0
ILMN_2431237	Xbp1	Mus musculus X-box binding protein 1 (Xbp1), mRNA.	NM_013842.2	Any process that modulates the frequency, rate or extent of DNA-dependent transcription [goid 6355] [evidence IEA]; The synthesis of either RNA on a template of DNA or DNA on a template of RNA [goid 6350] [evidence IEA]	Interacting selectively with DNA (deoxyribonucleic acid) [goid 3677] [evidence IEA]; The function of binding to a specific DNA sequence in order to modulate transcription. The transcription factor may or may not also interact selectively with a protein or macromolecular complex [goid 3700] [evidence IEA]; Interacting selectively with DNA of a specific nucleotide composition, e.g. GC-rich DNA bind…	11	0.18662	0.81482	1.04335	0	0	0	0
ILMN_2432508	Slc39a13	Mus musculus solute carrier family 39 (metal ion transporter), member 13 (Slc39a13), mRNA.	NM_026721.2	The directed movement of substances (such as macromolecules, small molecules, ions) into, out of, within or between cells, or within a multicellular organism [goid 6810] [evidence IEA]; The directed movement of charged atoms or small charged molecules into, out of, within or between cells [goid 6811] [evidence IEA]; The directed movement of zinc (Zn) ions into, out of, within or between cells [go…	Catalysis of the transfer of metal ions from one side of a membrane to the other [goid 46873] [evidence IEA]; Interacting selectively with zinc (Zn) ions [goid 8270] [evidence IEA]	2	-0.209423	-1.62283	-1.51143	0	7.85171e-07	0	0
ILMN_2435140	Uqcrc2	Mus musculus ubiquinol cytochrome c reductase core protein 2 (Uqcrc2), mRNA.	NM_025899.2	The directed movement of substances (such as macromolecules, small molecules, ions) into, out of, within or between cells, or within a multicellular organism [goid 6810] [evidence IEA]; A process whereby a series of electron carriers operate together to transfer electrons from donors to any of several different terminal electron acceptors to generate a transmembrane electrochemical gradient [goid…	Interacting selectively with any metal ion [goid 46872] [evidence IEA]; Catalysis of a biochemical reaction at physiological temperatures. In biologically catalyzed reactions, the reactants are known as substrates, and the catalysts are naturally occurring macromolecular substances known as enzymes. Enzymes possess specific binding sites for substrates, and are usually composed wholly or largely …	7	-0.442845	-0.784136	-0.646348	0	0	0	0
ILMN_2438212	LOC100040573	PREDICTED: Mus musculus similar to putative transcription factor ZNF131, transcript variant 1 (LOC100040573), mRNA.	XM_001475112.1				-0.243327	0.596656	0.710047	0	0	0	0
ILMN_2447297	Ttc3	Mus musculus tetratricopeptide repeat domain 3 (Ttc3), mRNA.	NM_009441.2		Interacting selectively with any metal ion [goid 46872] [evidence IEA]; Interacting selectively with zinc (Zn) ions [goid 8270] [evidence IEA]		-0.447294	-0.909261	-0.604454	0.000526517	0.026696	0.00166271	0.0118595
ILMN_2453695	Urod	Mus musculus uroporphyrinogen decarboxylase (Urod), mRNA.	NM_009478.3	The chemical reactions and pathways resulting in the formation of heme, any compound of iron complexed in a porphyrin (tetrapyrrole) ring, from less complex precursors [goid 6783] [evidence IEA]; The chemical reactions and pathways involving heme, any compound of iron complexed in a porphyrin (tetrapyrrole) ring [goid 42168] [evidence IMP]; The chemical reactions and pathways resulting in the for…	Catalysis of the reaction: uroporphyrinogen-III = coproporphyrinogen + 4 CO2 [goid 4853] [evidence IDA]; Catalysis of the reaction: uroporphyrinogen-III = coproporphyrinogen + 4 CO2 [goid 4853] [evidence IMP]; Catalysis of the cleavage of C-C, C-O, C-N and other bonds by other means than by hydrolysis or oxidation, or conversely adding a group to a double bond. They differ from other enzymes in t…		-0.00682692	-0.780294	-0.629701	0	0	0	0
ILMN_2460094	Wnt10a	Mus musculus wingless related MMTV integration site 10a (Wnt10a), mRNA.	NM_009518.1	The biological process whose specific outcome is the progression of a multicellular organism over time from an initial condition (e.g. a zygote or a young adult) to a later condition (e.g. a multicellular animal or an aged adult) [goid 7275] [evidence IEA]; The series of molecular signals initiated by binding of Wnt protein to a frizzled family receptor on the surface of the target cell and endin…	Mediates the transfer of a signal from the outside to the inside of a cell by means other than the introduction of the signal molecule itself into the cell [goid 4871] [evidence IEA]; Interacting selectively with one or more specific sites on a receptor molecule, a macromolecule that undergoes combination with a hormone, neurotransmitter, drug or intracellular messenger to initiate a change in ce…	1	-0.00790136	-1.34403	-1.29077	0	0.00125313	0	0
ILMN_2460136	Tnnt1	Mus musculus troponin T1, skeletal, slow (Tnnt1), mRNA.	NM_011618.1		Interacting selectively with any protein or protein complex (a complex of two or more proteins that may include other nonprotein molecules) [goid 5515] [evidence ISO]	7	-0.0712649	-1.89135	-1.97427	0	0	0	0
ILMN_2460168	Wdr1	Mus musculus WD repeat domain 1 (Wdr1), mRNA.	NM_011715.2	The series of events required for an organism to receive an auditory stimulus, convert it to a molecular signal, and recognize and characterize the signal. Sonic stimuli are detected in the form of vibrations and are processed to form a sound [goid 7605] [evidence ISA]	Interacting selectively with monomeric or multimeric forms of actin, including actin filaments [goid 3779] [evidence ISA]	5	0.142226	-1.17314	-1.0615	0	0	0	0
ILMN_2461668	Unc5c	Mus musculus unc-5 homolog C (C. elegans) (Unc5c), mRNA.	NM_009472.3	The biological process whose specific outcome is the progression of a multicellular organism over time from an initial condition (e.g. a zygote or a young adult) to a later condition (e.g. a multicellular animal or an aged adult) [goid 7275] [evidence IEA]; A form of programmed cell death induced by external or internal signals that trigger the activity of proteolytic caspases, whose actions dism…	Combining with an extracellular or intracellular messenger to initiate a change in cell activity [goid 4872] [evidence IEA]; Interacting selectively with any protein or protein complex (a complex of two or more proteins that may include other nonprotein molecules) [goid 5515] [evidence IPI]; A transmembrane receptor activity that responds to the netrin family of ligands and results in chemotaxis …		-0.343778	-2.31167	-3.01386	0	0	0.00125313	0
ILMN_2471793	Ube2l3	Mus musculus ubiquitin-conjugating enzyme E2L 3 (Ube2l3), mRNA.	NM_009456.2	The chemical reactions and pathways resulting in the breakdown of a protein or peptide by hydrolysis of its peptide bonds, initiated by the covalent attachment of a ubiquitin moiety, or multiple ubiquitin moieties, to the protein [goid 6511] [evidence IEA]; The covalent alteration of one or more amino acids occurring in a protein after the protein has been completely translated and released from …	Catalysis of the ligation of two substances with concomitant breaking of a diphosphate linkage, usually in a nucleoside triphosphate. Ligase is the systematic name for any enzyme of EC class 6 [goid 16874] [evidence IEA]; Catalysis of ATP-dependent isopeptide bond formation between the carboxy-terminal residues of a small conjugating protein such as ubiquitin or a ubiquitin-like protein, and a su…	16	0.309981	-1.30861	-1.27846	0	0	0	0
ILMN_2473122	Wrb		NM_207301.1				-0.178939	-1.18007	-0.850727	0	0	0	0
ILMN_2473620	Rsn		NM_019765				-0.268728	-1.16683	-1.1608	0	0	0	0
ILMN_2476139	Tuba6		XM_147357.1				0.147275	-1.53029	-0.860217	0	0	0	0
ILMN_2479359	Tmod3	Mus musculus tropomodulin 3 (Tmod3), mRNA.	NM_016963.2	Any process that stops, prevents or reduces the frequency, rate or extent of the movement of a cell [goid 51271] [evidence ISO]; The binding of a protein or protein complex to the pointed (or minus) end of an actin filament, thus preventing the addition, exchange or removal of further actin subunits [goid 51694] [evidence ISO]	Interacting selectively with monomeric or multimeric forms of actin, including actin filaments [goid 3779] [evidence IEA]; Interacting selectively with tropomyosin, a protein associated with actin filaments both in cytoplasm and, in association with troponin, in the thin filament of striated muscle [goid 5523] [evidence IEA]; Interacting selectively with the minus end of a microtubule [goid 51011…	9	-0.0180486	-1.27563	-0.965867	0	0	0	0
ILMN_2491654	Ubap2	Mus musculus ubiquitin-associated protein 2 (Ubap2), mRNA.	NM_026872.1			4	0.0648201	-0.561801	-0.523256	0	0	0	0
ILMN_2497999	Vkorc1	Mus musculus vitamin K epoxide reductase complex, subunit 1 (Vkorc1), mRNA.	NM_178600.2	The process of removal or addition of one or more electrons with or without the concomitant removal or addition of a proton or protons [goid 55114] [evidence IEA]; The chemical reactions and pathways involving any of the forms of vitamin K, quinone-derived vitamins which are involved in the synthesis of blood-clotting factors in mammals. Vitamin K substances share a methylated naphthoquinone ring…	Catalysis of an oxidation-reduction (redox) reaction, a reversible chemical reaction in which the oxidation state of an atom or atoms within a molecule is altered. One substrate acts as a hydrogen or electron donor and becomes oxidized, while the other acts as hydrogen or electron acceptor and becomes reduced [goid 16491] [evidence IEA]; Catalysis of the reaction: 2-methyl-3-phytyl-1,4-naphthoqui…	7	-0.405582	-0.728781	-0.69214	0	0	0	0
[truncated: 417 more rows]

## Sheet: 7
Figure 3A List of commonly regulated genes by all treatments (1117 genes)
[truncated: 1,118 more rows]
