# Supplementary material for: Spatial Segregation of BMP/Smad Signaling Affects Osteoblast Differentiation in C2C12 Cells
Source: PLoS One. 2011 Oct 5;6(10):e25163. doi: 10.1371/journal.pone.0025163 (PMC3187766; doi:10.1371/journal.pone.0025163)
Supplement: Table S3 — List of BMP-2 induced genes which are dependent on dynamin-dependent endocytosis ( Figure 3B ) (483 genes). Expression signals relative to DMSO are displayed in log2 scale, detection P-values of all treatments are included. (XLSX) [file pone.0025163.s004.xlsx]

## Sheet: Tabelle1
Figure 3B List of BMP-2 induced genes which are dependent on dynamin-dependent endocytosis (483 genes)
PROBE_ID	SYMBOL	DEFINITION	ACCESSION	ONTOLOGY_PROCESS	ONTOLOGY_FUNCTION	BMP-2 + DMSO (Log2)	BMP-2 + Dynasore (Log2)	Dynasore (Log2)	DMSO (detection p-value)	BMP-2 + DMSO (detection p-value)	Dynasore (detection p-value)	BMP-2 + Dynasore (detection p-value)
ILMN_2860959	Dlx2	Mus musculus distal-less homeobox 2 (Dlx2), mRNA.	NM_010054.1	Any process that activates or increases the frequency, rate or extent of transcription from the RNA polymerase II promoter [goid 45944] [evidence IGI]; The biological process whose specific outcome is the progression of a multicellular organism over time from an initial condition (e.g. a zygote or a young adult) to a later condition (e.g. a multicellular animal or an aged adult) [goid 7275] [evid…	Interacting selectively with single-stranded RNA [goid 3727] [evidence IPI]; The function of binding to a specific DNA sequence in order to modulate transcription. The transcription factor may or may not also interact selectively with a protein or macromolecular complex [goid 3700] [evidence IEA]; Interacting selectively with any protein or protein complex (a complex of two or more proteins that …	5.53899	4.05237	1.28877	0.018797	0	0.00125313	0
ILMN_1236889	Selp	Mus musculus selectin, platelet (Selp), mRNA.	NM_011347.1	The immediate defensive reaction (by vertebrate tissue) to infection or injury caused by chemical or physical agents. The process is characterized by local vasodilation, extravasation of plasma into intercellular spaces and accumulation of white blood cells and macrophages [goid 6954] [evidence IMP]; The attachment of a cell, either to another cell or to an underlying substrate such as the extrac…	Interacting selectively with any protein or protein complex (a complex of two or more proteins that may include other nonprotein molecules) [goid 5515] [evidence IPI]; Interacting selectively with any mono-, di- or trisaccharide carbohydrate [goid 5529] [evidence IEA]; The selective, often stoichiometric, interaction of a molecule with one or more specific sites on another molecule [goid 5488] [e…	4.95192	2.79901	0.663887	0.0200501	0	0.0037594	0
ILMN_2739760	Prelp	Mus musculus proline arginine-rich end leucine-rich repeat (Prelp), mRNA.	NM_054077.3	Progression of the cell from its inception to the end of its lifespan [goid 7569] [evidence IDA]	Interacting selectively with any protein or protein complex (a complex of two or more proteins that may include other nonprotein molecules) [goid 5515] [evidence IEA]	4.60681	-1.83947	-3.13538	0	0	0.00877193	0.00125313
ILMN_2690596	Hey1	Mus musculus hairy/enhancer-of-split related with YRPW motif 1 (Hey1), mRNA.	NM_010423.2	The series of molecular signals initiated by binding of an extracellular ligand to a Notch receptor on the surface of the target cell [goid 7219] [evidence IEA]; Any process that modulates the frequency, rate or extent of DNA-dependent transcription [goid 6355] [evidence IEA]; The synthesis of either RNA on a template of DNA or DNA on a template of RNA [goid 6350] [evidence IEA]; The biological p…	Interacting selectively with DNA (deoxyribonucleic acid) [goid 3677] [evidence IEA]; Plays a role in regulating transcription; may bind a promoter or enhancer DNA sequence or interact with a DNA-binding transcription factor [goid 30528] [evidence IEA]; Interacting selectively with any protein or protein complex (a complex of two or more proteins that may include other nonprotein molecules) [goid …	4.03506	3.47197	0.453316	0	0	0	0
ILMN_1242999	Avpr1a	Mus musculus arginine vasopressin receptor 1A (Avpr1a), mRNA.	NM_016847.2	The regulation of blood pressure mediated by the signaling molecule vasopressin. Vasopressin is produced in the hypothalamus, and affects vasoconstriction, and renal water transport [goid 1992] [evidence IGI]; The series of molecular signals generated as a consequence of a G-protein coupled receptor binding to its physiological ligand [goid 7186] [evidence IEA]; The cascade of processes by which …	A receptor that binds an extracellular ligand and transmits the signal to a heterotrimeric G-protein complex. These receptors are characteristically seven-transmembrane receptors and are made up of hetero- or homodimers [goid 4930] [evidence IEA]; Combining with an extracellular or intracellular messenger to initiate a change in cell activity [goid 4872] [evidence IEA]; Mediates the transfer of a…	4.02251	1.4799	-0.857327	1.96293e-05	0.0102041	3.84734e-05	0
ILMN_2591361	LOC100048845	PREDICTED: Mus musculus similar to CD28 antigen (LOC100048845), mRNA.	XM_001479169.1			3.91645	2.68752	2.19696	0.0132694	0.0234994	3.14068e-06	1.96293e-05
ILMN_2742912	Gpr176	Mus musculus G protein-coupled receptor 176 (Gpr176), mRNA.	NM_201367.2	The series of molecular signals generated as a consequence of a G-protein coupled receptor binding to its physiological ligand [goid 7186] [evidence IEA]; The cascade of processes by which a signal interacts with a receptor, causing a change in the level or activity of a second messenger or other downstream target, and ultimately effecting a change in the functioning of the cell [goid 7165] [evid…	A receptor that binds an extracellular ligand and transmits the signal to a heterotrimeric G-protein complex. These receptors are characteristically seven-transmembrane receptors and are made up of hetero- or homodimers [goid 4930] [evidence IEA]; Combining with an extracellular or intracellular messenger to initiate a change in cell activity [goid 4872] [evidence IEA]; Mediates the transfer of a…	3.89556	1.66448	0.58525	0.0325814	0.00125313	0.0112782	0.00125313
ILMN_2739544	Stc2	Mus musculus stanniocalcin 2 (Stc2), mRNA.	NM_011491.3	Any process specifically pertinent to the functioning of integrated living units: cells, tissues, organs, and organisms. A process is a collection of molecular events with a defined beginning and end [goid 8150] [evidence ND ]	The action characteristic of a hormone, any substance formed in very small amounts in one specialized organ or group of cells and carried (sometimes in the bloodstream) to another organ or group of cells in the same organism, upon which it has a specific regulatory action. The term was originally applied to agents with a stimulatory physiological action in vertebrate animals (as opposed to a chal…	3.89254	2.15823	1.97134	0.00877193	0	0	0
ILMN_2932662	Rasl11a	Mus musculus RAS-like, family 11, member A (Rasl11a), mRNA.	NM_026864.1	Any series of molecular signals in which a small monomeric GTPase relays one or more of the signals [goid 7264] [evidence IEA]	Interacting selectively with GTP, guanosine triphosphate [goid 5525] [evidence IEA]; Interacting selectively with a nucleotide, any compound consisting of a nucleoside that is esterified with (ortho)phosphate or an oligophosphate at any hydroxyl group on the ribose or deoxyribose moiety [goid 166] [evidence IEA]	3.83929	1.99675	0.57704	0.00250627	0	0.00125313	0
ILMN_2507286	Tnfsf13b	Mus musculus tumor necrosis factor (ligand) superfamily, member 13b (Tnfsf13b), mRNA.	NM_033622.1	Any process that activates or increases the frequency, rate, or extent of germinal center formation [goid 2636] [evidence IMP]; The process of providing, via surface-bound receptor-ligand pairs, a second, antigen-independent, signal in addition to that provided by the T cell receptor to augment T cell activation [goid 31295] [evidence IDA]; Any process that activates or increases the rate or exte…	Functions to control the survival, growth, differentiation and effector function of tissues and cells [goid 5125] [evidence IEA]; Interacting selectively with the tumor necrosis factor receptor [goid 5164] [evidence IEA]	3.725	2.33274	1.85815	0.0107482	0.0444752	7.06654e-06	3.14068e-06
ILMN_1252459	Zfp280c	Mus musculus zinc finger protein 280c (Zfp280c), mRNA.	NM_153532.2	Any process that modulates the frequency, rate or extent of DNA-dependent transcription [goid 6355] [evidence IEA]; The synthesis of either RNA on a template of DNA or DNA on a template of RNA [goid 6350] [evidence IEA]	Interacting selectively with zinc (Zn) ions [goid 8270] [evidence IEA]; Interacting selectively with DNA (deoxyribonucleic acid) [goid 3677] [evidence IEA]; Interacting selectively with any metal ion [goid 46872] [evidence IEA]	3.66065	1.88304	0.82106	0.0401002	0.00125313	0.00501253	0.00125313
ILMN_2625520	Hsf2	Mus musculus heat shock factor 2 (Hsf2), mRNA.	NM_008297.2	The process of formation of spermatozoa, including spermatocytogenesis and spermiogenesis [goid 7283] [evidence IMP]; Any process that modulates the frequency, rate or extent of DNA-dependent transcription [goid 6355] [evidence IEA]; A change in state or activity of a cell or an organism (in terms of movement, secretion, enzyme production, gene expression, etc.) as a result of a disturbance in or…	Interacting selectively with DNA of a specific nucleotide composition, e.g. GC-rich DNA binding, or with a specific sequence motif or type of DNA e.g. promotor binding or rDNA binding [goid 43565] [evidence IEA]; The function of binding to a specific DNA sequence in order to modulate transcription. The transcription factor may or may not also interact selectively with a protein or macromolecular …	3.59298	1.39972	1.36714	0.0263158	0.00125313	0.00125313	0.00250627
ILMN_1242054	Bard1	Mus musculus BRCA1 associated RING domain 1 (Bard1), mRNA.	NM_007525.2		Interacting selectively with any metal ion [goid 46872] [evidence IEA]; Interacting selectively with zinc (Zn) ions [goid 8270] [evidence IEA]; Interacting selectively with an RNA molecule or a portion thereof [goid 3723] [evidence ISO]; Interacting selectively with any protein or protein complex (a complex of two or more proteins that may include other nonprotein molecules) [goid 5515] [evidence…	3.53837	2.50643	1.92416	0.0488722	0.0388471	0.00125313	0
ILMN_1254554	LOC100047670	PREDICTED: Mus musculus similar to required for meiotic nuclear division 5 homolog A (LOC100047670), mRNA.	XM_001476942.1			3.50163	2.26766	2.02565	0.0463659	0.0250627	0	0
ILMN_1257987	Slc7a3	Mus musculus solute carrier family 7 (cationic amino acid transporter, y+ system), member 3 (Slc7a3), mRNA.	NM_007515.2	The directed movement of amino acids, organic acids containing one or more amino substituents, into, out of, within or between cells [goid 6865] [evidence IEA]; The directed movement of substances (such as macromolecules, small molecules, ions) into, out of, within or between cells, or within a multicellular organism [goid 6810] [evidence IEA]; The directed movement of arginine, 2-amino-5-guanidi…	Catalysis of the transfer of a positively charged amino acid from one side of the membrane to the other [goid 15326] [evidence IDA]; Catalysis of the stereospecific transfer of arginine, 2-amino-5-guanidinopentanoic acid, across a biological membrane [goid 15181] [evidence IDA]; Catalysis of the transfer of L-lysine from one side of a membrane to the other. L-lysine is 2,6-diaminohexanoic acid [g…	3.49406	2.01775	1.94194	0.0124654	0.000706654	0.00204223	0.00453515
ILMN_1229726	Fibcd1	Mus musculus fibrinogen C domain containing 1 (Fibcd1), mRNA.	NM_178887.3	The cascade of processes by which a signal interacts with a receptor, causing a change in the level or activity of a second messenger or other downstream target, and ultimately effecting a change in the functioning of the cell [goid 7165] [evidence IEA]	Interacting selectively with one or more specific sites on a receptor molecule, a macromolecule that undergoes combination with a hormone, neurotransmitter, drug or intracellular messenger to initiate a change in cell function [goid 5102] [evidence IEA]	3.47106	1.75565	-0.922548	0.00125313	0	0.0037594	0
ILMN_1251225	Zfp418	Mus musculus zinc finger protein 418 (Zfp418), mRNA.	NM_146179.2		Interacting selectively with any metal ion [goid 46872] [evidence IEA]; Interacting selectively with zinc (Zn) ions [goid 8270] [evidence IEA]	3.46246	1.32541	0.843611	0.0451128	0.0350877	0.00877193	0.0162907
ILMN_1253204	Hipk3	Mus musculus homeodomain interacting protein kinase 3 (Hipk3), mRNA.	NM_010434.1	Any process that modulates the frequency, rate or extent of DNA-dependent transcription [goid 6355] [evidence IEA]; Any process that stops, prevents or reduces the frequency, rate or extent of JUN kinase activity [goid 43508] [evidence IMP]; The posttranslational phosphorylation of peptidyl-serine to form peptidyl-O-phospho-L-serine [goid 18105] [evidence IDA]; Any process that stops, prevents or…	Interacting selectively with any protein or protein complex (a complex of two or more proteins that may include other nonprotein molecules) [goid 5515] [evidence IPI]; Interacting selectively with any protein or protein complex (a complex of two or more proteins that may include other nonprotein molecules) [goid 5515] [evidence ISS]; Catalysis of the reaction: ATP + a protein serine/threonine = A…	3.36954	2.03901	1.6653	0.0325814	0.00125313	0.00125313	0
ILMN_2757356	Homez	Mus musculus homeodomain leucine zipper-encoding gene (Homez), mRNA.	NM_183174.2	Any process that modulates the frequency, rate or extent of DNA-dependent transcription [goid 6355] [evidence IEA]; The synthesis of either RNA on a template of DNA or DNA on a template of RNA [goid 6350] [evidence IEA]; Any process that modulates the frequency, rate or extent of the synthesis of either RNA on a template of DNA or DNA on a template of RNA [goid 45449] [evidence IEA]; Any process …	Interacting selectively with DNA of a specific nucleotide composition, e.g. GC-rich DNA binding, or with a specific sequence motif or type of DNA e.g. promotor binding or rDNA binding [goid 43565] [evidence IEA]; The function of binding to a specific DNA sequence in order to modulate transcription. The transcription factor may or may not also interact selectively with a protein or macromolecular …	3.35746	1.31328	0.558076	0.0131195	0.0469186	0.00697075	0.0463824
ILMN_2687169	Id3	Mus musculus inhibitor of DNA binding 3 (Id3), mRNA.	NM_008321.1	The process whose specific outcome is the progression of the heart over time, from its formation to the mature structure. The heart is a hollow, muscular organ, which, by contracting rhythmically, keeps up the circulation of the blood [goid 7507] [evidence IGI]; Any process that stops, prevents or reduces the frequency, rate or extent of transcription from an RNA polymerase II promoter [goid 122]…	Interacting selectively with any protein or protein complex (a complex of two or more proteins that may include other nonprotein molecules) [goid 5515] [evidence IPI]; Interacting selectively with a specific domain of a protein [goid 19904] [evidence IDA]; Plays a role in regulating transcription; may bind a promoter or enhancer DNA sequence or interact with a DNA-binding transcription factor [go…	3.31644	2.51132	-0.324477	0	0	0	0
ILMN_2778530	Ppan	Mus musculus peter pan homolog (Drosophila) (Ppan), mRNA.	NM_145610.1	Any process whereby external signals modulate the frequency, rate or extent of cell growth, the irreversible increase in size of a cell over time [goid 1560] [evidence ISO]	Elemental activities, such as catalysis or binding, describing the actions of a gene product at the molecular level. A given gene product may exhibit one or more molecular functions [goid 3674] [evidence ND ]	3.27013	1.96761	1.34267	0.0338346	0.0213033	0.00125313	0.00125313
ILMN_3160592	AA415398	Mus musculus expressed sequence AA415398 (AA415398), mRNA.	NM_001004178.1			3.23205	2.30781	1.96693	0.0200501	0.00125313	0	0
ILMN_2710484	Rufy3	Mus musculus RUN and FYVE domain containing 3 (Rufy3), mRNA.	NM_027530.2	The process whereby relatively unspecialized cells, e.g. embryonic or regenerative cells, acquire specialized structural and/or functional features that characterize the cells, tissues, or organs of the mature organism or some other relatively stable phase of the organism's life history. Differentiation includes the processes involved in commitment of a cell to a specific fate [goid 30154] [evide…	Interacting selectively with any protein or protein complex (a complex of two or more proteins that may include other nonprotein molecules) [goid 5515] [evidence IPI]	3.20634	1.44084	0.142611	8.59766e-05	0.00106323	0.00020861	4.09968e-08
ILMN_2662527	Spna1	Mus musculus spectrin alpha 1 (Spna1), mRNA.	NM_011465.3	The binding of a protein or protein complex to the barbed (or plus) end of an actin filament, thus preventing the addition, exchange or removal of further actin subunits [goid 51016] [evidence IEA]; Any process that modulates the surface configuration of a cell [goid 8360] [evidence IEA]; The process whose specific outcome is the progression of the myeloid and lymphoid derived organ/tissue system…	Interacting selectively with monomeric or multimeric forms of actin, including actin filaments [goid 3779] [evidence IEA]; Interacting selectively with calcium ions (Ca2+) [goid 5509] [evidence IEA]	3.20622	1.06105	0.393899	0.0300752	0.0275689	0.0175439	0.0150376
ILMN_2611343	Galr2	Mus musculus galanin receptor 2 (Galr2), mRNA.	NM_010254.3	The series of molecular signals generated as a consequence of a G-protein coupled receptor binding to its physiological ligand [goid 7186] [evidence IEA]; The cascade of processes by which a signal interacts with a receptor, causing a change in the level or activity of a second messenger or other downstream target, and ultimately effecting a change in the functioning of the cell [goid 7165] [evid…	A receptor that binds an extracellular ligand and transmits the signal to a heterotrimeric G-protein complex. These receptors are characteristically seven-transmembrane receptors and are made up of hetero- or homodimers [goid 4930] [evidence IEA]; Combining with an extracellular or intracellular messenger to initiate a change in cell activity [goid 4872] [evidence IEA]; Mediates the transfer of a…	3.20158	2.31394	1.84223	0.0225564	0.00250627	0	0
ILMN_2743013	Ncf4	Mus musculus neutrophil cytosolic factor 4 (Ncf4), mRNA.	NM_008677.1	Any process that mediates interactions between a cell and its surroundings. Encompasses interactions such as signaling or attachment between one cell and another cell, between a cell and an extracellular matrix, or between a cell and any other aspect of its environment [goid 7154] [evidence IEA]	Interacting selectively with any inositol-containing glycerophospholipid [goid 35091] [evidence IEA]; Interacting selectively with any protein or protein complex (a complex of two or more proteins that may include other nonprotein molecules) [goid 5515] [evidence IPI]	3.17282	0.802279	-0.332569	0.0112782	0.00125313	0.0426065	0.0100251
ILMN_1216663	DXBwg1396e		NM_029836.1			3.09184	1.8205	1.27665	0.00626566	0.00125313	0	0
ILMN_2615369	Dnajc18	Mus musculus DnaJ (Hsp40) homolog, subfamily C, member 18 (Dnajc18), mRNA.	NM_029669.3	The process of assisting in the covalent and noncovalent assembly of single chain polypeptides or multisubunit complexes into the correct tertiary structure [goid 6457] [evidence IEA]	Interacting selectvely with a heat shock protein, any protein synthesized or activated in response to heat shock [goid 31072] [evidence IEA]; Interacting selectively with an unfolded protein [goid 51082] [evidence IEA]	2.98978	1.15406	0.479698	0.0112782	0.00125313	0.0037594	0.00125313
ILMN_3074058	Polr3g	Mus musculus polymerase (RNA) III (DNA directed) polypeptide G (Polr3g), mRNA.	NM_001081176.1	The synthesis of either RNA on a template of DNA or DNA on a template of RNA [goid 6350] [evidence IEA]		2.97032	1.88833	1.54575	0.0100251	0.00125313	0	0
ILMN_1258450	Setd7	Mus musculus SET domain containing (lysine methyltransferase) 7 (Setd7), mRNA.	NM_080793.5	Any process that modulates the frequency, rate or extent of DNA-dependent transcription [goid 6355] [evidence IEA]; The synthesis of either RNA on a template of DNA or DNA on a template of RNA [goid 6350] [evidence IEA]; The alteration of DNA or protein in chromatin, which may result in changing the chromatin structure [goid 16568] [evidence IEA]	Catalysis of the transfer of a group, e.g. a methyl group, glycosyl group, acyl group, phosphorus-containing, or other groups, from one compound (generally regarded as the donor) to another compound (generally regarded as the acceptor). Transferase is the systematic name for any enzyme of EC class 2 [goid 16740] [evidence IEA]; Catalysis of the transfer of a methyl group to an acceptor molecule […	2.96433	1.73028	1.25742	0.00113379	0.000804015	3.14068e-06	0
ILMN_2750515	Fos	Mus musculus FBJ osteosarcoma oncogene (Fos), mRNA.	NM_010234.2	The process whose specific outcome is the progression of nervous tissue over time, from its formation to its mature state [goid 7399] [evidence IMP]; Any process that modulates the frequency, rate or extent of DNA-dependent transcription [goid 6355] [evidence IDA]; Any process that modulates the frequency, rate or extent of DNA-dependent transcription [goid 6355] [evidence IMP]; A change in state…	The function of binding to a specific DNA sequence in order to modulate transcription. The transcription factor may or may not also interact selectively with a protein or macromolecular complex [goid 3700] [evidence IDA]; The function of binding to a specific DNA sequence in order to modulate transcription. The transcription factor may or may not also interact selectively with a protein or macrom…	2.96151	2.26878	2.00944	0.00626566	0.00125313	0	0
ILMN_1222872	Wbscr16	Mus musculus Williams-Beuren syndrome chromosome region 16 homolog (human) (Wbscr16), mRNA.	NM_033572.1		Stimulates the exchange of guanyl nucleotides by a GTPase of the Ran family. Under normal cellular physiological conditions, the concentration of GTP is higher than that of GDP, favoring the replacement of GDP by GTP in association with the GTPase [goid 5087] [evidence NAS]	2.90126	1.16263	0.283961	0.00626566	0.00125313	0.00125313	0
ILMN_2684250	Hhip	Mus musculus Hedgehog-interacting protein (Hhip), mRNA.	NM_020259.3	The cascade of processes by which a signal interacts with a receptor, causing a change in the level or activity of a second messenger or other downstream target, and ultimately effecting a change in the functioning of the cell [goid 7165] [evidence IDA]; The series of molecular signals generated as a consequence of activation of the transmembrane protein Smoothened [goid 7224] [evidence IMP]; The…	Interacting selectively with any protein or protein complex (a complex of two or more proteins that may include other nonprotein molecules) [goid 5515] [evidence IPI]	2.84316	1.22485	0.871223	0.0112782	0.0325814	0.00125313	0.00125313
ILMN_2638186	Frs3	Mus musculus fibroblast growth factor receptor substrate 3 (Frs3), mRNA.	NM_144939.2		Interacting selectively with the insulin receptor [goid 5158] [evidence IEA]	2.83396	1.53881	1.16853	0.00626566	0.00125313	0	0
ILMN_1224333	Osbpl11	Mus musculus oxysterol binding protein-like 11 (Osbpl11), mRNA.	NM_176840.2	The directed movement of substances (such as macromolecules, small molecules, ions) into, out of, within or between cells, or within a multicellular organism [goid 6810] [evidence IEA]; The directed movement of lipids into, out of, within or between cells. Lipids are compounds soluble in an organic solvent but not, or sparingly, in an aqueous solvent [goid 6869] [evidence IEA]; The chemical react…		2.83048	0.818589	0.669036	0.0075188	0.00125313	0.00125313	0.00626566
ILMN_1221789	Osbpl6	Mus musculus oxysterol binding protein-like 6 (Osbpl6), mRNA.	NM_145525.2	The directed movement of substances (such as macromolecules, small molecules, ions) into, out of, within or between cells, or within a multicellular organism [goid 6810] [evidence IEA]; The directed movement of lipids into, out of, within or between cells. Lipids are compounds soluble in an organic solvent but not, or sparingly, in an aqueous solvent [goid 6869] [evidence IEA]; The chemical react…		2.81172	2.037	1.68436	0.00626566	0.00125313	0	0
ILMN_2661168	Mobkl2c	Mus musculus MOB1, Mps One Binder kinase activator-like 2C (yeast) (Mobkl2c), mRNA.	NM_175308.4		Interacting selectively with any metal ion [goid 46872] [evidence IEA]; Interacting selectively with zinc (Zn) ions [goid 8270] [evidence IEA]; Catalysis of the transfer of a phosphate group, usually from ATP, to a substrate molecule [goid 16301] [evidence IEA]; Interacting selectively with any protein or protein complex (a complex of two or more proteins that may include other nonprotein molecul…	2.80503	1.17453	0.689798	0.000380023	0.0456035	7.85171e-05	9.50057e-05
ILMN_1257552	Tars	Mus musculus threonyl-tRNA synthetase (Tars), mRNA.	NM_033074.3	The process of coupling threonine to threonyl-tRNA, catalyzed by threonyl-tRNA synthetase. In tRNA aminoacylation, the amino acid is first activated by linkage to AMP and then transferred to either the 2'- or the 3'-hydroxyl group of the 3'-adenosine residue of the tRNA [goid 6435] [evidence IEA]; The synthesis of aminoacyl tRNA by the formation of an ester bond between the 3'-hydroxyl group of t…	Catalysis of the formation of aminoacyl-tRNA from ATP, amino acid, and tRNA with the release of pyrophosphate and AMP [goid 4812] [evidence IEA]; Interacting selectively with a nucleotide, any compound consisting of a nucleoside that is esterified with (ortho)phosphate or an oligophosphate at any hydroxyl group on the ribose or deoxyribose moiety [goid 166] [evidence IEA]; Catalysis of the ligati…	2.8048	1.30092	1.29405	0.0030182	3.14068e-06	3.14068e-06	0.000153894
ILMN_1225090	Gdf9	Mus musculus growth differentiation factor 9 (Gdf9), mRNA.	NM_008110.1	Any process that stops, prevents or reduces the frequency, rate or extent of cell growth [goid 30308] [evidence IMP]; The process by which an oocyte irreversibly increases in size over time by accretion and biosynthetic production of matter similar to that already present [goid 1555] [evidence IMP]	Functions to control the survival, growth, differentiation and effector function of tissues and cells [goid 5125] [evidence IEA]; The function that stimulates a cell to grow or proliferate. Most growth factors have other actions besides the induction of cell growth or proliferation [goid 8083] [evidence IEA]	2.79039	1.77263	1.2493	0.00626566	0.00125313	0	0
ILMN_2859847	Pygl	Mus musculus liver glycogen phosphorylase (Pygl), mRNA.	NM_133198.1	The chemical reactions and pathways involving carbohydrates, any of a group of organic compounds based of the general formula Cx(H2O)y. Includes the formation of carbohydrate derivatives by the addition of a carbohydrate residue to another molecule [goid 5975] [evidence IEA]; The chemical reactions and pathways involving glycogen, a polydisperse, highly branched glucan composed of chains of D-glu…	Interacting selectively with a nucleotide, any compound consisting of a nucleoside that is esterified with (ortho)phosphate or an oligophosphate at any hydroxyl group on the ribose or deoxyribose moiety [goid 166] [evidence IEA]; Catalysis of a biochemical reaction at physiological temperatures. In biologically catalyzed reactions, the reactants are known as substrates, and the catalysts are natu…	2.78934	1.50133	1.33321	0.000283447	0.00477698	7.06654e-06	3.14068e-06
ILMN_1223318	4833420G17Rik	Mus musculus RIKEN cDNA 4833420G17 gene (4833420G17Rik), mRNA.	NM_026127.3			2.78333	1.2785	0.632613	0.00626566	0.00125313	0.00125313	0
ILMN_2965399	Igsf11	Mus musculus immunoglobulin superfamily, member 11 (Igsf11), mRNA.	NM_170599.2	Any process that modulates the frequency, rate or extent of cell growth [goid 1558] [evidence IEA]; The attachment of a cell, either to another cell or to an underlying substrate such as the extracellular matrix, via cell adhesion molecules [goid 7155] [evidence IEA]	Combining with an extracellular or intracellular messenger to initiate a change in cell activity [goid 4872] [evidence IEA]; Interacting selectively with any protein or protein complex (a complex of two or more proteins that may include other nonprotein molecules) [goid 5515] [evidence IEA]	2.76612	1.16845	0.66971	0.000161704	0.00948976	5.6674e-07	5.6674e-07
ILMN_2996904	Obfc2a	Mus musculus oligonucleotide/oligosaccharide-binding fold containing 2A (Obfc2a), mRNA.	NM_028696.2		Interacting selectively with any nucleic acid [goid 3676] [evidence IEA]; Interacting selectively with an RNA molecule or a portion thereof [goid 3723] [evidence IDA]; Interacting selectively with single-stranded DNA [goid 3697] [evidence IDA]	2.76042	1.33126	1.09645	0.00877193	0.0350877	0.00125313	0.00125313
ILMN_3152506	Atp11c	Mus musculus ATPase, class VI, type 11C (Atp11c), transcript variant 1, mRNA.	NM_001037863.1	The directed movement of substances (such as macromolecules, small molecules, ions) into, out of, within or between cells, or within a multicellular organism [goid 6810] [evidence IEA]; The directed movement of phospholipids into, out of, within or between cells. Phospholipids are any lipids containing phosphoric acid as a mono- or diester [goid 15914] [evidence IEA]; The chemical reactions and p…	Catalysis of the hydrolysis of various bonds, e.g. C-O, C-N, C-C, phosphoric anhydride bonds, etc. Hydrolase is the systematic name for any enzyme of EC class 3 [goid 16787] [evidence IEA]; Interacting selectively with magnesium (Mg) ions [goid 287] [evidence IEA]; Interacting selectively with a nucleotide, any compound consisting of a nucleoside that is esterified with (ortho)phosphate or an oli…	2.75957	0.986144	0.726561	0.000153894	0.0107482	7.06654e-06	6.35989e-05
ILMN_3160750	AA467197	Mus musculus expressed sequence AA467197 (AA467197), mRNA.	NM_001004174.1			2.74455	2.01995	1.29088	0.00877193	0.0250627	0	0
ILMN_2735995	Samd4	Mus musculus sterile alpha motif domain containing 4 (Samd4), transcript variant 1, mRNA.	NM_001037221.1	Any process that activates or increases the frequency, rate or extent of the chemical reactions and pathways resulting in the formation of proteins by the translation of mRNA [goid 45727] [evidence ISO]	Antagonizes ribosome-mediated translation of mRNA into a polypeptide [goid 30371] [evidence ISO]	2.74326	1.67088	1.24031	0.0055025	0.0253553	0.0122202	0.0110522
ILMN_2765224	Bcam	Mus musculus basal cell adhesion molecule (Bcam), mRNA.	NM_020486.2	The attachment of a cell, either to another cell or to an underlying substrate such as the extracellular matrix, via cell adhesion molecules [goid 7155] [evidence IDA]	Combining with a laminin, a glycoprotein that constitutes the majority of proteins in the basement membrane, to initiate a change in cell activity [goid 5055] [evidence IDA]	2.71663	0.592266	-0.291766	0.0075188	0.0250627	0.0288221	0.0125313
ILMN_2942353	Ccl25	Mus musculus chemokine (C-C motif) ligand 25 (Ccl25), mRNA.	NM_009138.1	The immediate defensive reaction (by vertebrate tissue) to infection or injury caused by chemical or physical agents. The process is characterized by local vasodilation, extravasation of plasma into intercellular spaces and accumulation of white blood cells and macrophages [goid 6954] [evidence IEA]; Any immune system process that functions in the calibrated response of an organism to a potential…	The function of a family of chemotactic pro-inflammatory activation-inducible cytokines acting primarily upon hemopoietic cells in immunoregulatory processes; all chemokines possess a number of conserved cysteine residues involved in intramolecular disulfide bond formation [goid 8009] [evidence IDA]; Functions to control the survival, growth, differentiation and effector function of tissues and c…	2.69131	1.60892	1.53068	0.000490732	0.00331735	0	0
ILMN_2718330	Cish	Mus musculus cytokine inducible SH2-containing protein (Cish), mRNA.	NM_009895.3	Any process that modulates the frequency, rate or extent of cell growth [goid 1558] [evidence IEA]; Any process that stops, prevents or reduces the frequency, rate or extent of signal transduction [goid 9968] [evidence IEA]; The chemical reactions and pathways resulting in the breakdown of a protein or peptide by hydrolysis of its peptide bonds, initiated by the covalent attachment of a ubiquitin…	Interacting selectively with any protein or protein complex (a complex of two or more proteins that may include other nonprotein molecules) [goid 5515] [evidence IPI]	2.66986	1.16684	0.644708	0.00125313	0	0	0
ILMN_2755059	2900064A13Rik	Mus musculus RIKEN cDNA 2900064A13 gene (2900064A13Rik), mRNA.	NM_133749.2	Any process specifically pertinent to the functioning of integrated living units: cells, tissues, organs, and organisms. A process is a collection of molecular events with a defined beginning and end [goid 8150] [evidence ND ]	Elemental activities, such as catalysis or binding, describing the actions of a gene product at the molecular level. A given gene product may exhibit one or more molecular functions [goid 3674] [evidence ND ]	2.64642	0.859671	0.732116	0.00626566	0.00125313	0.00125313	0.00125313
ILMN_1239653	Clcc1	Mus musculus chloride channel CLIC-like 1 (Clcc1), mRNA.	NM_145543.1			2.63077	1.3052	1.12798	0.00626566	0.0100251	0	0
ILMN_2756950	Trim54	Mus musculus tripartite motif-containing 54 (Trim54), mRNA.	NM_021447.1	The process whereby relatively unspecialized cells, e.g. embryonic or regenerative cells, acquire specialized structural and/or functional features that characterize the cells, tissues, or organs of the mature organism or some other relatively stable phase of the organism's life history. Differentiation includes the processes involved in commitment of a cell to a specific fate [goid 30154] [evide…	Interacting selectively with zinc (Zn) ions [goid 8270] [evidence IEA]; Interacting selectively with any protein or protein complex (a complex of two or more proteins that may include other nonprotein molecules) [goid 5515] [evidence IEA]; Interacting selectively with microtubules, filaments composed of tubulin monomers [goid 8017] [evidence IDA]; Interacting selectively with any metal ion [goid …	2.6102	1.58456	1.18085	0.00626566	0.00250627	0	0
ILMN_2498878	Freq		NM_019681	Any process that activates or increases the frequency, rate or extent of synaptic transmission, the process of communication from a neuron to a target (neuron, muscle, or secretory cell) across a synapse [goid 50806] [evidence TAS]	Interacting selectively with calcium ions (Ca2+) [goid 5509] [evidence TAS]	2.57132	1.08664	0.82071	1.17864e-05	0.000999871	0.000127588	0.000979326
ILMN_2680628	3110049J23Rik	Mus musculus RIKEN cDNA 3110049J23 gene (3110049J23Rik), mRNA.	NM_026085.2	The chemical reactions and pathways resulting in the formation of substances; typically the energy-requiring part of metabolism in which simpler substances are transformed into more complex ones [goid 9058] [evidence IEA]	Catalysis of the geometric or structural changes within one molecule. Isomerase is the systematic name for any enzyme of EC class 5 [goid 16853] [evidence IEA]; Catalysis of a biochemical reaction at physiological temperatures. In biologically catalyzed reactions, the reactants are known as substrates, and the catalysts are naturally occurring macromolecular substances known as enzymes. Enzymes p…	2.56645	1.71625	1.62253	0.0037594	0.00125313	0	0
ILMN_1254684	Nmd3	Mus musculus NMD3 homolog (S. cerevisiae) (Nmd3), mRNA.	NM_133787.2	The directed movement of proteins into, out of, within or between cells [goid 15031] [evidence IEA]; The directed movement of substances (such as macromolecules, small molecules, ions) into, out of, within or between cells, or within a multicellular organism [goid 6810] [evidence IEA]; The directed movement of a ribosomal large subunit from the nucleus into the cytoplasm [goid 55] [evidence ISO]	Interacting selectively with any part of the larger ribosomal subunit [goid 43023] [evidence ISO]	2.53893	1.01642	0.912109	0.00250627	0.00125313	0	0
ILMN_2721460	Armetl1	Mus musculus arginine-rich, mutated in early stage tumors-like 1 (Armetl1), mRNA.	NM_177647.4		The function that stimulates a cell to grow or proliferate. Most growth factors have other actions besides the induction of cell growth or proliferation [goid 8083] [evidence IEA]	2.52898	1.81408	1.6705	0.00501253	0.00125313	0	0
ILMN_1237571	Mrgpra2		NM_153101	The series of molecular signals generated as a consequence of a G-protein coupled receptor binding to its physiological ligand [goid 7186] [evidence IEA]; The cascade of processes by which a signal interacts with a receptor, causing a change in the level or activity of a second messenger or other downstream target, and ultimately effecting a change in the functioning of the cell [goid 7165] [evid…	A receptor that binds an extracellular ligand and transmits the signal to a heterotrimeric G-protein complex. These receptors are characteristically seven-transmembrane receptors and are made up of hetero- or homodimers [goid 4930] [evidence IEA]; Combining with an extracellular or intracellular messenger to initiate a change in cell activity [goid 4872] [evidence IEA]; Mediates the transfer of a…	2.5181	0.57435	0.361475	0.00723614	0.0317217	0.000804015	0.00621934
ILMN_2950270	D5Ertd135e	Mus musculus DNA segment, Chr 5, ERATO Doi 135, expressed (D5Ertd135e), mRNA.	NM_172490.1			2.51517	1.98591	1.97981	0.0037594	0.00125313	0	0
ILMN_2625279	Pacrg	Mus musculus Park2 co-regulated (Pacrg), mRNA.	NM_027032.2	Any process specifically pertinent to the functioning of integrated living units: cells, tissues, organs, and organisms. A process is a collection of molecular events with a defined beginning and end [goid 8150] [evidence ND ]	Elemental activities, such as catalysis or binding, describing the actions of a gene product at the molecular level. A given gene product may exhibit one or more molecular functions [goid 3674] [evidence ND ]	2.51185	0.739439	-0.0507449	0.00250627	0.00125313	0.00250627	0.00125313
ILMN_1243862	Il11	Mus musculus interleukin 11 (Il11), mRNA.	NM_008350.2	Any process that stops, prevents or reduces the frequency, rate or extent of the regulated release of a hormone from a cell or group of cells [goid 46888] [evidence ISO]; Any process that activates or increases the rate or extent of cell proliferation [goid 8284] [evidence IDA]; Any process that activates or increases the frequency, rate or extent of signal transduction mediated by the MAPK casca…	Functions to control the survival, growth, differentiation and effector function of tissues and cells [goid 5125] [evidence IDA]; The function that stimulates a cell to grow or proliferate. Most growth factors have other actions besides the induction of cell growth or proliferation [goid 8083] [evidence IDA]; Interacting selectively with the interleukin-11 receptor [goid 5142] [evidence IPI]	2.48358	1.27981	1.07531	0.00250627	0.00125313	0	0
ILMN_2777104	Ubfd1	Mus musculus ubiquitin family domain containing 1 (Ubfd1), mRNA.	NM_138589.2	The covalent alteration of one or more amino acids occurring in proteins, peptides and nascent polypeptides (co-translational, post-translational modifications). Includes the modification of charged tRNAs that are destined to occur in a protein (pre-translation modification) [goid 6464] [evidence IEA]		2.47683	1.29432	1.20742	0.0037594	0.00125313	0	0
ILMN_2627193	Hs3st3a1	Mus musculus heparan sulfate (glucosamine) 3-O-sulfotransferase 3A1 (Hs3st3a1), mRNA.	NM_178870.4	Any process specifically pertinent to the functioning of integrated living units: cells, tissues, organs, and organisms. A process is a collection of molecular events with a defined beginning and end [goid 8150] [evidence ND ]	Elemental activities, such as catalysis or binding, describing the actions of a gene product at the molecular level. A given gene product may exhibit one or more molecular functions [goid 3674] [evidence ND ]; Catalysis of the transfer of a group, e.g. a methyl group, glycosyl group, acyl group, phosphorus-containing, or other groups, from one compound (generally regarded as the donor) to another…	2.46408	-1.39596	-1.9572	0	0	0.00125313	0
ILMN_3012253	Armcx6	Mus musculus armadillo repeat containing, X-linked 6 (Armcx6), mRNA.	NM_001007578.1			2.46241	1.1875	0.704075	7.85171e-05	0.0323561	3.14068e-06	7.85171e-07
ILMN_2909150	Ctgf	Mus musculus connective tissue growth factor (Ctgf), mRNA.	NM_010217.1	The process whereby new strands of DNA are synthesized. The template for replication can either be an existing DNA molecule or RNA [goid 6260] [evidence IEA]; The attachment of a cell, either to another cell or to an underlying substrate such as the extracellular matrix, via cell adhesion molecules [goid 7155] [evidence IEA]; Any process that modulates the frequency, rate or extent of cell growth…	Interacting selectively with any protein or protein complex (a complex of two or more proteins that may include other nonprotein molecules) [goid 5515] [evidence IEA]; Interacting selectively with an insulin-like growth factor, any member of a group of polypeptides that are structurally homologous to insulin and share many of its biological activities, but are immunologically distinct from it [go…	2.46164	-1.66082	-2.144	0	0	0	0
ILMN_2987685	Ctsd	Mus musculus cathepsin D (Ctsd), mRNA.	NM_009983.2	The hydrolysis of a peptide bond or bonds within a protein [goid 6508] [evidence IC ]; The formation of a double membrane-bounded structure, the autophagosome, that occurs when a specialized membrane sac, called the isolation membrane, starts to enclose a portion of the cytoplasm [goid 45] [evidence IMP]	Catalysis of the hydrolysis of various bonds, e.g. C-O, C-N, C-C, phosphoric anhydride bonds, etc. Hydrolase is the systematic name for any enzyme of EC class 3 [goid 16787] [evidence IEA]; Catalysis of the hydrolysis of internal, alpha-peptide bonds in a polypeptide chain by a mechanism in which a water molecule bound by the side chains of aspartic residues at the active center acts as a nucleop…	2.4591	0.609489	-0.241303	0.0037594	0.00125313	0.00501253	0.00125313
ILMN_2747430	Atp7a	Mus musculus ATPase, Cu++ transporting, alpha polypeptide (Atp7a), mRNA.	NM_009726.3	Any process that modulates the frequency, rate or extent of gene expression. Gene expression is the process in which a gene's coding sequence is converted into a mature gene product or products (proteins or RNA). This includes the production of an RNA transcript as well as any processing to produce a mature RNA product or an mRNA (for protein-coding genes) and the translation of that mRNA into pr…	Interacting selectively with any metal ion [goid 46872] [evidence IEA]; Catalysis of the transfer of metal ions from one side of a membrane to the other [goid 46873] [evidence IEA]; Interacting selectively with any protein or protein complex (a complex of two or more proteins that may include other nonprotein molecules) [goid 5515] [evidence IPI]; A copper chaperone activity that specifically del…	2.44417	1.06018	0.86767	0.00626566	0.0125313	0	0.00125313
ILMN_1235365	Ralgps1	Mus musculus Ral GEF with PH domain and SH3 binding motif 1 (Ralgps1), mRNA.	NM_175211.2	Any series of molecular signals in which a small monomeric GTPase relays one or more of the signals [goid 7264] [evidence IEA]	Stimulates the exchange of guanyl nucleotides by a GTPase. Under normal cellular physiological conditions, the concentration of GTP is higher than that of GDP, favoring the replacement of GDP by GTP in association with the GTPase [goid 5085] [evidence IEA]	2.41649	0.76535	0.684912	0.0222752	0.00912364	0.0455858	0.0336185
ILMN_2725548	Pqlc2	Mus musculus PQ loop repeat containing 2 (Pqlc2), mRNA.	NM_145384.1			2.40664	1.61441	0.998794	0.00125313	0.00125313	0	0
ILMN_2755424	Bcorl1	Mus musculus BCL6 co-repressor-like 1 (Bcorl1), mRNA.	NM_178782.4	Any process that modulates the frequency, rate or extent of DNA-dependent transcription [goid 6355] [evidence IEA]; The synthesis of either RNA on a template of DNA or DNA on a template of RNA [goid 6350] [evidence IEA]; The alteration of DNA or protein in chromatin, which may result in changing the chromatin structure [goid 16568] [evidence IEA]		2.38965	0.72992	0.651004	0.00166142	0.0326757	3.14068e-06	0.0018852
ILMN_2680852	Wdr59	Mus musculus WD repeat domain 59 (Wdr59), mRNA.	NM_176923.3			2.38146	1.15028	1.08278	0.00250627	0.00125313	0	0
ILMN_2893564	1190007F08Rik	Mus musculus RIKEN cDNA 1190007F08 gene (1190007F08Rik), mRNA. XM_921339 XM_921348 XM_921353	NM_001033144.1			2.35276	0.512313	0.00176552	0.00250627	0.00125313	0.00250627	0.00125313
ILMN_1212907	Fam171b	Mus musculus family with sequence similarity 171, member B (Fam171b), mRNA.	NM_175514.2			2.35103	1.82465	1.55655	0.00125313	0.00125313	0	0
ILMN_1252430	Ccdc93	Mus musculus coiled-coil domain containing 93 (Ccdc93), transcript variant 3, mRNA.	NM_029955.2			2.32964	1.23722	1.0496	0.000496329	0.000914123	0.00282555	0.000812095
ILMN_2732491	AW049604	Mus musculus expressed sequence AW049604 (AW049604), mRNA.	NM_134096.2			2.2982	-1.04916	-2.55974	0	0	0.00250627	0
ILMN_2711978	Tead4		NM_011567	Any process that modulates the frequency, rate or extent of DNA-dependent transcription [goid 6355] [evidence IEA]; The synthesis of either RNA on a template of DNA or DNA on a template of RNA [goid 6350] [evidence IEA]; The process involved in the specification of cell identity. Once specification has taken place, a cell will be committed to differentiate down a specific pathway if left in its n…	The function of binding to a specific DNA sequence in order to modulate transcription. The transcription factor may or may not also interact selectively with a protein or macromolecular complex [goid 3700] [evidence IEA]; Interacting selectively with DNA (deoxyribonucleic acid) [goid 3677] [evidence IDA]; Any transcription regulator activity required for initiation or upregulation of transcriptio…	2.29121	1.14121	1.10042	0.000161704	0.0461158	9.77069e-06	0.00235783
ILMN_3162692	EG545253	Mus musculus predicted gene, EG545253 (EG545253), mRNA.	NM_001033789.1			2.27123	0.496743	0.311605	0.00250627	0.00125313	0.00125313	0.00125313
ILMN_1258136	Ccdc88a	Mus musculus coiled coil domain containing 88A (Ccdc88a), mRNA.	NM_176841.3	The process whereby new strands of DNA are synthesized. The template for replication can either be an existing DNA molecule or RNA [goid 6260] [evidence IEA]; Any process that modulates the frequency, rate or extent of cell proliferation [goid 42127] [evidence IMP]; Any process that modulates the frequency, rate or extent of addition of phosphate groups into an amino acid in a protein [goid 1932]…	Interacting selectively with microtubules, filaments composed of tubulin monomers [goid 8017] [evidence IDA]; Interacting selectively with protein kinase B, an intracellular kinase that is important in regulating glucose metabolism [goid 43422] [evidence IPI]	2.24972	0.963698	0.639388	0.00125313	0.00125313	0	0
ILMN_2721083	Catsper2	Mus musculus cation channel, sperm associated 2 (Catsper2), mRNA.	NM_153075.2	The process whereby relatively unspecialized cells, e.g. embryonic or regenerative cells, acquire specialized structural and/or functional features that characterize the cells, tissues, or organs of the mature organism or some other relatively stable phase of the organism's life history. Differentiation includes the processes involved in commitment of a cell to a specific fate [goid 30154] [evide…	Catalysis of facilitated diffusion of a calcium (by an energy-independent process) involving passage through a transmembrane aqueous pore or channel without evidence for a carrier-mediated mechanism [goid 5262] [evidence IEA]; Catalysis of facilitated diffusion of an ion (by an energy-independent process) by passage through a transmembrane aqueous pore or channel without evidence for a carrier-me…	2.24464	1.55138	1.40571	0.00125313	0.00125313	0	0
ILMN_1220688	6330505N24Rik	Mus musculus RIKEN cDNA 6330505N24 gene (6330505N24Rik), mRNA.	NM_001033301.2			2.24316	1.54652	1.43124	0.00250627	0.00125313	0	0
ILMN_1237390	Bbs1	Mus musculus Bardet-Biedl syndrome 1 (human) (Bbs1), mRNA. XM_902508 XM_907591 XM_920481 XM_920493 XM_920494 XM_920497 XM_920501	NM_001033128.2	Behavior in a fully developed and mature organism [goid 30534] [evidence IMP]; A process that is carried out at the cellular level and by which the structure of a cilium is organized. Morphogenesis pertains to the creation of form [goid 60271] [evidence IMP]; The series of events required for an organism to receive an olfactory stimulus, convert it to a molecular signal, and recognize and charact…	Elemental activities, such as catalysis or binding, describing the actions of a gene product at the molecular level. A given gene product may exhibit one or more molecular functions [goid 3674] [evidence ND ]	2.24048	0.450088	-0.751833	0.00250627	0.0150376	0.0250627	0.00125313
ILMN_2707188	Map3k7	Mus musculus mitogen-activated protein kinase kinase kinase 7 (Map3k7), mRNA.	NM_172688.2	Cascade of at least three protein kinase activities culminating in the phosphorylation and activation of a MAP kinase. MAPKKK cascades lie downstream of numerous signaling pathways [goid 165] [evidence IDA]; The series of molecular signals generated as a consequence of a transforming growth factor beta receptor binding to one of its physiological ligands [goid 7179] [evidence IMP]; The process of…	Catalysis of the transfer of a phosphate group, usually from ATP, to a substrate molecule [goid 16301] [evidence IEA]; Interacting selectively with magnesium (Mg) ions [goid 287] [evidence IEA]; Interacting selectively with a nucleotide, any compound consisting of a nucleoside that is esterified with (ortho)phosphate or an oligophosphate at any hydroxyl group on the ribose or deoxyribose moiety […	2.23575	0.864936	-0.0109104	0.00250627	0.00250627	0.00250627	0
ILMN_1235196	Atp10d	Mus musculus ATPase, Class V, type 10D (Atp10d), mRNA.	NM_153389.2	The directed movement of cations, atoms or small molecules with a net positive charge, into, out of, within or between cells [goid 6812] [evidence NAS]; The directed movement of phospholipids into, out of, within or between cells. Phospholipids are any lipids containing phosphoric acid as a mono- or diester [goid 15914] [evidence IEA]; The directed movement of substances (such as macromolecules, …	Catalysis of the hydrolysis of various bonds, e.g. C-O, C-N, C-C, phosphoric anhydride bonds, etc. Hydrolase is the systematic name for any enzyme of EC class 3 [goid 16787] [evidence IEA]; Catalysis of the movement of phospholipids from one membrane face to the other ('flippase' activity), driven by the hydrolysis of ATP [goid 4012] [evidence NAS]; Interacting selectively with magnesium (Mg) ion…	2.22887	-0.57943	-0.912652	0	0	0	0
ILMN_2519313	Tmod4	Mus musculus tropomodulin 4 (Tmod4), mRNA.	NM_016712.2		Interacting selectively with monomeric or multimeric forms of actin, including actin filaments [goid 3779] [evidence IEA]; Interacting selectively with tropomyosin, a protein associated with actin filaments both in cytoplasm and, in association with troponin, in the thin filament of striated muscle [goid 5523] [evidence IEA]	2.18522	0.933419	0.663448	5.76448e-06	0.0110522	3.27974e-10	3.27974e-10
ILMN_2722616	Krt14	Mus musculus keratin 14 (Krt14), mRNA.	NM_016958.1		The action of a molecule that contributes to the structural integrity of a complex or assembly within or outside a cell [goid 5198] [evidence IEA]; Interacting selectively with any protein or protein complex (a complex of two or more proteins that may include other nonprotein molecules) [goid 5515] [evidence IPI]	2.18406	-0.582441	-1.3001	0	0	0	0
ILMN_3143069	Klhl15	Mus musculus kelch-like 15 (Drosophila) (Klhl15), transcript variant 4, mRNA.	NM_153165.2			2.17309	0.954045	0.61399	3.14068e-06	3.14068e-06	0	0
ILMN_2732696	Lrrc29	Mus musculus leucine rich repeat containing 29 (Lrrc29), mRNA.	NM_177449.2			2.16698	0.558312	-0.101978	0.00125313	0	0.00125313	0
ILMN_1227404	C8b	Mus musculus complement component 8, beta polypeptide (C8b), mRNA.	NM_133882.2	The rupture of cell membranes and the loss of cytoplasm [goid 19835] [evidence IEA]; Innate immune responses are defense responses mediated by germline encoded components that directly recognize components of potential pathogens [goid 45087] [evidence IEA]; Any process involved in the activation of any of the steps of the alternative pathway of the complement cascade which allows for the direct k…		2.16084	0.373482	0.228424	0.00125313	0.00125313	0.00125313	0.00125313
ILMN_1221568	Cdca7	Mus musculus cell division cycle associated 7 (Cdca7), mRNA.	NM_025866.3	Any process that modulates the frequency, rate or extent of DNA-dependent transcription [goid 6355] [evidence IEA]; The synthesis of either RNA on a template of DNA or DNA on a template of RNA [goid 6350] [evidence IEA]; The process resulting in the physical partitioning and separation of a cell into daughter cells [goid 51301] [evidence IEA]; Any process that modulates the frequency, rate or ext…	Elemental activities, such as catalysis or binding, describing the actions of a gene product at the molecular level. A given gene product may exhibit one or more molecular functions [goid 3674] [evidence ND ]	2.13325	-0.883267	-1.08811	0	0	0	0
ILMN_2684651	Msi2h		NM_054043			2.1184	1.21363	1.03136	0.00125313	0.00125313	0	0
ILMN_1224116	Smpdl3a	Mus musculus sphingomyelin phosphodiesterase, acid-like 3A (Smpdl3a), mRNA.	NM_020561.2	The chemical reactions and pathways, including anabolism and catabolism, by which living organisms transform chemical substances. Metabolic processes typically transform small molecules, but also include macromolecular processes such as DNA repair and replication, and protein synthesis and degradation [goid 8152] [evidence IEA]; The chemical reactions and pathways resulting in the breakdown of sp…	Catalysis of the hydrolysis of various bonds, e.g. C-O, C-N, C-C, phosphoric anhydride bonds, etc. Hydrolase is the systematic name for any enzyme of EC class 3 [goid 16787] [evidence IEA]; Catalysis of the hydrolysis of any glycosyl bond [goid 16798] [evidence IEA]; Catalysis of the reaction: sphingomyelin + H2O = N-acylsphingosine + choline phosphate [goid 4767] [evidence IEA]	2.10894	0.247932	-1.08355	0.00125313	0	0.00250627	0
ILMN_1224637	Foxq1	Mus musculus forkhead box Q1 (Foxq1), mRNA.	NM_008239.3	Any process that modulates the frequency, rate or extent of DNA-dependent transcription [goid 6355] [evidence IEA]; The synthesis of either RNA on a template of DNA or DNA on a template of RNA [goid 6350] [evidence IEA]; The process by which the anatomical structures of the hair follicle are generated and organized [goid 31069] [evidence IMP]	Interacting selectively with DNA (deoxyribonucleic acid) [goid 3677] [evidence IEA]; The function of binding to a specific DNA sequence in order to modulate transcription. The transcription factor may or may not also interact selectively with a protein or macromolecular complex [goid 3700] [evidence IEA]; Interacting selectively with DNA of a specific nucleotide composition, e.g. GC-rich DNA bind…	2.10047	0.163113	-0.0158412	0	0	0	0
ILMN_2714565	Rrm2		NM_009104	The process of removal or addition of one or more electrons with or without the concomitant removal or addition of a proton or protons [goid 55114] [evidence IEA]; The process whereby new strands of DNA are synthesized. The template for replication can either be an existing DNA molecule or RNA [goid 6260] [evidence IEA]; The chemical reactions and pathways involving a deoxyribonucleoside diphosph…	Interacting selectively with iron (Fe) ions [goid 5506] [evidence IEA]; Interacting selectively with any metal ion [goid 46872] [evidence IEA]; Catalysis of an oxidation-reduction (redox) reaction, a reversible chemical reaction in which the oxidation state of an atom or atoms within a molecule is altered. One substrate acts as a hydrogen or electron donor and becomes oxidized, while the other ac…	2.09858	1.13325	0.256694	0	0	0	0
ILMN_1214713	Rcor2	Mus musculus REST corepressor 2 (Rcor2), mRNA.	NM_054048.3	Any process that modulates the frequency, rate or extent of DNA-dependent transcription [goid 6355] [evidence IEA]; Any process that stops, prevents or reduces the frequency, rate or extent of transcription [goid 16481] [evidence IDA]; The synthesis of either RNA on a template of DNA or DNA on a template of RNA [goid 6350] [evidence IEA]	The function of a transcription cofactor that represses transcription from a RNA polymerase II promoter; does not bind DNA itself [goid 3714] [evidence IDA]; Interacting selectively with DNA (deoxyribonucleic acid) [goid 3677] [evidence IEA]; The function of binding to a specific DNA sequence in order to modulate transcription. The transcription factor may or may not also interact selectively wit…	2.09649	1.28187	1.14496	0.00250627	0.018797	0	0
ILMN_3082031	Whrn	Mus musculus whirlin (Whrn), transcript variant 6, mRNA.	NM_001008795.1	The series of events required for an organism to receive an auditory stimulus, convert it to a molecular signal, and recognize and characterize the signal. Sonic stimuli are detected in the form of vibrations and are processed to form a sound [goid 7605] [evidence IMP]; A process that is carried out at the cellular level which results in the formation, arrangement of constituent parts, or disasse…	Interacting selectively with any protein or protein complex (a complex of two or more proteins that may include other nonprotein molecules) [goid 5515] [evidence IPI]	2.09176	0.522492	-0.621676	0	0	0	0
ILMN_1215919	Egfl7	Mus musculus EGF-like domain 7 (Egfl7), transcript variant b, mRNA.	NM_198724.1	The biological process whose specific outcome is the progression of a multicellular organism over time from an initial condition (e.g. a zygote or a young adult) to a later condition (e.g. a multicellular animal or an aged adult) [goid 7275] [evidence IEA]; The process whereby relatively unspecialized cells, e.g. embryonic or regenerative cells, acquire specialized structural and/or functional fe…	Interacting selectively with calcium ions (Ca2+) [goid 5509] [evidence NAS]; Elemental activities, such as catalysis or binding, describing the actions of a gene product at the molecular level. A given gene product may exhibit one or more molecular functions [goid 3674] [evidence ND ]	2.09024	0.786245	0.594042	9.007e-05	0.0209904	4.36534e-07	3.85859e-05
ILMN_2965903	Hdc	Mus musculus histidine decarboxylase (Hdc), mRNA.	NM_008230.4	The chemical reactions and pathways resulting in the formation of any of a group of physiologically important biogenic amines that possess a catechol (3,4-dihydroxyphenyl) nucleus and are derivatives of 3,4-dihydroxyphenylethylamine [goid 42423] [evidence IEA]; The chemical reactions and pathways involving amino acids, organic acids containing one or more amino substituents, and compounds derived…	Catalysis of the cleavage of C-C, C-O, C-N and other bonds by other means than by hydrolysis or oxidation, or conversely adding a group to a double bond. They differ from other enzymes in that two substrates are involved in one reaction direction, but only one in the other direction. When acting on the single substrate, a molecule is eliminated and this generates either a new double bond or a new…	2.08925	-1.29237	-1.88692	0.00125313	0	0.018797	0.0388471
ILMN_2611180	Ccdc3		XM_129987.2	Any process specifically pertinent to the functioning of integrated living units: cells, tissues, organs, and organisms. A process is a collection of molecular events with a defined beginning and end [goid 8150] [evidence ND ]	Elemental activities, such as catalysis or binding, describing the actions of a gene product at the molecular level. A given gene product may exhibit one or more molecular functions [goid 3674] [evidence ND ]	2.08259	0.63121	0.420098	0.00125313	0.00125313	0	0
ILMN_2984969	Phf23	Mus musculus PHD finger protein 23 (Phf23), mRNA.	NM_030064.1		Interacting selectively with any metal ion [goid 46872] [evidence IEA]; Interacting selectively with zinc (Zn) ions [goid 8270] [evidence IEA]; Interacting selectively with any protein or protein complex (a complex of two or more proteins that may include other nonprotein molecules) [goid 5515] [evidence IEA]	2.07517	1.00115	0.452558	0.00125313	0.00125313	0	0
ILMN_2965752	EG384814	Mus musculus predicted gene, EG384814 (EG384814), mRNA.	NM_001079931.1			2.07176	0.48192	0.103362	0.00125313	0.00125313	0.00125313	0.00125313
ILMN_2642052	3010003L21Rik	PREDICTED: Mus musculus RIKEN cDNA 3010003L21 gene (3010003L21Rik), misc RNA.	XR_005252.1			2.07025	0.409299	0.223312	0.00125313	0	0	0
ILMN_1224883	Slc30a1	Mus musculus solute carrier family 30 (zinc transporter), member 1 (Slc30a1), mRNA.	NM_009579.3	The directed movement of charged atoms or small charged molecules into, out of, within or between cells [goid 6811] [evidence IEA]; The directed movement of cations, atoms or small molecules with a net positive charge, into, out of, within or between cells [goid 6812] [evidence IEA]; The regulation of the levels, transport, and metabolism of zinc ions within a cell or between a cell and its exter…	Interacting selectively with zinc (Zn) ions [goid 8270] [evidence IEA]; Catalysis of the transfer of cation from one side of the membrane to the other [goid 8324] [evidence IEA]; Catalysis of the transfer of zinc (Zn) ions from one side of a membrane to the other [goid 5385] [evidence ISO]	2.06202	0.80327	0.516628	0.00125313	0.00125313	0	0
ILMN_1233354	Eif2c3	Mus musculus eukaryotic translation initiation factor 2C, 3 (Eif2c3), mRNA.	NM_153402.1	Any process by which RNA molecules inactivate expression of target genes [goid 31047] [evidence IEA]; The chemical reactions and pathways resulting in the formation of a protein. This is a ribosome-mediated process in which the information in messenger RNA (mRNA) is used to specify the sequence of amino acids in the protein [goid 6412] [evidence IEA]; Any process specifically pertinent to the fun…	Functions in the initiation of ribosome-mediated translation of mRNA into a polypeptide [goid 3743] [evidence IEA]; Elemental activities, such as catalysis or binding, describing the actions of a gene product at the molecular level. A given gene product may exhibit one or more molecular functions [goid 3674] [evidence ND ]	2.05375	0.818823	0.510708	0.000346373	0.00299952	0.000402313	0.000418369
ILMN_1220874	5330401P04Rik	Mus musculus RIKEN cDNA 5330401P04 gene (5330401P04Rik), mRNA.	NM_172654.2			2.04872	1.271	0.842652	0.00250627	0.0150376	0	0
ILMN_2675464	Ankrd17	Mus musculus ankyrin repeat domain 17 (Ankrd17), transcript variant 2, mRNA.	NM_198010.2	A system for the correction of errors introduced during DNA replication when an incorrect base, which cannot form hydrogen bonds with the corresponding base in the parent strand, is incorporated into the daughter strand. The mismatch repair system promotes genomic fidelity by repairing base-base mismatches, insertion-deletion loops and heterologies generated during DNA replication and recombinati…	Interacting selectively with an RNA molecule or a portion thereof [goid 3723] [evidence IEA]; Interacting selectively with double-stranded DNA containing one or more mismatches [goid 30983] [evidence IEA]; Interacting selectively with ATP, adenosine 5'-triphosphate, a universally important coenzyme and enzyme regulator [goid 5524] [evidence IEA]; Elemental activities, such as catalysis or binding…	2.03469	0.237126	0.192019	0.00177869	0.00113778	0.000861722	0.00434367
ILMN_3070701	Camk2d	Mus musculus calcium/calmodulin-dependent protein kinase II, delta (Camk2d), transcript variant 1, mRNA.	NM_001025439.1	Progression from G1 phase to S phase of the mitotic cell cycle [goid 82] [evidence IMP]; The directed movement of calcium (Ca) ions into, out of, within or between cells [goid 6816] [evidence IMP]; The directed movement of calcium (Ca) ions into, out of, within or between cells [goid 6816] [evidence IDA]; The phosphorylation by a protein of one or more of its own amino acid residues, or residues …	Catalysis of the transfer of a phosphate group, usually from ATP, to a substrate molecule [goid 16301] [evidence IEA]; Interacting selectively with a nucleotide, any compound consisting of a nucleoside that is esterified with (ortho)phosphate or an oligophosphate at any hydroxyl group on the ribose or deoxyribose moiety [goid 166] [evidence IEA]; Catalysis of the transfer of a group, e.g. a methy…	2.01311	1.11932	0.767472	0.00518343	0.00148229	0.019709	0.0102224
ILMN_2709700	Zgpat	Mus musculus zinc finger, CCCH-type with G patch domain (Zgpat), transcript variant 1, mRNA.	NM_144894.3		Interacting selectively with any metal ion [goid 46872] [evidence IEA]; Interacting selectively with zinc (Zn) ions [goid 8270] [evidence IEA]; Interacting selectively with any nucleic acid [goid 3676] [evidence IEA]	2.00575	0.513928	0.166033	0.00072056	0.00531131	0.00027241	3.85859e-05
ILMN_1257117	Nol14	Mus musculus nucleolar protein 14 (Nol14), mRNA.	NM_029278.2	The process of the formation of the constituents of the ribosome subunits, their assembly, and their transport to the sites of protein synthesis [goid 42254] [evidence IEA]; Any process involved in the conversion of a primary ribosomal RNA (rRNA) transcript into one or more mature rRNA molecules [goid 6364] [evidence IEA]		2.00254	0.521906	0.345831	0.00125313	0.00125313	0	0
ILMN_1228010	Rem1	Mus musculus rad and gem related GTP binding protein 1 (Rem1), mRNA.	NM_009047.5	Any series of molecular signals in which a small monomeric GTPase relays one or more of the signals [goid 7264] [evidence IEA]	Interacting selectively with GTP, guanosine triphosphate [goid 5525] [evidence IEA]; Interacting selectively with calmodulin, a calcium-binding protein with many roles, both in the calcium-bound and calcium-free states [goid 5516] [evidence IEA]; Interacting selectively with a nucleotide, any compound consisting of a nucleoside that is esterified with (ortho)phosphate or an oligophosphate at any …	1.99727	-0.32519	-1.00905	0.00125313	0.00250627	0.0225564	0.0250627
ILMN_3084818	Nr2c2ap	Mus musculus nuclear receptor 2C2-associated protein (Nr2c2ap), transcript variant 2, mRNA.	NM_001025587.1		Combining with an extracellular or intracellular messenger to initiate a change in cell activity [goid 4872] [evidence IEA]	1.99505	0.541816	0.528191	0	0	0	0
ILMN_2599955	Btbd3		NM_145534.1		Interacting selectively with any protein or protein complex (a complex of two or more proteins that may include other nonprotein molecules) [goid 5515] [evidence IEA]	1.98051	1.35637	1.28464	7.06654e-06	3.14068e-06	0	0
ILMN_1247916	Lims2	Mus musculus LIM and senescent cell antigen like domains 2 (Lims2), mRNA.	NM_144862.3	Any process specifically pertinent to the functioning of integrated living units: cells, tissues, organs, and organisms. A process is a collection of molecular events with a defined beginning and end [goid 8150] [evidence ND ]	Interacting selectively with any metal ion [goid 46872] [evidence IEA]; Interacting selectively with zinc (Zn) ions [goid 8270] [evidence IEA]; Elemental activities, such as catalysis or binding, describing the actions of a gene product at the molecular level. A given gene product may exhibit one or more molecular functions [goid 3674] [evidence ND ]	1.97145	1.36484	1.07209	1.67923e-07	0.0181391	0	3.27974e-10
ILMN_2598703	Ifnar2	Mus musculus interferon (alpha and beta) receptor 2 (Ifnar2), mRNA.	NM_010509.1	The multiplication or reproduction of cells, resulting in the expansion of a cell population [goid 8283] [evidence IDA]; Any process that modulates the frequency, rate or extent of transcription from an RNA polymerase II promoter [goid 6357] [evidence IDA]	Interacting selectively with any protein or protein complex (a complex of two or more proteins that may include other nonprotein molecules) [goid 5515] [evidence IPI]; Combining with an extracellular or intracellular messenger to initiate a change in cell activity [goid 4872] [evidence IEA]; Combining with a type I interferon to initiate a change in cell activity. Type I interferons include the i…	1.95033	0.973776	0.817665	5.16442e-05	0.00596633	0.00383635	0.00344487
ILMN_3160672	D030074E01Rik	Mus musculus RIKEN cDNA D030074E01 gene (D030074E01Rik), mRNA.	NM_029491.2			1.93178	0.863367	0.6165	0.00125313	0.00125313	0	0
ILMN_2879995	Col17a1	Mus musculus collagen, type XVII, alpha 1 (Col17a1), mRNA.	NM_007732.1		The action of a molecule that contributes to the structural integrity of a complex or assembly within or outside a cell [goid 5198] [evidence IEA]	1.92776	-0.33326	-1.10709	1.12495e-07	0.000610317	0.000117386	1.94551e-05
ILMN_2994354	6720460F02Rik	Mus musculus RIKEN cDNA 6720460F02 gene (6720460F02Rik), mRNA.	NM_144526.2			1.92464	-1.94038	-2.43889	0	0	0.00250627	0.00125313
ILMN_2667404	Kpna6	Mus musculus karyopherin (importin) alpha 6 (Kpna6), mRNA.	NM_008468.3	The directed movement of proteins into, out of, within or between cells [goid 15031] [evidence IEA]; The directed movement of substances (such as macromolecules, small molecules, ions) into, out of, within or between cells, or within a multicellular organism [goid 6810] [evidence IEA]; The directed movement of proteins in a cell, including the movement of proteins between specific compartments or…	Interacting selectively with any protein or protein complex (a complex of two or more proteins that may include other nonprotein molecules) [goid 5515] [evidence IPI]; Enables the directed movement of proteins into, out of, within or between cells [goid 8565] [evidence IDA]; The selective, often stoichiometric, interaction of a molecule with one or more specific sites on another molecule [goid 54…	1.91866	1.2265	1.09447	0.00125313	0.0288221	0	0
ILMN_2854593	Zfp661	Mus musculus zinc finger protein 661 (Zfp661), mRNA.	NM_028141.2	Any process that modulates the frequency, rate or extent of DNA-dependent transcription [goid 6355] [evidence IEA]; The synthesis of either RNA on a template of DNA or DNA on a template of RNA [goid 6350] [evidence IEA]	Interacting selectively with zinc (Zn) ions [goid 8270] [evidence IEA]; Interacting selectively with DNA (deoxyribonucleic acid) [goid 3677] [evidence IEA]; Interacting selectively with any metal ion [goid 46872] [evidence IEA]; Interacting selectively with any nucleic acid [goid 3676] [evidence IEA]	1.91688	0.688576	0.305634	0.00125313	0.00125313	0	0
ILMN_2684413	Rp23-297j14.5	Mus musculus similar to oxidative stress responsive 1 (Rp23-297j14.5), mRNA.	NM_001099322.1			1.91395	0.711227	0.678573	0.00125313	0.00125313	0	0
ILMN_2672190	Id1	Mus musculus inhibitor of DNA binding 1 (Id1), mRNA.	NM_010495.2	The biological process whose specific outcome is the progression of a multicellular organism over time from an initial condition (e.g. a zygote or a young adult) to a later condition (e.g. a multicellular animal or an aged adult) [goid 7275] [evidence IEA]; Any process that modulates the frequency, rate or extent of the synthesis of either RNA on a template of DNA or DNA on a template of RNA [goi…	Plays a role in regulating transcription; may bind a promoter or enhancer DNA sequence or interact with a DNA-binding transcription factor [goid 30528] [evidence IEA]; Interacting selectively with any protein or protein complex (a complex of two or more proteins that may include other nonprotein molecules) [goid 5515] [evidence IPI]	1.90243	1.17581	-1.21532	0	0	0	0
ILMN_1259294	Tmem126b	Mus musculus transmembrane protein 126B (Tmem126b), mRNA.	NM_026734.1			1.89326	0.57097	0.195029	0.00125313	0.00125313	0	0
ILMN_3161813	Tube1	Mus musculus epsilon-tubulin 1 (Tube1), mRNA.	NM_028006.2	Any cellular process that depends upon or alters the microtubule cytoskeleton, that part of the cytoskeleton comprising microtubules and their associated proteins [goid 7017] [evidence IEA]; Movement of organelles, other microtubules and other particles along microtubules, mediated by motor proteins [goid 7018] [evidence IEA]; The process of creating protein polymers, compounds composed of a larg…	Interacting selectively with GTP, guanosine triphosphate [goid 5525] [evidence IEA]; Interacting selectively with a nucleotide, any compound consisting of a nucleoside that is esterified with (ortho)phosphate or an oligophosphate at any hydroxyl group on the ribose or deoxyribose moiety [goid 166] [evidence IEA]; Catalysis of the reaction: GTP + H2O = GDP + phosphate [goid 3924] [evidence IEA]; T…	1.88764	1.2462	1.01987	0.00125313	0.00125313	0	0
ILMN_2855998	Plek2	Mus musculus pleckstrin 2 (Plek2), mRNA.	NM_013738.1	A series of reactions within the cell that occur as a result of a single trigger reaction or compound [goid 7242] [evidence IEA]		1.87198	1.1461	0.859035	0.00125313	0.00125313	0	0
ILMN_2607331	Cldn9	Mus musculus claudin 9 (Cldn9), mRNA.	NM_020293.2		The action of a molecule that contributes to the structural integrity of a complex or assembly within or outside a cell [goid 5198] [evidence IEA]	1.86609	0.21882	0.129232	0.00125313	0.00125313	0	0
ILMN_1215073	Afap1	Mus musculus actin filament associated protein 1 (Afap1), mRNA.	NM_027373.2	Any process that modulates the frequency, rate or extent of signal transduction [goid 9966] [evidence ISO]	Interacting selectively with monomeric or multimeric forms of actin, including actin filaments [goid 3779] [evidence IEA]; Interacting selectively with a SH3 domain (Src homology 3) of a protein, small protein modules containing approximately 50 amino acid residues found in a great variety of intracellular or membrane-associated proteins [goid 17124] [evidence IEA]	1.86097	0.171121	-0.339705	3.85859e-05	0.0255343	3.99047e-06	3.99047e-06
ILMN_2680054	D0H4S114	Mus musculus DNA segment, human D4S114 (D0H4S114), mRNA.	NM_053078.3	Any process that modulates the frequency, rate or extent of activity of any TGF-beta receptor signaling pathway [goid 17015] [evidence IDA]	Interacting selectively with any protein or protein complex (a complex of two or more proteins that may include other nonprotein molecules) [goid 5515] [evidence IPI]	1.8422	-2.1567	-2.80724	0	0	0	0
ILMN_3048689	Rffl	Mus musculus ring finger and FYVE like domain containing protein (Rffl), transcript variant 1, mRNA.	NM_001007465.1	A form of programmed cell death induced by external or internal signals that trigger the activity of proteolytic caspases, whose actions dismantle the cell and result in cell death. Apoptosis begins internally with condensation and subsequent fragmentation of the cell nucleus (blebbing) while the plasma membrane remains intact. Other characteristics of apoptosis include DNA fragmentation and the …	Interacting selectively with zinc (Zn) ions [goid 8270] [evidence IEA]; Interacting selectively with any metal ion [goid 46872] [evidence IEA]; Catalysis of the ligation of two substances with concomitant breaking of a diphosphate linkage, usually in a nucleoside triphosphate. Ligase is the systematic name for any enzyme of EC class 6 [goid 16874] [evidence IEA]; Interacting selectively with any …	1.83646	0.984585	0.615411	0.000558069	0.022253	6.01007e-05	5.82255e-05
ILMN_2739599	Nr6a1	Mus musculus nuclear receptor subfamily 6, group A, member 1 (Nr6a1), mRNA.	NM_010264.3	Any process that modulates the frequency, rate or extent of DNA-dependent transcription [goid 6355] [evidence IEA]; The process of formation of spermatozoa, including spermatocytogenesis and spermiogenesis [goid 7283] [evidence IEA]; Any process that stops, prevents or reduces the frequency, rate or extent of transcription from an RNA polymerase II promoter [goid 122] [evidence IMP]; Any process …	Interacting selectively with any metal ion [goid 46872] [evidence IEA]; Interacting selectively with an identical protein to form a homodimer [goid 42803] [evidence IDA]; Interacting selectively with DNA of a specific nucleotide composition, e.g. GC-rich DNA binding, or with a specific sequence motif or type of DNA e.g. promotor binding or rDNA binding [goid 43565] [evidence IDA]; Combining with …	1.80994	0.613334	0.458798	0.00125313	0.00125313	0	0
ILMN_2588728	Rnf113a1	Mus musculus ring finger protein 113A1 (Rnf113a1), mRNA.	NM_153503.1		Interacting selectively with any metal ion [goid 46872] [evidence IEA]; Interacting selectively with zinc (Zn) ions [goid 8270] [evidence IEA]	1.80885	0.617867	0.452856	0.00125313	0	0	0
ILMN_2801520	Fzd3	Mus musculus frizzled homolog 3 (Drosophila) (Fzd3), mRNA.	NM_021458.1	The series of molecular signals initiated by binding of Wnt protein to a frizzled family receptor on the surface of the target cell and ending with a change in cell state [goid 16055] [evidence IEA]; The series of molecular signals generated as a consequence of a G-protein coupled receptor binding to its physiological ligand [goid 7186] [evidence IEA]; The biological process whose specific outcom…	A receptor that binds an extracellular ligand and transmits the signal to a heterotrimeric G-protein complex. These receptors are characteristically seven-transmembrane receptors and are made up of hetero- or homodimers [goid 4930] [evidence IEA]; Combining with an extracellular or intracellular messenger to initiate a change in cell activity [goid 4872] [evidence IEA]; Mediates the transfer of a…	1.77487	1.25596	1.06747	0.00125313	0.0125313	0	0
ILMN_2721439	Csrp2	Mus musculus cysteine and glycine-rich protein 2 (Csrp2), mRNA.	NM_007792.3	The process whereby relatively unspecialized cells, e.g. embryonic or regenerative cells, acquire specialized structural and/or functional features that characterize the cells, tissues, or organs of the mature organism or some other relatively stable phase of the organism's life history. Differentiation includes the processes involved in commitment of a cell to a specific fate [goid 30154] [evide…	Interacting selectively with any metal ion [goid 46872] [evidence IEA]; Interacting selectively with zinc (Zn) ions [goid 8270] [evidence IEA]; Elemental activities, such as catalysis or binding, describing the actions of a gene product at the molecular level. A given gene product may exhibit one or more molecular functions [goid 3674] [evidence ND ]	1.76856	-1.26268	-1.40852	0	0	0	0
ILMN_1223591	Zfp202	Mus musculus zinc finger protein 202 (Zfp202), mRNA.	NM_030713.1	Any process that modulates the frequency, rate or extent of DNA-dependent transcription [goid 6355] [evidence IEA]; The synthesis of either RNA on a template of DNA or DNA on a template of RNA [goid 6350] [evidence IEA]	Interacting selectively with any metal ion [goid 46872] [evidence IEA]; Interacting selectively with zinc (Zn) ions [goid 8270] [evidence IEA]	1.76337	1.1603	1.07386	0.00125313	0.00125313	0	0
ILMN_2695199	St3gal6	Mus musculus ST3 beta-galactoside alpha-2,3-sialyltransferase 6 (St3gal6), mRNA.	NM_018784.2	The addition of a sugar unit to a protein amino acid, e.g. the addition of glycan chains to proteins [goid 6486] [evidence IEA]	Catalysis of the transfer of a group, e.g. a methyl group, glycosyl group, acyl group, phosphorus-containing, or other groups, from one compound (generally regarded as the donor) to another compound (generally regarded as the acceptor). Transferase is the systematic name for any enzyme of EC class 2 [goid 16740] [evidence IEA]; Catalysis of the transfer of a glycosyl group from one compound (dono…	1.7516	0.908496	0.64779	0.00125313	0	0	0
ILMN_2589960	Gins3	Mus musculus GINS complex subunit 3 (Psf3 homolog) (Gins3), mRNA.	NM_030198.3	The process whereby new strands of DNA are synthesized. The template for replication can either be an existing DNA molecule or RNA [goid 6260] [evidence IEA]		1.73863	0.919849	0.892075	0.00125313	0.00125313	0	0
ILMN_3163419	Shf	Mus musculus Src homology 2 domain containing F (Shf), mRNA.	NM_001013829.2	A form of programmed cell death induced by external or internal signals that trigger the activity of proteolytic caspases, whose actions dismantle the cell and result in cell death. Apoptosis begins internally with condensation and subsequent fragmentation of the cell nucleus (blebbing) while the plasma membrane remains intact. Other characteristics of apoptosis include DNA fragmentation and the …	Interacting selectively with any protein or protein complex (a complex of two or more proteins that may include other nonprotein molecules) [goid 5515] [evidence IEA]	1.70821	-0.731719	-1.35771	3.27974e-10	2.6238e-09	8.85531e-09	3.27974e-10
ILMN_2957944	AI894139	Mus musculus expressed sequence AI894139 (AI894139), mRNA.	NM_178898.2		Interacting selectively with any metal ion [goid 46872] [evidence IEA]; Interacting selectively with zinc (Zn) ions [goid 8270] [evidence IEA]	1.70532	0.478185	-0.00380721	0.00125313	0.0075188	0.00125313	0
ILMN_3144984	Arl4a	Mus musculus ADP-ribosylation factor-like 4A (Arl4a), transcript variant 1, mRNA.	NM_007487.3	Any series of molecular signals in which a small monomeric GTPase relays one or more of the signals [goid 7264] [evidence IEA]	Interacting selectively with GTP, guanosine triphosphate [goid 5525] [evidence IEA]; Interacting selectively with a nucleotide, any compound consisting of a nucleoside that is esterified with (ortho)phosphate or an oligophosphate at any hydroxyl group on the ribose or deoxyribose moiety [goid 166] [evidence IEA]; Catalysis of the reaction: GTP + H2O = GDP + phosphate [goid 3924] [evidence TAS]	1.69176	0.370579	-0.745894	0.0362714	0.0461158	0.0255343	0.0229367
ILMN_1234565	P4ha1	Mus musculus procollagen-proline, 2-oxoglutarate 4-dioxygenase (proline 4-hydroxylase), alpha 1 polypeptide (P4ha1), mRNA.	NM_011030.1	The chemical reactions and pathways involving a specific protein, rather than of proteins in general. Includes protein modification [goid 19538] [evidence IEA]; The posttranslational modification of peptidyl-proline to form 4-hydroxy-L-proline; catalyzed by procollagen-proline,2-oxoglutarate-4-dioxygenase [goid 18401] [evidence IDA]; The process of removal or addition of one or more electrons wit…	Interacting selectively with L-ascorbic acid, (2R)-2-[(1S)-1,2-dihydroxyethyl]-4-hydroxy-5-oxo-2,5-dihydrofuran-3-olate; L-ascorbic acid is vitamin C and has co-factor and anti-oxidant activities in many species [goid 31418] [evidence IEA]; Catalysis of an oxidation-reduction (redox) reaction in which hydrogen or electrons are transferred from one donor, and two oxygen atoms is incorporated into …	1.67984	1.11518	1.09219	0.00125313	0	0	0
ILMN_1258341	Chpf	Mus musculus chondroitin polymerizing factor (Chpf), transcript variant 1, mRNA.	NM_001001566.1		Catalysis of the transfer of a group, e.g. a methyl group, glycosyl group, acyl group, phosphorus-containing, or other groups, from one compound (generally regarded as the donor) to another compound (generally regarded as the acceptor). Transferase is the systematic name for any enzyme of EC class 2 [goid 16740] [evidence IEA]; Interacting selectively with any metal ion [goid 46872] [evidence IEA…	1.67316	0.038052	-0.279203	0.00125313	0	0	0
ILMN_1228850	Ccnl1	Mus musculus cyclin L1 (Ccnl1), mRNA.	NM_019937.3	Any process that modulates the frequency, rate or extent of DNA-dependent transcription [goid 6355] [evidence IEA]; Any process specifically pertinent to the functioning of integrated living units: cells, tissues, organs, and organisms. A process is a collection of molecular events with a defined beginning and end [goid 8150] [evidence ND ]; The synthesis of either RNA on a template of DNA or DNA…	Elemental activities, such as catalysis or binding, describing the actions of a gene product at the molecular level. A given gene product may exhibit one or more molecular functions [goid 3674] [evidence ND ]	1.67132	0.598691	0.343766	0.00125313	0.0150376	0	0
ILMN_1235932	Pdgfra	Mus musculus platelet derived growth factor receptor, alpha polypeptide (Pdgfra), transcript variant 1, mRNA.	NM_011058.2	The process whose specific outcome is the progression of the lung over time, from its formation to the mature structure. In all air-breathing vertebrates the lungs are developed from the ventral wall of the oesophagus as a pouch which divides into two sacs. In amphibians and many reptiles the lungs retain very nearly this primitive sac-like character, but in the higher forms the connection with t…	Interacting selectively with platelet-derived growth factor [goid 48407] [evidence IDA]; Catalysis of the transfer of a phosphate group, usually from ATP, to a substrate molecule [goid 16301] [evidence IEA]; Interacting selectively with a nucleotide, any compound consisting of a nucleoside that is esterified with (ortho)phosphate or an oligophosphate at any hydroxyl group on the ribose or deoxyri…	1.65782	-0.890906	-1.5931	0	0	0	0
ILMN_1248456	Sec22c	Mus musculus SEC22 vesicle trafficking protein homolog C (S. cerevisiae) (Sec22c), mRNA.	NM_178677.3	The directed movement of proteins into, out of, within or between cells [goid 15031] [evidence IEA]; The directed movement of substances, either within a vesicle or in the vesicle membrane, into, out of or within a cell [goid 16192] [evidence IEA]; The directed movement of substances (such as macromolecules, small molecules, ions) into, out of, within or between cells, or within a multicellular o…		1.65464	0.559159	0.523901	1.79966e-05	0.000358387	3.40513e-05	0.000138364
ILMN_2868220	Inhba	Mus musculus inhibin beta-A (Inhba), mRNA.	NM_008380.1	The increase in size or mass of an entire organism, a part of an organism or a cell [goid 40007] [evidence IEA]; Any process that stops, prevents or reduces the frequency, rate or extent of hair follicle development [goid 51799] [evidence ISA]	Interacting selectively with one or more specific sites on a receptor molecule, a macromolecule that undergoes combination with a hormone, neurotransmitter, drug or intracellular messenger to initiate a change in cell function [goid 5102] [evidence IPI]; The action characteristic of a hormone, any substance formed in very small amounts in one specialized organ or group of cells and carried (somet…	1.63907	1.06757	-0.315292	0	0	0	0
ILMN_3006911	Cyp4f13	Mus musculus cytochrome P450, family 4, subfamily f, polypeptide 13 (Cyp4f13), mRNA.	NM_130882.1	The process of removal or addition of one or more electrons with or without the concomitant removal or addition of a proton or protons [goid 55114] [evidence IEA]	Catalysis of the incorporation of one atom from molecular oxygen into a compound and the reduction of the other atom of oxygen to water [goid 4497] [evidence IEA]; Catalysis of an oxidation-reduction (redox) reaction, a reversible chemical reaction in which the oxidation state of an atom or atoms within a molecule is altered. One substrate acts as a hydrogen or electron donor and becomes oxidized…	1.63707	0.836767	0.552738	0	0	0	0
ILMN_2675681	LOC100047052	PREDICTED: Mus musculus similar to Aptx protein (LOC100047052), mRNA.	XM_001477288.1			1.62502	0.501275	0.400266	3.14068e-06	0.013066	0	0
ILMN_1217670	D330028D13Rik	Mus musculus RIKEN cDNA D330028D13 gene (D330028D13Rik), mRNA.	NM_172727.2			1.62227	0.359035	0.2656	0.00125313	0	0	0
ILMN_2677332	Hic2	Mus musculus hypermethylated in cancer 2 (Hic2), mRNA.	NM_178922.3	Any process that modulates the frequency, rate or extent of DNA-dependent transcription [goid 6355] [evidence IEA]; The synthesis of either RNA on a template of DNA or DNA on a template of RNA [goid 6350] [evidence IEA]	Interacting selectively with zinc (Zn) ions [goid 8270] [evidence IEA]; Interacting selectively with DNA (deoxyribonucleic acid) [goid 3677] [evidence IEA]; Interacting selectively with any metal ion [goid 46872] [evidence IEA]; Interacting selectively with any nucleic acid [goid 3676] [evidence IEA]; Interacting selectively with any protein or protein complex (a complex of two or more proteins t…	1.62146	0.914453	0.658837	0.00125313	0	0	0
ILMN_2651359	Zfp809	Mus musculus zinc finger protein 809 (Zfp809), mRNA.	NM_172763.2		Interacting selectively with any metal ion [goid 46872] [evidence IEA]; Interacting selectively with zinc (Zn) ions [goid 8270] [evidence IEA]	1.60593	0.747032	0.649009	0.00125313	0.00125313	0	0
ILMN_2692399	Adamtsl5	Mus musculus ADAMTS-like 5 (Adamtsl5), transcript variant 2, mRNA.	NM_025629.2			1.60587	1.07523	0.521989	0.00125313	0.00125313	0	0
ILMN_2899133	Uhrf1bp1	Mus musculus UHRF1 (ICBP90) binding protein 1 (Uhrf1bp1), mRNA.	NM_001080769.1			1.60283	0.695168	0.371588	0.00125313	0.00125313	0	0
ILMN_3144164	Irs2	Mus musculus insulin receptor substrate 2 (Irs2), mRNA.	NM_001081212.1	The cascade of processes by which a signal interacts with a receptor, causing a change in the level or activity of a second messenger or other downstream target, and ultimately effecting a change in the functioning of the cell [goid 7165] [evidence IEA]; The multiplication or reproduction of cells, resulting in the expansion of a cell population [goid 8283] [evidence IMP]; The series of molecular…	Mediates the transfer of a signal from the outside to the inside of a cell by means other than the introduction of the signal molecule itself into the cell [goid 4871] [evidence IEA]; Combining with an extracellular or intracellular messenger to initiate a change in cell activity [goid 4872] [evidence IEA]; Interacting selectively with a protein kinase, any enzyme that catalyzes the transfer of a…	1.59983	0.907554	0.845691	0	0	0	0
ILMN_1225859	9130227C08Rik	Mus musculus RIKEN cDNA 9130227C08Rik gene (9130227C08Rik), mRNA.	NM_027143.2			1.59237	0.700284	0.484095	0.00125313	0.00125313	0	0
ILMN_2883795	Dcun1d4	Mus musculus DCN1, defective in cullin neddylation 1, domain containing 4 (S. cerevisiae) (Dcun1d4), mRNA.	NM_178896.2			1.58929	0.870522	0.822162	3.14068e-06	0.00580712	0	0
ILMN_2692723	Lpl	Mus musculus lipoprotein lipase (Lpl), mRNA.	NM_008509.2	The chemical reactions and pathways resulting in the breakdown of lipids, compounds soluble in an organic solvent but not, or sparingly, in an aqueous solvent [goid 16042] [evidence IEA]; The chemical reactions and pathways involving lipids, compounds soluble in an organic solvent but not, or sparingly, in an aqueous solvent. Includes fatty acids; neutral fats, other fatty-acid esters, and soaps;…	Enables the directed movement of lipids into, out of, within or between cells [goid 5319] [evidence IEA]; Catalysis of the hydrolysis of various bonds, e.g. C-O, C-N, C-C, phosphoric anhydride bonds, etc. Hydrolase is the systematic name for any enzyme of EC class 3 [goid 16787] [evidence IEA]; Catalysis of the reaction: triacylglycerol + H2O = diacylglycerol + a carboxylate [goid 4465] [evidence…	1.58517	-0.91236	-1.90203	0.00125313	0	0.0037594	0.00125313
ILMN_2738090	Tmem41b	Mus musculus transmembrane protein 41B (Tmem41b), mRNA.	NM_153525.5			1.57864	0.401838	0.224165	0.00125313	0.00125313	0	0
ILMN_1233129	Zbtb22	Mus musculus zinc finger and BTB domain containing 22 (Zbtb22), mRNA.	NM_020625.3	Any process that modulates the frequency, rate or extent of DNA-dependent transcription [goid 6355] [evidence IEA]; The synthesis of either RNA on a template of DNA or DNA on a template of RNA [goid 6350] [evidence IEA]	Interacting selectively with zinc (Zn) ions [goid 8270] [evidence IEA]; Interacting selectively with DNA (deoxyribonucleic acid) [goid 3677] [evidence IEA]; Interacting selectively with any metal ion [goid 46872] [evidence IEA]; Interacting selectively with any nucleic acid [goid 3676] [evidence IEA]; Interacting selectively with any protein or protein complex (a complex of two or more proteins t…	1.57388	-0.990188	-1.40973	0	0	0.00125313	0.00125313
ILMN_2762640	Gls2	Mus musculus glutaminase 2 (liver, mitochondrial) (Gls2), nuclear gene encoding mitochondrial protein, mRNA.	NM_001033264.2	The chemical reactions and pathways involving glutamine, 2-amino-4-carbamoylbutanoic acid [goid 6541] [evidence IEA]	Catalysis of the hydrolysis of various bonds, e.g. C-O, C-N, C-C, phosphoric anhydride bonds, etc. Hydrolase is the systematic name for any enzyme of EC class 3 [goid 16787] [evidence IEA]; Catalysis of the reaction: L-glutamine + H2O = L-glutamate + NH3 [goid 4359] [evidence IEA]	1.55649	0.773805	0.715935	3.14068e-06	0.00180903	0	0
ILMN_2836875	Tiam2	Mus musculus T-cell lymphoma invasion and metastasis 2 (Tiam2), mRNA.	NM_011878.1	A series of reactions within the cell that occur as a result of a single trigger reaction or compound [goid 7242] [evidence IEA]; The cascade of processes by which a signal interacts with a receptor, causing a change in the level or activity of a second messenger or other downstream target, and ultimately effecting a change in the functioning of the cell [goid 7165] [evidence IEA]; Any process th…	Stimulates the exchange of guanyl nucleotides by a GTPase of the Rho family. Under normal cellular physiological conditions, the concentration of GTP is higher than that of GDP, favoring the replacement of GDP by GTP in association with the GTPase [goid 5089] [evidence IEA]; [goid 5057] [evidence IEA]; Interacting selectively with any protein or protein complex (a complex of two or more proteins …	1.5522	-0.645031	-1.37119	0	0	0	0
ILMN_2482427	Zfp106	Mus musculus zinc finger protein 106 (Zfp106), mRNA.	NM_011743.2	The series of molecular signals generated as a consequence of the insulin receptor binding to insulin [goid 8286] [evidence IDA]	Interacting selectively with any metal ion [goid 46872] [evidence IEA]; Interacting selectively with zinc (Zn) ions [goid 8270] [evidence IEA]; Naturally occurring peptide that is an opioid (any non-alkaloid having an opiate-like effect that can be reversed by naloxone or other recognized morphine antagonist). These include Leu- and Met-enkephalin, dynorphin and neoendorphin, alpha, beta, gamma a…	1.54455	0.619386	0.535752	3.14068e-06	0.000201004	0	0
ILMN_2783940	Atxn7l2	Mus musculus ataxin 7-like 2 (Atxn7l2), mRNA.	NM_175183.2	Any process specifically pertinent to the functioning of integrated living units: cells, tissues, organs, and organisms. A process is a collection of molecular events with a defined beginning and end [goid 8150] [evidence ND ]	Elemental activities, such as catalysis or binding, describing the actions of a gene product at the molecular level. A given gene product may exhibit one or more molecular functions [goid 3674] [evidence ND ]	1.54067	1.02925	0.966909	0.00125313	0	0	0
ILMN_2735276	Plekha8	Mus musculus pleckstrin homology domain containing, family A (phosphoinositide binding specific) member 8 (Plekha8), mRNA.	NM_001001335.1	The directed movement of proteins into, out of, within or between cells [goid 15031] [evidence IEA]; The directed movement of substances (such as macromolecules, small molecules, ions) into, out of, within or between cells, or within a multicellular organism [goid 6810] [evidence IEA]; The directed movement of glycolipids, compounds containing (usually) 1-4 linked monosaccharide residues joined b…	Interacting selectively with a glycolipid, any compound containing one or more monosaccharide residues bound by a glycosidic linkage to a hydrophobic moiety such as an acylglycerol, a sphingoid, a ceramide (N-acylsphingoid) or a prenyl phosphate [goid 51861] [evidence IEA]; Enables the directed movement of glycolipids, compounds containing (usually) 1-4 linked monosaccharide residues joined by a …	1.53977	0.628052	0.293269	0	0	0	0
ILMN_2892554	Spryd4	Mus musculus SPRY domain containing 4 (Spryd4), mRNA.	NM_025716.2			1.5334	-0.485188	-1.14967	1.96293e-05	0.00800953	2.82662e-05	7.85171e-05
ILMN_2750548	Gnpda1		NM_011937	The chemical reactions and pathways involving carbohydrates, any of a group of organic compounds based of the general formula Cx(H2O)y. Includes the formation of carbohydrate derivatives by the addition of a carbohydrate residue to another molecule [goid 5975] [evidence IEA]; The discharge, by sperm, of a single, anterior secretory granule following their attachment to the zona pellucida surround…	Catalysis of the hydrolysis of various bonds, e.g. C-O, C-N, C-C, phosphoric anhydride bonds, etc. Hydrolase is the systematic name for any enzyme of EC class 3 [goid 16787] [evidence IEA]; Catalysis of the reaction: D-glucosamine 6-phosphate + H2O = D-fructose 6-phosphate + NH3 [goid 4342] [evidence ISS]; Catalysis of the reaction: D-glucosamine 6-phosphate + H2O = D-fructose 6-phosphate + NH3 […	1.52671	0.81732	0.659372	1.12495e-07	0.0100571	0	2.6238e-09
ILMN_2610234	Il15	Mus musculus interleukin 15 (Il15), mRNA.	NM_008357.1	The process of T cell selection that occurs in extrathymic locations, often resulting T cells of distinct specificities from those selected in the thymus [goid 45062] [evidence IMP]; Any process that modulates the frequency, rate or extent of T cell differentiation [goid 45580] [evidence IMP]; Any host process that modulates the frequency, rate, or extent of the antiviral response of a host cell …	Functions to control the survival, growth, differentiation and effector function of tissues and cells [goid 5125] [evidence IMP]; [goid 5126] [evidence IEA]	1.52142	-0.891904	-1.69913	1.12495e-07	0.00124513	7.1997e-06	1.94551e-05
ILMN_2629329	Mcf2l	Mus musculus mcf.2 transforming sequence-like (Mcf2l), mRNA.	NM_178076.2	A series of molecular signals within the cell that are mediated by a member of the Rho family of proteins switching to a GTP-bound active state [goid 7266] [evidence IDA]; Any process that modulates the frequency, rate or extent of Rho protein signal transduction [goid 35023] [evidence IEA]; A series of reactions within the cell that occur as a result of a single trigger reaction or compound [goi…	Interacting selectively with phosphatidylinositol, any glycophospholipid with its sn-glycerol 3-phosphate residue is esterified to the 1-hydroxyl group of 1D-myo-inositol [goid 5545] [evidence IDA]; Interacting selectively with any protein or protein complex (a complex of two or more proteins that may include other nonprotein molecules) [goid 5515] [evidence IPI]; Stimulates the exchange of guany…	1.5094	-0.87506	-1.14258	5.45668e-05	1.79966e-05	8.85531e-06	7.08425e-05
ILMN_1253942	Bop1	Mus musculus block of proliferation 1 (Bop1), mRNA.	NM_013481.1	The process of the formation of the constituents of the ribosome subunits, their assembly, and their transport to the sites of protein synthesis [goid 42254] [evidence IEA]; Any process involved in the conversion of a primary ribosomal RNA (rRNA) transcript into one or more mature rRNA molecules [goid 6364] [evidence IMP]; The formation of the constituents of the large ribosomal subunit, their as…	Interacting selectively with any complex of RNA and protein [goid 43021] [evidence IDA]	1.50764	-0.724807	-0.935959	0	0	0	0
ILMN_2608933	Tcof1	Mus musculus Treacher Collins Franceschetti syndrome 1, homolog (Tcof1), mRNA.	NM_011552.2	The directed movement of substances (such as macromolecules, small molecules, ions) into, out of, within or between cells, or within a multicellular organism [goid 6810] [evidence IEA]; The synthesis of the large ribosomal RNA (rRNA) transcript which encodes several rRNAs, e.g. in mammals 28S, 18S and 5.8S, from a nuclear DNA template [goid 42790] [evidence IMP]		1.50561	0.20494	0.0350047	0	0	0	0
ILMN_2748384	Zfp710	Mus musculus zinc finger protein 710 (Zfp710), mRNA.	NM_175433.4	The synthesis of either RNA on a template of DNA or DNA on a template of RNA [goid 6350] [evidence IEA]; Any process that modulates the frequency, rate or extent of DNA-dependent transcription [goid 6355] [evidence IEA]	Interacting selectively with zinc (Zn) ions [goid 8270] [evidence IEA]; Interacting selectively with DNA (deoxyribonucleic acid) [goid 3677] [evidence IEA]; Interacting selectively with any nucleic acid [goid 3676] [evidence IEA]; Interacting selectively with any metal ion [goid 46872] [evidence IEA]	1.49747	-0.993803	-1.07249	0	0	0	0
ILMN_3009839	Tada2l	Mus musculus transcriptional adaptor 2 (ADA2 homolog, yeast)-like (Tada2l), mRNA.	NM_172562.1	Any process that modulates the frequency, rate or extent of the synthesis of either RNA on a template of DNA or DNA on a template of RNA [goid 45449] [evidence IEA]; Any process that modulates the frequency, rate or extent of DNA-dependent transcription [goid 6355] [evidence IEA]; The synthesis of either RNA on a template of DNA or DNA on a template of RNA [goid 6350] [evidence IEA]	Interacting selectively with DNA (deoxyribonucleic acid) [goid 3677] [evidence IEA]	1.49544	0.669654	0.288625	7.06654e-06	0.00832988	7.85171e-07	7.85171e-07
ILMN_2486573	Vegfc	Mus musculus vascular endothelial growth factor C (Vegfc), mRNA.	NM_009506.2	The multiplication or reproduction of cells, resulting in the expansion of a cell population [goid 8283] [evidence IEA]; The process whereby relatively unspecialized cells, e.g. embryonic or regenerative cells, acquire specialized structural and/or functional features that characterize the cells, tissues, or organs of the mature organism or some other relatively stable phase of the organism's lif…	Interacting selectively with vascular endothelial growth factor receptor 3 [goid 43185] [evidence IPI]; The function that stimulates a cell to grow or proliferate. Most growth factors have other actions besides the induction of cell growth or proliferation [goid 8083] [evidence IEA]	1.49525	0.67962	0.345718	0	0	0	0
ILMN_1253355	2810021B07Rik	Mus musculus RIKEN cDNA 2810021B07 gene (2810021B07Rik), mRNA.	NM_025479.4			1.48012	-0.892699	-1.53646	0.00125313	0	0.0037594	0.00125313
ILMN_2508639	Zfp451	Mus musculus zinc finger protein 451 (Zfp451), mRNA.	NM_133817.2	Any process that modulates the frequency, rate or extent of DNA-dependent transcription [goid 6355] [evidence IEA]; The synthesis of either RNA on a template of DNA or DNA on a template of RNA [goid 6350] [evidence IEA]; Any process specifically pertinent to the functioning of integrated living units: cells, tissues, organs, and organisms. A process is a collection of molecular events with a defi…	Interacting selectively with zinc (Zn) ions [goid 8270] [evidence IEA]; Interacting selectively with DNA (deoxyribonucleic acid) [goid 3677] [evidence IEA]; Interacting selectively with any metal ion [goid 46872] [evidence IEA]; Elemental activities, such as catalysis or binding, describing the actions of a gene product at the molecular level. A given gene product may exhibit one or more molecula…	1.47725	0.657777	0.657674	0	0	0	0
ILMN_1245335	C230078M08Rik	Mus musculus RIKEN cDNA C230078M08 gene (C230078M08Rik), mRNA.	NM_176995.2			1.47041	-0.855046	-1.58459	0.00125313	0	0.00250627	0.00125313
ILMN_2616274	Dot1l	Mus musculus DOT1-like, histone H3 methyltransferase (S. cerevisiae) (Dot1l), mRNA.	NM_199322.1		Catalysis of the transfer of a methyl group to an acceptor molecule [goid 8168] [evidence IEA]; Catalysis of the transfer of a group, e.g. a methyl group, glycosyl group, acyl group, phosphorus-containing, or other groups, from one compound (generally regarded as the donor) to another compound (generally regarded as the acceptor). Transferase is the systematic name for any enzyme of EC class 2 [g…	1.46984	0.522807	0.397646	0.00125313	0.00125313	0	0
ILMN_1255513	Cdr2	Mus musculus cerebellar degeneration-related 2 (Cdr2), mRNA.	NM_007672.1	Any process specifically pertinent to the functioning of integrated living units: cells, tissues, organs, and organisms. A process is a collection of molecular events with a defined beginning and end [goid 8150] [evidence ND ]	Elemental activities, such as catalysis or binding, describing the actions of a gene product at the molecular level. A given gene product may exhibit one or more molecular functions [goid 3674] [evidence ND ]	1.46545	0.462412	0.189725	0	0	0	0
ILMN_1218263	Pemt	Mus musculus phosphatidylethanolamine N-methyltransferase (Pemt), nuclear gene encoding mitochondrial protein, mRNA.	NM_008819.2	The chemical reactions and pathways resulting in the formation of phospholipids, any lipid containing phosphoric acid as a mono- or diester [goid 8654] [evidence IEA]; The chemical reactions and pathways involving phospholipids, any lipid containing phosphoric acid as a mono- or diester [goid 6644] [evidence IEA]; The chemical reactions and pathways resulting in the formation of phosphatidylcholi…	Catalysis of the transfer of a group, e.g. a methyl group, glycosyl group, acyl group, phosphorus-containing, or other groups, from one compound (generally regarded as the donor) to another compound (generally regarded as the acceptor). Transferase is the systematic name for any enzyme of EC class 2 [goid 16740] [evidence IEA]; Catalysis of the transfer of a methyl group to an acceptor molecule […	1.46229	0.531356	0.406214	0.00125313	0.00125313	0	0
ILMN_2682271	C1galt1c1	Mus musculus C1GALT1-specific chaperone 1 (C1galt1c1), mRNA.	NM_021550.2			1.45483	-0.940185	-1.20084	0.00125313	0	0.00125313	0.00125313
ILMN_2863601	Zfpm2	Mus musculus zinc finger protein, multitype 2 (Zfpm2), mRNA.	NM_011766.2	Any process that modulates the frequency, rate or extent of DNA-dependent transcription [goid 6355] [evidence IEA]; The synthesis of either RNA on a template of DNA or DNA on a template of RNA [goid 6350] [evidence IEA]; Any process that stops, prevents or reduces the frequency, rate or extent of transcription from an RNA polymerase II promoter [goid 122] [evidence IDA]; Any process that activate…	Interacting selectively with any metal ion [goid 46872] [evidence IEA]; Interacting selectively with zinc (Zn) ions [goid 8270] [evidence IEA]; Interacting selectively with DNA (deoxyribonucleic acid) [goid 3677] [evidence IEA]; The function of a transcription cofactor that represses transcription from a RNA polymerase II promoter; does not bind DNA itself [goid 3714] [evidence IDA]; Interacting …	1.44665	0.152166	-0.178822	0	0	0	0
ILMN_2434490	D9Wsu20e		NM_133718			1.43953	-1.25446	-1.85327	0	0	0.00125313	0
ILMN_2720674	Stard5	Mus musculus StAR-related lipid transfer (START) domain containing 5 (Stard5), mRNA.	NM_023377.4	The directed movement of substances (such as macromolecules, small molecules, ions) into, out of, within or between cells, or within a multicellular organism [goid 6810] [evidence IEA]; The directed movement of lipids into, out of, within or between cells. Lipids are compounds soluble in an organic solvent but not, or sparingly, in an aqueous solvent [goid 6869] [evidence IEA]; The chemical react…	Interacting selectively with a lipid [goid 8289] [evidence IEA]; Interacting selectively with cholesterol (cholest-5-en-3-beta-ol); the principal sterol of vertebrates and the precursor of many steroids, including bile acids and steroid hormones [goid 15485] [evidence ISA]; Enables the directed movement of cholesterol into, out of, within or between cells. Cholesterol is the principal sterol of v…	1.4394	0.481932	0.26059	3.14068e-06	3.14068e-06	0	0
ILMN_1259162	Traf6	Mus musculus Tnf receptor-associated factor 6 (Traf6), mRNA.	NM_009424.2	The chemical reactions and pathways resulting in the breakdown of a protein or peptide by hydrolysis of its peptide bonds, initiated by the covalent attachment of a ubiquitin moiety, or multiple ubiquitin moieties, to the protein [goid 6511] [evidence IEA]; The process by which an antigen-presenting cell expresses a peptide antigen of exogenous origin on its cell surface in association with an MH…	Combining with an extracellular or intracellular messenger to initiate a change in cell activity [goid 4872] [evidence IEA]; Interacting selectively with any metal ion [goid 46872] [evidence IEA]; Interacting selectively with zinc (Zn) ions [goid 8270] [evidence IEA]; Interacting selectively with any protein or protein complex (a complex of two or more proteins that may include other nonprotein m…	1.43219	0.899683	0.875996	4.36534e-07	0.00104182	0	0
ILMN_2424268	Wtip	Mus musculus WT1-interacting protein (Wtip), mRNA.	NM_207212.2	Any process that modulates the frequency, rate or extent of DNA-dependent transcription [goid 6355] [evidence IEA]; The synthesis of either RNA on a template of DNA or DNA on a template of RNA [goid 6350] [evidence IEA]	Interacting selectively with zinc (Zn) ions [goid 8270] [evidence IEA]; Interacting selectively with any metal ion [goid 46872] [evidence IEA]	1.43075	0.657438	0.464074	0	0	0	0
ILMN_2673064	Ing2	Mus musculus inhibitor of growth family, member 2 (Ing2), mRNA.	NM_023503.2	Any process that modulates the frequency, rate or extent of DNA-dependent transcription [goid 6355] [evidence IEA]; Any process that modulates the frequency, rate or extent of cell growth [goid 1558] [evidence IEA]; The synthesis of either RNA on a template of DNA or DNA on a template of RNA [goid 6350] [evidence IEA]; The alteration of DNA or protein in chromatin, which may result in changing th…	Interacting selectively with zinc (Zn) ions [goid 8270] [evidence IEA]; Interacting selectively with any protein or protein complex (a complex of two or more proteins that may include other nonprotein molecules) [goid 5515] [evidence IEA]; Interacting selectively with any metal ion [goid 46872] [evidence IEA]; Any transcription regulator activity required for initiation or upregulation of transcr…	1.40844	0.61784	0.0944671	0.00125313	0.00250627	0	0
ILMN_2641678	Bdh2	Mus musculus 3-hydroxybutyrate dehydrogenase, type 2 (Bdh2), mRNA.	NM_027208.1	The process of removal or addition of one or more electrons with or without the concomitant removal or addition of a proton or protons [goid 55114] [evidence IEA]; Any process specifically pertinent to the functioning of integrated living units: cells, tissues, organs, and organisms. A process is a collection of molecular events with a defined beginning and end [goid 8150] [evidence ND ]; The che…	Elemental activities, such as catalysis or binding, describing the actions of a gene product at the molecular level. A given gene product may exhibit one or more molecular functions [goid 3674] [evidence ND ]; Catalysis of an oxidation-reduction (redox) reaction, a reversible chemical reaction in which the oxidation state of an atom or atoms within a molecule is altered. One substrate acts as a h…	1.4047	0.266325	-0.162731	0	0	0	0
ILMN_2512986	Zfyve27	Mus musculus zinc finger, FYVE domain containing 27 (Zfyve27), mRNA.	NM_177319.2		Interacting selectively with any metal ion [goid 46872] [evidence IEA]; Interacting selectively with zinc (Zn) ions [goid 8270] [evidence IEA]	1.40163	-0.673623	-1.26718	0.00125313	0	0.00125313	0
ILMN_2729918	Rpgrip1l	Mus musculus Rpgrip1-like (Rpgrip1l), mRNA.	NM_173431.2	The process whose specific outcome is the progression of the embryo in the uterus over time, from formation of the zygote in the oviduct, to birth [goid 1701] [evidence IMP]; The process whose specific outcome is the progression of the camera-type eye over time, from its formation to the mature structure. The camera-type eye is an organ of sight that receives light through an aperture and focuses…		1.39682	-0.972692	-1.72507	0	0	0	0
ILMN_2723083	Hcfc1r1	Mus musculus host cell factor C1 regulator 1 (XPO1-dependent) (Hcfc1r1), mRNA.	NM_181821.1			1.38558	-0.583778	-1.34487	0.00125313	0.0275689	0.0112782	0.0075188
ILMN_1251504	Cyp4v3	Mus musculus cytochrome P450, family 4, subfamily v, polypeptide 3 (Cyp4v3), mRNA.	NM_133969.2	The process of removal or addition of one or more electrons with or without the concomitant removal or addition of a proton or protons [goid 55114] [evidence IEA]; Any process specifically pertinent to the functioning of integrated living units: cells, tissues, organs, and organisms. A process is a collection of molecular events with a defined beginning and end [goid 8150] [evidence ND ]	Elemental activities, such as catalysis or binding, describing the actions of a gene product at the molecular level. A given gene product may exhibit one or more molecular functions [goid 3674] [evidence ND ]; Catalysis of the incorporation of one atom from molecular oxygen into a compound and the reduction of the other atom of oxygen to water [goid 4497] [evidence IEA]; Interacting selectively w…	1.38076	-1.08991	-1.15392	0.00125313	0.00125313	0.00125313	0.00626566
ILMN_1214416	Zfp143	Mus musculus zinc finger protein 143 (Zfp143), mRNA.	NM_009281.3	Any process that modulates the frequency, rate or extent of DNA-dependent transcription [goid 6355] [evidence IEA]; The synthesis of either RNA on a template of DNA or DNA on a template of RNA [goid 6350] [evidence IEA]	Interacting selectively with zinc (Zn) ions [goid 8270] [evidence IEA]; Interacting selectively with any metal ion [goid 46872] [evidence IEA]; Interacting selectively with any nucleic acid [goid 3676] [evidence IEA]; Interacting selectively with DNA (deoxyribonucleic acid) [goid 3677] [evidence IDA]	1.37476	0.618499	0.569236	0.00125313	0.0125313	0	0
ILMN_2788263	Ncbp2	Mus musculus nuclear cap binding protein subunit 2 (Ncbp2), mRNA.	NM_026554.2	The directed movement of mRNA, messenger ribonucleic acid, into, out of, within or between cells [goid 51028] [evidence IEA]; The directed movement of substances (such as macromolecules, small molecules, ions) into, out of, within or between cells, or within a multicellular organism [goid 6810] [evidence IEA]	Interacting selectively with an RNA molecule or a portion thereof [goid 3723] [evidence IEA]; Interacting selectively with any nucleic acid [goid 3676] [evidence IEA]; Interacting selectively with a nucleotide, any compound consisting of a nucleoside that is esterified with (ortho)phosphate or an oligophosphate at any hydroxyl group on the ribose or deoxyribose moiety [goid 166] [evidence IEA]	1.36509	-0.872546	-1.41452	7.85171e-07	0.000254395	1.25627e-05	7.85171e-05
ILMN_1231471	Zfp94	Mus musculus zinc finger protein 94 (Zfp94), mRNA.	NM_009568.2		Interacting selectively with any metal ion [goid 46872] [evidence IEA]; Interacting selectively with zinc (Zn) ions [goid 8270] [evidence IEA]	1.34749	0.416734	-0.0789984	0	0	0	0
ILMN_2593241	Melk	Mus musculus maternal embryonic leucine zipper kinase (Melk), mRNA.	NM_010790.2	The process of introducing a phosphate group on to a protein [goid 6468] [evidence IEA]	Catalysis of the transfer of a phosphate group, usually from ATP, to a substrate molecule [goid 16301] [evidence IEA]; Interacting selectively with a nucleotide, any compound consisting of a nucleoside that is esterified with (ortho)phosphate or an oligophosphate at any hydroxyl group on the ribose or deoxyribose moiety [goid 166] [evidence IEA]; Catalysis of the transfer of a group, e.g. a methy…	1.34745	-0.534148	-0.947062	8.85531e-09	0.00506335	1.61134e-06	4.36534e-07
ILMN_2693205	Aspm	Mus musculus asp (abnormal spindle)-like, microcephaly associated (Drosophila) (Aspm), mRNA.	NM_009791.4	The process resulting in the physical partitioning and separation of a cell into daughter cells [goid 51301] [evidence IEA]; Progression through mitosis, the division of the eukaryotic cell nucleus to produce two daughter nuclei that, usually, contain the identical chromosome complement to their mother [goid 7067] [evidence IEA]; The progression of biochemical and morphological phases and events …	Interacting selectively with calmodulin, a calcium-binding protein with many roles, both in the calcium-bound and calcium-free states [goid 5516] [evidence IEA]; Elemental activities, such as catalysis or binding, describing the actions of a gene product at the molecular level. A given gene product may exhibit one or more molecular functions [goid 3674] [evidence ND ]	1.34187	-1.51714	-1.74963	0	0	0.00250627	0.0100251
ILMN_2673926	Cdc37l1	Mus musculus cell division cycle 37 homolog (S. cerevisiae)-like 1 (Cdc37l1), mRNA.	NM_025950.2		Interacting selectively with any protein or protein complex (a complex of two or more proteins that may include other nonprotein molecules) [goid 5515] [evidence IDA]	1.33893	-0.58224	-0.683133	0.00151403	0.00159051	0.000428286	0.000788281
ILMN_2910684	Athl1	Mus musculus ATH1, acid trehalase-like 1 (yeast) (Athl1), mRNA.	NM_145387.2	The chemical reactions and pathways, including anabolism and catabolism, by which living organisms transform chemical substances. Metabolic processes typically transform small molecules, but also include macromolecular processes such as DNA repair and replication, and protein synthesis and degradation [goid 8152] [evidence IEA]; The chemical reactions and pathways involving carbohydrates, any of …	Catalysis of the hydrolysis of various bonds, e.g. C-O, C-N, C-C, phosphoric anhydride bonds, etc. Hydrolase is the systematic name for any enzyme of EC class 3 [goid 16787] [evidence IEA]; Catalysis of the hydrolysis of any glycosyl bond [goid 16798] [evidence IEA]; Catalysis of a biochemical reaction at physiological temperatures. In biologically catalyzed reactions, the reactants are known as …	1.33331	-1.13147	-1.68058	0	0	0.00125313	0.00125313
ILMN_2744164	Tenc1	Mus musculus tensin like C1 domain-containing phosphatase (Tenc1), mRNA.	NM_153533.2	Any process specifically pertinent to the functioning of integrated living units: cells, tissues, organs, and organisms. A process is a collection of molecular events with a defined beginning and end [goid 8150] [evidence ND ]; A series of reactions within the cell that occur as a result of a single trigger reaction or compound [goid 7242] [evidence IEA]	Catalysis of the hydrolysis of various bonds, e.g. C-O, C-N, C-C, phosphoric anhydride bonds, etc. Hydrolase is the systematic name for any enzyme of EC class 3 [goid 16787] [evidence IEA]; Interacting selectively with diacylglycerol, a diester of glycerol and two fatty acids [goid 19992] [evidence IEA]; Catalysis of the reaction: a phosphoprotein + H2O = a protein + phosphate. Together with prot…	1.32512	-0.854504	-0.874027	2.82662e-05	0.0356224	6.35989e-05	0.00255102
ILMN_2640140	Bola1	Mus musculus bolA-like 1 (E. coli) (Bola1), mRNA.	NM_026975.2			1.32424	-0.844068	-1.07848	0	0	0	0
ILMN_3005669	Wwp1	Mus musculus WW domain containing E3 ubiquitin protein ligase 1 (Wwp1), mRNA.	NM_177327.3	The covalent alteration of one or more amino acids occurring in proteins, peptides and nascent polypeptides (co-translational, post-translational modifications). Includes the modification of charged tRNAs that are destined to occur in a protein (pre-translation modification) [goid 6464] [evidence IEA]; The process by which a precursor cell type acquires characteristics of a more mature T-cell. A …	Catalysis of the ligation of two substances with concomitant breaking of a diphosphate linkage, usually in a nucleoside triphosphate. Ligase is the systematic name for any enzyme of EC class 6 [goid 16874] [evidence IEA]; Catalysis of the ligation of an acid to an amino acid via a carbon-nitrogen bond with concomitant breakage of a diphosphate linkage, usually in a nucleoside triphosphate [goid 1…	1.32341	0.525829	0.193839	0.00125313	0.00125313	0	0
ILMN_1240935	Sall2	Mus musculus sal-like 2 (Drosophila) (Sall2), mRNA.	NM_015772.2	Any process that modulates the frequency, rate or extent of DNA-dependent transcription [goid 6355] [evidence IEA]; The synthesis of either RNA on a template of DNA or DNA on a template of RNA [goid 6350] [evidence IEA]	Interacting selectively with zinc (Zn) ions [goid 8270] [evidence IEA]; Interacting selectively with DNA (deoxyribonucleic acid) [goid 3677] [evidence IEA]; Interacting selectively with any metal ion [goid 46872] [evidence IEA]	1.32054	-1.80048	-2.34881	0	0	0	0
ILMN_2859348	Taf9b	Mus musculus TAF9B RNA polymerase II, TATA box binding protein (TBP)-associated factor (Taf9b), mRNA.	NM_001001176.1	Any process that modulates the frequency, rate or extent of DNA-dependent transcription [goid 6355] [evidence IEA]; The synthesis of either RNA on a template of DNA or DNA on a template of RNA [goid 6350] [evidence IEA]; Any process involved in the assembly of the RNA polymerase complex at the promoter region of a DNA template, resulting in the subsequent synthesis of RNA from that promoter [goid…	Interacting selectively with DNA (deoxyribonucleic acid) [goid 3677] [evidence IEA]	1.31135	-1.21991	-1.54859	0	0	0	0
ILMN_2741746	Spire1	Mus musculus spire homolog 1 (Drosophila) (Spire1), transcript variant 1, mRNA.	NM_194355.2	The directed movement of substances (such as macromolecules, small molecules, ions) into, out of, within or between cells, or within a multicellular organism [goid 6810] [evidence IEA]; The directed movement of substances into, out of or within the Golgi apparatus, mediated by vesicles [goid 48193] [evidence IDA]	Interacting selectively with monomeric or multimeric forms of actin, including actin filaments [goid 3779] [evidence IEA]; Elemental activities, such as catalysis or binding, describing the actions of a gene product at the molecular level. A given gene product may exhibit one or more molecular functions [goid 3674] [evidence ND ]	1.3101	-0.869494	-1.25482	0.000330268	0.00683775	0.000295359	0.000302537
ILMN_2622255	Ephb2		XM_204072.3	The process by which the migration of an axon growth cone of a retinal ganglion cell (RGC) is directed to its target in the brain in response to a combination of attractive and repulsive cues [goid 31290] [evidence IDA]; Generation of a long process of a CNS neuron, that carries efferent (outgoing) action potentials from the cell body towards target cells in a different central nervous system reg…	Interacting selectively with ATP, adenosine 5'-triphosphate, a universally important coenzyme and enzyme regulator [goid 5524] [evidence IEA]; Catalysis of the reaction: ATP + a protein-L-tyrosine = ADP + a protein-L-tyrosine phosphate, to initiate a change in cell activity [goid 4714] [evidence IEA]; [goid 8046] [evidence IDA]; Combining with an ephrin to initiate a change in cell activity [goid…	1.29936	0.178066	-0.207895	0	0	0	0
ILMN_2800466	Tpmt	Mus musculus thiopurine methyltransferase (Tpmt), mRNA.	NM_016785.1	The chemical reactions and pathways, including anabolism and catabolism, by which living organisms transform chemical substances. Metabolic processes typically transform small molecules, but also include macromolecular processes such as DNA repair and replication, and protein synthesis and degradation [goid 8152] [evidence IEA]	Catalysis of the transfer of a methyl group to an acceptor molecule [goid 8168] [evidence IEA]; Catalysis of the transfer of a group, e.g. a methyl group, glycosyl group, acyl group, phosphorus-containing, or other groups, from one compound (generally regarded as the donor) to another compound (generally regarded as the acceptor). Transferase is the systematic name for any enzyme of EC class 2 [g…	1.29758	-0.880188	-1.00451	0	0	0	0
ILMN_2620603	Smyd4	Mus musculus SET and MYND domain containing 4 (Smyd4), mRNA.	NM_177009.3		Interacting selectively with any metal ion [goid 46872] [evidence IEA]; Interacting selectively with zinc (Zn) ions [goid 8270] [evidence IEA]; The selective, often stoichiometric, interaction of a molecule with one or more specific sites on another molecule [goid 5488] [evidence IEA]	1.29461	0.130552	0.0301944	0	0	0	0
ILMN_2466655	2610020C11Rik		NM_028130			1.29331	-0.899439	-1.46621	0	0	0	0
ILMN_2694275	Lxn	Mus musculus latexin (Lxn), mRNA.	NM_016753.4	The series of events involved in the perception of pain in which a sensory temperature stimulus is received by a cell and converted into a molecular signal [goid 50965] [evidence IMP]	Stops, prevents or reduces the activity of an enzyme [goid 4857] [evidence IEA]; Stops, prevents or reduces the activity of metalloendopeptidases, enzymes that catalyze the hydrolysis of nonterminal peptide bonds in a polypeptide chain and contain a chelated metal ion at their active sites which is essential to their catalytic activity [goid 8191] [evidence IMP]	1.29137	-1.08879	-1.11934	0	0	0	0
ILMN_1232762	Atox1	Mus musculus ATX1 (antioxidant protein 1) homolog 1 (yeast) (Atox1), mRNA.	NM_009720.2	The directed movement of charged atoms or small charged molecules into, out of, within or between cells [goid 6811] [evidence IEA]; The directed movement of substances (such as macromolecules, small molecules, ions) into, out of, within or between cells, or within a multicellular organism [goid 6810] [evidence IEA]; The directed movement of metal ions, any metal ion with an electric charge, into,…	Interacting selectively with copper (Cu) ions [goid 5507] [evidence IEA]; Catalysis of the transfer of copper (Cu) ions from one side of a membrane to the other [goid 5375] [evidence IEA]; Interacting selectively with any metal ion [goid 46872] [evidence IEA]	1.29119	-0.80898	-0.938533	0	0	0	0
ILMN_2761188	Ibtk		XM_135030.4	Any process that stops, prevents or decreases the rate of addition of phosphate groups to amino acids within a protein [goid 1933] [evidence ISO]; The process by which calcium ions sequestered in the endoplasmic reticulum or mitochondria are released into the cytosolic compartment [goid 51209] [evidence ISO]	Interacting selectively with any protein or protein complex (a complex of two or more proteins that may include other nonprotein molecules) [goid 5515] [evidence IEA]; Interacting selectively with a protein kinase, any enzyme that catalyzes the transfer of a phosphate group, usually from ATP, to a protein substrate [goid 19901] [evidence ISO]; Stops, prevents or reduces the activity of a protein …	1.28984	0.173644	0.000372736	0	0	0	0
ILMN_2665625	Fadd	Mus musculus Fas (TNFRSF6)-associated via death domain (Fadd), mRNA.	NM_010175.2	A form of programmed cell death induced by external or internal signals that trigger the activity of proteolytic caspases, whose actions dismantle the cell and result in cell death. Apoptosis begins internally with condensation and subsequent fragmentation of the cell nucleus (blebbing) while the plasma membrane remains intact. Other characteristics of apoptosis include DNA fragmentation and the …	Interacting selectively with any protein or protein complex (a complex of two or more proteins that may include other nonprotein molecules) [goid 5515] [evidence IEA]	1.28891	-0.87171	-1.27975	0.000360348	0.000462938	0.00131364	0.00105052
ILMN_1255657	Yipf4	Mus musculus Yip1 domain family, member 4 (Yipf4), mRNA.	NM_026417.3			1.27882	0.150784	0.0355438	0.00125313	0	0	0
ILMN_2792362	Helb	Mus musculus helicase (DNA) B (Helb), mRNA.	NM_080446.1	The process whereby new strands of DNA are synthesized, using parental DNA as a template for the DNA-dependent DNA polymerases that synthesize the new strands [goid 6261] [evidence IDA]; The synthesis of a short RNA polymer, usually 4-15 nucleotides long, using one strand of unwound DNA as a template; the RNA then serves as a primer from which DNA polymerases extend synthesis [goid 6269] [evidenc…	Catalysis of the hydrolysis of various bonds, e.g. C-O, C-N, C-C, phosphoric anhydride bonds, etc. Hydrolase is the systematic name for any enzyme of EC class 3 [goid 16787] [evidence IEA]; Catalysis of the reaction: NTP + H2O = NDP + phosphate to drive the unwinding of a DNA or RNA helix [goid 4386] [evidence IEA]; Interacting selectively with ATP, adenosine 5'-triphosphate, a universally import…	1.277	0.637359	0.562095	0.008082	0.0390603	5.75976e-05	0.00243189
ILMN_2591469	Rhebl1	Mus musculus Ras homolog enriched in brain like 1 (Rhebl1), mRNA.	NM_026967.3	Any series of molecular signals in which a small monomeric GTPase relays one or more of the signals [goid 7264] [evidence IEA]	Interacting selectively with a nucleotide, any compound consisting of a nucleoside that is esterified with (ortho)phosphate or an oligophosphate at any hydroxyl group on the ribose or deoxyribose moiety [goid 166] [evidence IEA]; Interacting selectively with GTP, guanosine triphosphate [goid 5525] [evidence IEA]	1.27137	0.636437	0.332486	0	0	0	0
ILMN_2752206	LOC100048504	PREDICTED: Mus musculus hypothetical protein LOC100048504, transcript variant 1 (LOC100048504), mRNA.	XM_001480708.1			1.26552	0.304763	-0.00802023	0	0	0	0
ILMN_3162138	D4Wsu114e	Mus musculus DNA segment, Chr 4, Wayne State University 114, expressed (D4Wsu114e), mRNA.	NM_001025365.1			1.26102	-0.859936	-1.17758	0	0	0	0
ILMN_3124787	Tmem47	Mus musculus transmembrane protein 47 (Tmem47), mRNA.	NM_138751.1			1.25804	0.359413	0.179785	7.85171e-07	7.85171e-07	7.85171e-07	0
ILMN_2595283	Rrp1b	Mus musculus ribosomal RNA processing 1 homolog B (S. cerevisiae) (Rrp1b), mRNA.	NM_028244.1	Any process involved in the conversion of a primary ribosomal RNA (rRNA) transcript into one or more mature rRNA molecules [goid 6364] [evidence IEA]		1.25748	0.470651	0.36355	1.40619e-05	0.0222752	8.85531e-09	1.67923e-07
ILMN_1233929	Psmf1		NM_144889			1.25658	0.0290365	-0.0425639	7.85171e-07	7.85171e-07	0	0
ILMN_2932474	Tctn3	Mus musculus tectonic family member 3 (Tctn3), mRNA.	NM_026260.2	A form of programmed cell death induced by external or internal signals that trigger the activity of proteolytic caspases, whose actions dismantle the cell and result in cell death. Apoptosis begins internally with condensation and subsequent fragmentation of the cell nucleus (blebbing) while the plasma membrane remains intact. Other characteristics of apoptosis include DNA fragmentation and the …		1.25408	0.418393	0.338463	1.67923e-07	3.85859e-05	2.6238e-09	2.6238e-09
ILMN_2590860	Rpo2tc1		NM_011294.2			1.25373	-1.53717	-1.65707	0	0	0	0.00125313
ILMN_1232280	A930025D01Rik	Mus musculus RIKEN cDNA A930025D01 gene (A930025D01Rik), mRNA.	NM_178762.3			1.24541	-0.410301	-0.802639	2.6238e-09	3.27974e-10	4.35061e-05	8.59766e-05
ILMN_2987984	S100a13	Mus musculus S100 calcium binding protein A13 (S100a13), mRNA.	NM_009113.3		Interacting selectively with calcium ions (Ca2+) [goid 5509] [evidence IEA]	1.24094	-1.39706	-1.7376	0	0	0	0
ILMN_2926842	Flrt2	Mus musculus fibronectin leucine rich transmembrane protein 2 (Flrt2), mRNA.	NM_201518.1			1.234	-0.548788	-1.25845	0	0	0	0
ILMN_1241970	Zfp259	Mus musculus zinc finger protein 259 (Zfp259), mRNA.	NM_011752.2		Interacting selectively with any metal ion [goid 46872] [evidence IEA]; Interacting selectively with any protein or protein complex (a complex of two or more proteins that may include other nonprotein molecules) [goid 5515] [evidence IPI]; Interacting selectively with zinc (Zn) ions [goid 8270] [evidence IDA]	1.23145	0.618048	0.591259	0	0	0	0
ILMN_2704619	Cc2d2a	Mus musculus coiled-coil and C2 domain containing 2A (Cc2d2a), mRNA.	NM_172274.1			1.22465	-1.70027	-2.42491	0	0	0.00250627	0.00125313
ILMN_1249131	BC017158	Mus musculus cDNA sequence BC017158 (BC017158), mRNA.	NM_145590.1			1.21853	0.387991	0.240566	0	0	0	0
ILMN_1256328	Tjp2	Mus musculus tight junction protein 2 (Tjp2), mRNA.	NM_011597.2		Interacting selectively with any protein or protein complex (a complex of two or more proteins that may include other nonprotein molecules) [goid 5515] [evidence IPI]	1.2112	0.589236	0.340997	0	0	0	0
ILMN_2822477	Ppnr	Mus musculus per-pentamer repeat gene (Ppnr), mRNA.	NM_012022.1			1.20893	-2.21235	-2.6317	0	0	0.00125313	0.00125313
ILMN_3162369	Fbxo33	Mus musculus F-box protein 33 (Fbxo33), mRNA.	NM_001033156.3	The chemical reactions and pathways resulting in the breakdown of a protein or peptide by hydrolysis of its peptide bonds, initiated by the covalent attachment of a ubiquitin moiety, or multiple ubiquitin moieties, to the protein [goid 6511] [evidence IEA]; Any process specifically pertinent to the functioning of integrated living units: cells, tissues, organs, and organisms. A process is a colle…	Elemental activities, such as catalysis or binding, describing the actions of a gene product at the molecular level. A given gene product may exhibit one or more molecular functions [goid 3674] [evidence ND ]	1.20866	0.58346	0.498563	0	0	0	0
ILMN_2893063	Rnf219	Mus musculus ring finger protein 219 (Rnf219), mRNA.	NM_026047.4		Interacting selectively with any metal ion [goid 46872] [evidence IEA]; Interacting selectively with zinc (Zn) ions [goid 8270] [evidence IEA]; Interacting selectively with any protein or protein complex (a complex of two or more proteins that may include other nonprotein molecules) [goid 5515] [evidence IEA]	1.20388	0.442251	0.221824	0	0	0	0
ILMN_2669172	4930547N16Rik	Mus musculus RIKEN cDNA 4930547N16 gene (4930547N16Rik), mRNA.	NM_029249.2		Interacting selectively with DNA (deoxyribonucleic acid) [goid 3677] [evidence IEA]	1.20218	-1.6865	-1.74087	0	0	0	0
ILMN_1234354	Smad1	Mus musculus MAD homolog 1 (Drosophila) (Smad1), mRNA.	NM_008539.3	The generation and maintenance of gametes. A gamete is a haploid reproductive cell [goid 7276] [evidence IMP]; Any process that stops, prevents or reduces the rate or extent of cell proliferation [goid 8285] [evidence IMP]; Any process that modulates the frequency, rate or extent of DNA-dependent transcription [goid 6355] [evidence IEA]; Cascade of at least three protein kinase activities culmina…	Interacting selectively with any protein or protein complex (a complex of two or more proteins that may include other nonprotein molecules) [goid 5515] [evidence IPI]; Interacting selectively with any protein or protein complex (a complex of two or more proteins that may include other nonprotein molecules) [goid 5515] [evidence IPI]; The function of binding to a specific DNA sequence in order to …	1.19171	0.339132	0.222606	1.34338e-06	6.73591e-05	0.000107743	5.6674e-07
ILMN_2911936	Tia1	Mus musculus cytotoxic granule-associated RNA binding protein 1 (Tia1), mRNA.	NM_011585.3	A form of programmed cell death induced by external or internal signals that trigger the activity of proteolytic caspases, whose actions dismantle the cell and result in cell death. Apoptosis begins internally with condensation and subsequent fragmentation of the cell nucleus (blebbing) while the plasma membrane remains intact. Other characteristics of apoptosis include DNA fragmentation and the …	Interacting selectively with an RNA molecule or a portion thereof [goid 3723] [evidence IEA]; Interacting selectively with any nucleic acid [goid 3676] [evidence IEA]; Interacting selectively with a nucleotide, any compound consisting of a nucleoside that is esterified with (ortho)phosphate or an oligophosphate at any hydroxyl group on the ribose or deoxyribose moiety [goid 166] [evidence IEA]; I…	1.19099	-0.583385	-0.832542	0	0	0	0
ILMN_3097107	Lca5	Mus musculus Leber congenital amaurosis 5 (human) (Lca5), transcript variant 2, mRNA.	NM_027448.1	The directed movement of substances (such as macromolecules, small molecules, ions) into, out of, within or between cells, or within a multicellular organism [goid 6810] [evidence IEA]; The directed movement of proteins into, out of, within or between cells [goid 15031] [evidence IEA]		1.19021	0.634506	0.429363	0.00388727	0.000656072	0.000161704	0.00158307
ILMN_2663516	5730494N06Rik	Mus musculus RIKEN cDNA 5730494N06 gene (5730494N06Rik), mRNA.	NM_027478.2			1.18624	-0.545143	-0.689841	0	0	0	0
ILMN_2632839	1300007L22Rik		NM_027917.1			1.18475	0.181934	-0.159659	0	0	0	0
ILMN_1251870	Smarcad1	Mus musculus SWI/SNF-related, matrix-associated actin-dependent regulator of chromatin, subfamily a, containing DEAD/H box 1 (Smarcad1), mRNA.	NM_007958.1	Any process that modulates the frequency, rate or extent of DNA recombination, a process by which a new genotype is formed by reassortment of genes resulting in gene combinations different from those that were present in the parents [goid 18] [evidence ISS]	Catalysis of the hydrolysis of various bonds, e.g. C-O, C-N, C-C, phosphoric anhydride bonds, etc. Hydrolase is the systematic name for any enzyme of EC class 3 [goid 16787] [evidence IEA]; Catalysis of the reaction: NTP + H2O = NDP + phosphate to drive the unwinding of a DNA or RNA helix [goid 4386] [evidence IEA]; Interacting selectively with ATP, adenosine 5'-triphosphate, a universally import…	1.18327	-0.726896	-1.03758	0	0	0	0
ILMN_1246573	Calml4		NM_138304.1		Interacting selectively with calcium ions (Ca2+) [goid 5509] [evidence IEA]	1.18321	-0.933246	-1.19357	0.00125313	0.0338346	0.0037594	0.0150376
ILMN_3163504	Mettl4	Mus musculus methyltransferase like 4 (Mettl4), mRNA.	NM_176917.4	The process by which a methyl group is covalently attached to a molecule [goid 32259] [evidence IEA]; The chemical reactions and pathways involving nucleobases, nucleosides, nucleotides and nucleic acids [goid 6139] [evidence IEA]	Catalysis of the transfer of a methyl group to an acceptor molecule [goid 8168] [evidence IEA]; Catalysis of the transfer of a group, e.g. a methyl group, glycosyl group, acyl group, phosphorus-containing, or other groups, from one compound (generally regarded as the donor) to another compound (generally regarded as the acceptor). Transferase is the systematic name for any enzyme of EC class 2 [g…	1.1807	-0.00657002	-0.206193	0	0	0	0
ILMN_2740922	Mrpl46	Mus musculus mitochondrial ribosomal protein L46 (Mrpl46), nuclear gene encoding mitochondrial protein, mRNA.	NM_023331.2			1.16716	-0.398155	-0.635775	0	0	0	0
ILMN_2891688	0610010E21Rik	Mus musculus RIKEN cDNA 0610010E21 gene (0610010E21Rik), mRNA.	NM_001033140.3			1.16642	-0.690246	-1.10472	0	0	0	0
ILMN_2950957	Rtn4ip1	Mus musculus reticulon 4 interacting protein 1 (Rtn4ip1), mRNA.	NM_130892.2	Any process specifically pertinent to the functioning of integrated living units: cells, tissues, organs, and organisms. A process is a collection of molecular events with a defined beginning and end [goid 8150] [evidence ND ]	Interacting selectively with zinc (Zn) ions [goid 8270] [evidence IEA]; Catalysis of an oxidation-reduction (redox) reaction, a reversible chemical reaction in which the oxidation state of an atom or atoms within a molecule is altered. One substrate acts as a hydrogen or electron donor and becomes oxidized, while the other acts as hydrogen or electron acceptor and becomes reduced [goid 16491] [ev…	1.16455	0.0574348	-0.551545	0.00125313	0.0137845	0.00125313	0
ILMN_2855590	Mtap7d1	Mus musculus microtubule-associated protein 7 domain containing 1 (Mtap7d1), mRNA.	NM_144941.2			1.14843	-0.830432	-1.1556	6.07386e-05	0.00278439	4.61158e-05	0.000485909
ILMN_2994380	Nat2	Mus musculus N-acetyltransferase 2 (arylamine N-acetyltransferase) (Nat2), mRNA.	NM_010874.2	The chemical reactions and pathways, including anabolism and catabolism, by which living organisms transform chemical substances. Metabolic processes typically transform small molecules, but also include macromolecular processes such as DNA repair and replication, and protein synthesis and degradation [goid 8152] [evidence IEA]	Catalysis of the transfer of a group, e.g. a methyl group, glycosyl group, acyl group, phosphorus-containing, or other groups, from one compound (generally regarded as the donor) to another compound (generally regarded as the acceptor). Transferase is the systematic name for any enzyme of EC class 2 [goid 16740] [evidence IEA]; Catalysis of the generalized reaction: acyl-carrier + reactant = acyl…	1.14823	-1.48691	-1.92478	0	0	0	0
ILMN_2454307	Ap3m1		NM_018829	The directed movement of proteins into, out of, within or between cells [goid 15031] [evidence IEA]; The directed movement of substances (such as macromolecules, small molecules, ions) into, out of, within or between cells, or within a multicellular organism [goid 6810] [evidence IEA]; The directed movement of proteins in a cell, including the movement of proteins between specific compartments or…	Interacting selectively with any protein or protein complex (a complex of two or more proteins that may include other nonprotein molecules) [goid 5515] [evidence IEA]	1.14216	-0.968883	-1.45135	0.00125313	0.00125313	0.00125313	0.00125313
ILMN_2946817	BC002163	Mus musculus cDNA sequence BC002163 (BC002163), non-coding RNA.	NR_002445.2			1.1406	-0.750042	-0.881883	0	0	0	0
ILMN_1232592	Zbtb17	Mus musculus zinc finger and BTB domain containing 17 (Zbtb17), mRNA.	NM_009541.1	Any process that modulates the frequency, rate or extent of DNA-dependent transcription [goid 6355] [evidence IEA]; The synthesis of either RNA on a template of DNA or DNA on a template of RNA [goid 6350] [evidence IEA]; The biological process whose specific outcome is the progression of a multicellular organism over time from an initial condition (e.g. a zygote or a young adult) to a later condi…	Interacting selectively with zinc (Zn) ions [goid 8270] [evidence IEA]; Interacting selectively with any metal ion [goid 46872] [evidence IEA]; Interacting selectively with any nucleic acid [goid 3676] [evidence IEA]; Interacting selectively with any protein or protein complex (a complex of two or more proteins that may include other nonprotein molecules) [goid 5515] [evidence IPI]; Interacting s…	1.13846	-0.0829299	-0.330206	0	0	0	0
ILMN_1259668	Gm561	Mus musculus gene model 561, (NCBI) (Gm561), mRNA.	NM_001033297.2			1.13756	-1.42286	-1.85762	0	0	0	0
ILMN_2502623	Zhx3	Mus musculus zinc fingers and homeoboxes 3 (Zhx3), mRNA.	NM_177263.3	Any process that modulates the frequency, rate or extent of DNA-dependent transcription [goid 6355] [evidence IEA]; The synthesis of either RNA on a template of DNA or DNA on a template of RNA [goid 6350] [evidence IEA]; Any process that modulates the frequency, rate or extent of the synthesis of either RNA on a template of DNA or DNA on a template of RNA [goid 45449] [evidence IEA]; Any process …	Interacting selectively with zinc (Zn) ions [goid 8270] [evidence IEA]; Interacting selectively with DNA (deoxyribonucleic acid) [goid 3677] [evidence IEA]; Interacting selectively with any metal ion [goid 46872] [evidence IEA]; Interacting selectively with DNA of a specific nucleotide composition, e.g. GC-rich DNA binding, or with a specific sequence motif or type of DNA e.g. promotor binding or…	1.12422	0.414349	0.00925677	0.00125313	0.00125313	0	0
ILMN_2888181	Echs1	Mus musculus enoyl Coenzyme A hydratase, short chain, 1, mitochondrial (Echs1), mRNA.	NM_053119.1	The chemical reactions and pathways involving fatty acids, aliphatic monocarboxylic acids liberated from naturally occurring fats and oils by hydrolysis [goid 6631] [evidence IEA]; The chemical reactions and pathways involving lipids, compounds soluble in an organic solvent but not, or sparingly, in an aqueous solvent. Includes fatty acids; neutral fats, other fatty-acid esters, and soaps; long-c…	Catalysis of the cleavage of C-C, C-O, C-N and other bonds by other means than by hydrolysis or oxidation, or conversely adding a group to a double bond. They differ from other enzymes in that two substrates are involved in one reaction direction, but only one in the other direction. When acting on the single substrate, a molecule is eliminated and this generates either a new double bond or a new…	1.11933	-1.25313	-1.34242	0	0	0	0
ILMN_2698499	Nox4	Mus musculus NADPH oxidase 4 (Nox4), mRNA.	NM_015760.4	The process whereby a relatively unspecialized cell acquires the specialized structural and/or functional features of a cell that will form part of the cardiac organ of an individual [goid 35051] [evidence IMP]; The process of removal or addition of one or more electrons with or without the concomitant removal or addition of a proton or protons [goid 55114] [evidence IEA]; Progression of the cell…	Catalysis of an oxidation-reduction (redox) reaction, a reversible chemical reaction in which the oxidation state of an atom or atoms within a molecule is altered. One substrate acts as a hydrogen or electron donor and becomes oxidized, while the other acts as hydrogen or electron acceptor and becomes reduced [goid 16491] [evidence IEA]; Interacting selectively with iron (Fe) ions [goid 5506] [ev…	1.11591	-1.15762	-1.23895	0.00125313	0.00125313	0.00125313	0.00125313
ILMN_1255053	Plk1	Mus musculus polo-like kinase 1 (Drosophila) (Plk1), mRNA.	NM_011121.3	The progression of biochemical and morphological phases and events that occur in a cell during successive cell replication or nuclear replication events. Canonically, the cell cycle comprises the replication and segregation of genetic material followed by the division of the cell, but in endocycles or syncytial cells nuclear replication or nuclear division may not be followed by cell division [go…	Catalysis of the transfer of a phosphate group, usually from ATP, to a substrate molecule [goid 16301] [evidence IEA]; Interacting selectively with a nucleotide, any compound consisting of a nucleoside that is esterified with (ortho)phosphate or an oligophosphate at any hydroxyl group on the ribose or deoxyribose moiety [goid 166] [evidence IEA]; Catalysis of the reaction: ATP + a protein serine/…	1.09421	-2.43957	-2.46238	0	0	0	0
ILMN_2769918	Timp1		NM_011593	A developmental process, independent of morphogenetic (shape) change, that is required for an erythrocyte to attain its fully functional state [goid 43249] [evidence IEA]	Stops, prevents or reduces the activity of metalloendopeptidases, enzymes that catalyze the hydrolysis of nonterminal peptide bonds in a polypeptide chain and contain a chelated metal ion at their active sites which is essential to their catalytic activity [goid 8191] [evidence IEA]; Stops, prevents or reduces the activity of an enzyme [goid 4857] [evidence IEA]; Interacting selectively with any …	1.08906	0.329693	0.163269	0	0	0	0
ILMN_2695468	Tmem55a	Mus musculus transmembrane protein 55A (Tmem55a), mRNA.	NM_028264.2		Catalysis of the hydrolysis of various bonds, e.g. C-O, C-N, C-C, phosphoric anhydride bonds, etc. Hydrolase is the systematic name for any enzyme of EC class 3 [goid 16787] [evidence IEA]	1.08644	0.026771	-0.151121	0	0	0	0
ILMN_2938904	Gsto2	Mus musculus glutathione S-transferase omega 2 (Gsto2), mRNA.	NM_026619.1	The chemical reactions and pathways, including anabolism and catabolism, by which living organisms transform chemical substances. Metabolic processes typically transform small molecules, but also include macromolecular processes such as DNA repair and replication, and protein synthesis and degradation [goid 8152] [evidence IEA]	Catalysis of the transfer of a group, e.g. a methyl group, glycosyl group, acyl group, phosphorus-containing, or other groups, from one compound (generally regarded as the donor) to another compound (generally regarded as the acceptor). Transferase is the systematic name for any enzyme of EC class 2 [goid 16740] [evidence IEA]; Catalysis of the reaction: R-X + glutathione = H-X + R-S-glutathione.…	1.08467	0.240083	0.104273	3.14068e-06	0.00502509	7.85171e-07	7.85171e-07
ILMN_2747623	Cnksr3	Mus musculus Cnksr family member 3 (Cnksr3), mRNA.	NM_172546.2	Any process that modulates the frequency, rate or extent of signal transduction [goid 9966] [evidence IEA]	Interacting selectively with any protein or protein complex (a complex of two or more proteins that may include other nonprotein molecules) [goid 5515] [evidence IEA]	1.08275	-0.802209	-1.2204	0	0	0	0
ILMN_1246992	A630042L21Rik	Mus musculus RIKEN cDNA A630042L21 gene (A630042L21Rik), transcript variant 2, mRNA.	NM_134134.2			1.08233	0.508774	0.476499	0	0	0	0
ILMN_1241915	Notch1	Mus musculus Notch gene homolog 1 (Drosophila) (Notch1), mRNA.	NM_008714.2	The process whereby a relatively unspecialized cell acquires specialized features of a keratinocyte [goid 30216] [evidence IMP]; The regionalization process by which embryonic segments are divided into compartments that will result in differences in cell differentiation [goid 7386] [evidence IMP]; The establishment of an organism's body plan or part of an organism with respect to the left and rig…	Interacting selectively with calcium ions (Ca2+) [goid 5509] [evidence IEA]; Combining with an extracellular or intracellular messenger to initiate a change in cell activity [goid 4872] [evidence IEA]; Interacting selectively with any protein or protein complex (a complex of two or more proteins that may include other nonprotein molecules) [goid 5515] [evidence IPI]; The function of binding to a …	1.0776	-0.9539	-1.52541	0	0	0	0
ILMN_2622374	Ndn	Mus musculus necdin (Ndn), mRNA.	NM_010882.3	The synthesis of either RNA on a template of DNA or DNA on a template of RNA [goid 6350] [evidence IEA]; The process of gaseous exchange between an organism and its environment. In plants, microorganisms, and many small animals, air or water makes direct contact with the organism's cells or tissue fluids, and the processes of diffusion supply the organism with dioxygen (O2) and remove carbon diox…	Interacting selectively with DNA (deoxyribonucleic acid) [goid 3677] [evidence IEA]; Interacting selectively with any protein or protein complex (a complex of two or more proteins that may include other nonprotein molecules) [goid 5515] [evidence IPI]; Interacting selectively with the microtubule constituent protein gamma-tubulin [goid 43015] [evidence IDA]	1.07148	-1.68308	-1.81304	0	0	0	0
ILMN_2669782	Phca	Mus musculus phytoceramidase, alkaline (Phca), mRNA.	NM_025408.2	The chemical reactions and pathways involving ceramides, any N-acylated sphingoid [goid 6672] [evidence IEA]	Catalysis of the hydrolysis of various bonds, e.g. C-O, C-N, C-C, phosphoric anhydride bonds, etc. Hydrolase is the systematic name for any enzyme of EC class 3 [goid 16787] [evidence IEA]; Catalysis of the hydrolysis of any non-peptide carbon-nitrogen bond in a linear amide [goid 16811] [evidence IEA]	1.06939	0.331774	0.32662	7.85171e-07	7.85171e-07	0	0
ILMN_2982890	Clpp	Mus musculus caseinolytic peptidase, ATP-dependent, proteolytic subunit homolog (E. coli) (Clpp), mRNA.	NM_017393.1	The hydrolysis of a peptide bond or bonds within a protein [goid 6508] [evidence IEA]; The chemical reactions and pathways resulting in the breakdown of misfolded or attenuated proteins [goid 6515] [evidence ISA]	Catalysis of the hydrolysis of various bonds, e.g. C-O, C-N, C-C, phosphoric anhydride bonds, etc. Hydrolase is the systematic name for any enzyme of EC class 3 [goid 16787] [evidence IEA]; Catalysis of the hydrolysis of internal, alpha-peptide bonds in a polypeptide chain by a catalytic mechanism that involves a catalytic triad consisting of a serine nucleophile that is activated by a proton rel…	1.06905	0.480099	0.264909	0	0	0	0
ILMN_1240445	Stard4	Mus musculus StAR-related lipid transfer (START) domain containing 4 (Stard4), mRNA.	NM_133774.4	The directed movement of substances (such as macromolecules, small molecules, ions) into, out of, within or between cells, or within a multicellular organism [goid 6810] [evidence IEA]; The directed movement of lipids into, out of, within or between cells. Lipids are compounds soluble in an organic solvent but not, or sparingly, in an aqueous solvent [goid 6869] [evidence IEA]; The chemical react…	Interacting selectively with a lipid [goid 8289] [evidence IEA]; Interacting selectively with cholesterol (cholest-5-en-3-beta-ol); the principal sterol of vertebrates and the precursor of many steroids, including bile acids and steroid hormones [goid 15485] [evidence ISA]; Enables the directed movement of cholesterol into, out of, within or between cells. Cholesterol is the principal sterol of v…	1.06886	-2.34393	-2.45628	0	0	0	0
ILMN_2591411	Cno	Mus musculus cappuccino (Cno), mRNA.	NM_133724.3	A process that is carried out at the cellular level which results in the formation, arrangement of constituent parts, or disassembly of a melanosome. A melanosome is a tissue-specific, membrane-bounded cytoplasmic organelle within which melanin pigments are synthesized and stored [goid 32438] [evidence IMP]	Interacting selectively with any protein or protein complex (a complex of two or more proteins that may include other nonprotein molecules) [goid 5515] [evidence IPI]	1.06763	-0.784473	-0.831524	0	0	0	0
ILMN_1253294	Ikbkap	Mus musculus inhibitor of kappa light polypeptide enhancer in B-cells, kinase complex-associated protein (Ikbkap), mRNA.	NM_026079.2	Any process that modulates the frequency, rate or extent of DNA-dependent transcription [goid 6355] [evidence IEA]; Any process specifically pertinent to the functioning of integrated living units: cells, tissues, organs, and organisms. A process is a collection of molecular events with a defined beginning and end [goid 8150] [evidence ND ]; The synthesis of either RNA on a template of DNA or DNA…	Interacting selectively with any protein or protein complex (a complex of two or more proteins that may include other nonprotein molecules) [goid 5515] [evidence ISO]; Catalysis of the transfer of a phosphate group, usually from ATP, to a substrate molecule [goid 16301] [evidence IEA]	1.06348	-0.377576	-0.726827	0	0	0	0
ILMN_2772288	Disp1	Mus musculus dispatched homolog 1 (Drosophila) (Disp1), mRNA.	NM_026866.2	The biological process whose specific outcome is the progression of a multicellular organism over time from an initial condition (e.g. a zygote or a young adult) to a later condition (e.g. a multicellular animal or an aged adult) [goid 7275] [evidence IEA]; The establishment of an organism's body plan or part of an organism with respect to the left and right halves. The pattern can either be symm…	Combining with the hedgehog protein to initiate a change in cell activity [goid 8158] [evidence IEA]; Enables the directed movement of peptides, compounds of two or more amino acids where the alpha carboxyl group of one is bound to the alpha amino group of another, into, out of, within or between cells [goid 15197] [evidence IDA]	1.05833	-1.10109	-1.27351	0	0	0	0
ILMN_2710455	Hebp2	Mus musculus heme binding protein 2 (Hebp2), mRNA.	NM_019487.3			1.0563	-1.65695	-1.79841	0	0	0	0.00125313
ILMN_2849285	Krt10	Mus musculus keratin 10 (Krt10), mRNA.	NM_010660.2		The action of a molecule that contributes to the structural integrity of a complex or assembly within or outside a cell [goid 5198] [evidence IEA]; Interacting selectively with any protein or protein complex (a complex of two or more proteins that may include other nonprotein molecules) [goid 5515] [evidence IPI]	1.0544	-1.42133	-1.75899	0	0	0	0
ILMN_2729117	Hgf	Mus musculus hepatocyte growth factor (Hgf), mRNA.	NM_010427.3	The multiplication or reproduction of cells, resulting in the expansion of a cell population [goid 8283] [evidence IDA]; A process which directly inhibits any of the steps required for cell death by apoptosis [goid 6916] [evidence IDA]; The initiation of the activity of the inactive enzyme MAP kinase by phosphorylation by a MAPKK [goid 187] [evidence IDA]; The series of molecular signals generate…	The function that stimulates a cell to grow or proliferate. Most growth factors have other actions besides the induction of cell growth or proliferation [goid 8083] [evidence IEA]; Catalysis of the hydrolysis of internal, alpha-peptide bonds in a polypeptide chain by a catalytic mechanism that involves a catalytic triad consisting of a serine nucleophile that is activated by a proton relay involv…	1.05385	-0.7894	-1.24439	0	0	0	0
ILMN_2987062	Thyn1	Mus musculus thymocyte nuclear protein 1 (Thyn1), mRNA.	NM_144543.1	Any process specifically pertinent to the functioning of integrated living units: cells, tissues, organs, and organisms. A process is a collection of molecular events with a defined beginning and end [goid 8150] [evidence ND ]	Elemental activities, such as catalysis or binding, describing the actions of a gene product at the molecular level. A given gene product may exhibit one or more molecular functions [goid 3674] [evidence ND ]	1.04723	0.298084	-0.0318722	0	0	0	0
ILMN_1235488	Garnl3	Mus musculus GTPase activating RANGAP domain-like 3 (Garnl3), mRNA.	NM_178888.4	Any process that modulates the frequency, rate or extent of small GTPase mediated signal transduction [goid 51056] [evidence IEA]	Increases the activity of a GTPase, an enzyme that catalyzes the hydrolysis of GTP [goid 5096] [evidence IEA]; Modulates the rate of GTP hydrolysis by a small monomeric GTPase [goid 5083] [evidence IEA]	1.04589	-1.05476	-1.24786	0	0	0	0
ILMN_2958076	1110001J03Rik	Mus musculus RIKEN cDNA 1110001J03 gene (1110001J03Rik), mRNA.	NM_025363.2			1.04302	-1.18097	-1.28628	0	0	0	0
ILMN_2430220	Tmem2	Mus musculus transmembrane protein 2 (Tmem2), transcript variant 2, mRNA.	NM_001033759.1	Any process specifically pertinent to the functioning of integrated living units: cells, tissues, organs, and organisms. A process is a collection of molecular events with a defined beginning and end [goid 8150] [evidence ND ]	Elemental activities, such as catalysis or binding, describing the actions of a gene product at the molecular level. A given gene product may exhibit one or more molecular functions [goid 3674] [evidence ND ]	1.04246	-1.45284	-1.97082	0.00346609	0.00551666	0.00153553	0.000874556
ILMN_3004386	Fzd6	Mus musculus frizzled homolog 6 (Drosophila) (Fzd6), mRNA.	NM_008056.2	The series of molecular signals initiated by binding of Wnt protein to a frizzled family receptor on the surface of the target cell and ending with a change in cell state [goid 16055] [evidence IEA]; The series of molecular signals generated as a consequence of a G-protein coupled receptor binding to its physiological ligand [goid 7186] [evidence IEA]; Any series of molecular signals initiated by…	A receptor that binds an extracellular ligand and transmits the signal to a heterotrimeric G-protein complex. These receptors are characteristically seven-transmembrane receptors and are made up of hetero- or homodimers [goid 4930] [evidence IEA]; Combining with an extracellular or intracellular messenger to initiate a change in cell activity [goid 4872] [evidence IEA]; Mediates the transfer of a…	1.0419	-0.603494	-0.787257	0	0	0	0
ILMN_1239806	Rpa3	Mus musculus replication protein A3 (Rpa3), mRNA.	NM_026632.3	The process whereby new strands of DNA are synthesized. The template for replication can either be an existing DNA molecule or RNA [goid 6260] [evidence IEA]; Any process specifically pertinent to the functioning of integrated living units: cells, tissues, organs, and organisms. A process is a collection of molecular events with a defined beginning and end [goid 8150] [evidence ND ]	Elemental activities, such as catalysis or binding, describing the actions of a gene product at the molecular level. A given gene product may exhibit one or more molecular functions [goid 3674] [evidence ND ]	1.03789	-1.06523	-1.13496	0	0	0	0
ILMN_2965417	Npm3-ps1	Mus musculus nucleoplasmin 3, pseudogene 1 (Npm3-ps1), non-coding RNA.	NR_002702.1			1.03731	-0.100008	-0.454534	0	0	0	0
ILMN_2974460	Rhobtb2	Mus musculus Rho-related BTB domain containing 2 (Rhobtb2), mRNA.	NM_153514.3	Any series of molecular signals in which a small monomeric GTPase relays one or more of the signals [goid 7264] [evidence IEA]	Interacting selectively with GTP, guanosine triphosphate [goid 5525] [evidence IEA]; Interacting selectively with a nucleotide, any compound consisting of a nucleoside that is esterified with (ortho)phosphate or an oligophosphate at any hydroxyl group on the ribose or deoxyribose moiety [goid 166] [evidence IEA]; Interacting selectively with any protein or protein complex (a complex of two or mor…	1.03593	-0.772943	-0.916246	0.000268204	0.00377151	0.000272562	0.000279223
ILMN_2671878	Dem1	Mus musculus defects in morphology 1 homolog (S. cerevisiae) (Dem1), mRNA.	NM_028457.1	Any process specifically pertinent to the functioning of integrated living units: cells, tissues, organs, and organisms. A process is a collection of molecular events with a defined beginning and end [goid 8150] [evidence ND ]	Elemental activities, such as catalysis or binding, describing the actions of a gene product at the molecular level. A given gene product may exhibit one or more molecular functions [goid 3674] [evidence ND ]	1.03564	-1.45512	-2.08085	0	0	0.00125313	0
ILMN_2624809	Mterf	Mus musculus mitochondrial transcription termination factor (Mterf), nuclear gene encoding mitochondrial protein, transcript variant 2, mRNA.	NM_172135.2	Any process that modulates the frequency, rate or extent of DNA-dependent transcription [goid 6355] [evidence IEA]; The synthesis of either RNA on a template of DNA or DNA on a template of RNA [goid 6350] [evidence IEA]; The process by which transcription is completed; the formation of phosphodiester bonds ceases, the RNA-DNA hybrid dissociates, and RNA polymerase releases the DNA [goid 6353] [ev…	Interacting selectively with DNA (deoxyribonucleic acid) [goid 3677] [evidence IEA]	1.03429	-1.05227	-1.20551	0	0	0	0
ILMN_2715289	Exosc7	Mus musculus exosome component 7 (Exosc7), mRNA.	NM_001081188.1	Any process involved in the conversion of a primary ribosomal RNA (rRNA) transcript into one or more mature rRNA molecules [goid 6364] [evidence IEA]; Any process involved in the conversion of one or more primary RNA transcripts into one or more mature RNA molecules [goid 6396] [evidence IEA]	Catalysis of the hydrolysis of various bonds, e.g. C-O, C-N, C-C, phosphoric anhydride bonds, etc. Hydrolase is the systematic name for any enzyme of EC class 3 [goid 16787] [evidence IEA]; Catalysis of the hydrolysis of ester linkages within nucleic acids [goid 4518] [evidence IEA]; Interacting selectively with an RNA molecule or a portion thereof [goid 3723] [evidence IEA]; Catalysis of the hyd…	1.02639	-0.568103	-0.788911	0	0	0	0
ILMN_1226838	Sepm		NM_053267.1			1.01848	-0.270681	-0.556177	0	0	0	0
ILMN_1224855	Samd9l	PREDICTED: Mus musculus sterile alpha motif domain containing 9-like, transcript variant 1 (Samd9l), mRNA.	XM_620286.3			1.01815	-2.11689	-2.5953	0	0	0.00125313	0.00125313
ILMN_1225196	Tgfb2	Mus musculus transforming growth factor, beta 2 (Tgfb2), mRNA.	NM_009367.2	The self-renewing division of a somatic stem cell, a stem cell that can give rise to cell types of the body other than those of the germ-line [goid 48103] [evidence IDA]; Any process that activates or increases the rate or extent of progression through the cell cycle [goid 45787] [evidence IMP]; The process whose specific outcome is the progression of a neuron over time, from initial commitment o…	Interacting selectively with the transforming growth factor beta receptor [goid 5160] [evidence IEA]; Interacting selectively with any protein or protein complex (a complex of two or more proteins that may include other nonprotein molecules) [goid 5515] [evidence IPI]; The function that stimulates a cell to grow or proliferate. Most growth factors have other actions besides the induction of cell …	1.01669	-1.32162	-2.22301	0	0.00125313	0.0162907	0.00626566
ILMN_2792601	P2ry5	Mus musculus purinergic receptor P2Y, G-protein coupled, 5 (P2ry5), mRNA.	NM_175116.2	The series of molecular signals generated as a consequence of a G-protein coupled receptor binding to its physiological ligand [goid 7186] [evidence IEA]; The cascade of processes by which a signal interacts with a receptor, causing a change in the level or activity of a second messenger or other downstream target, and ultimately effecting a change in the functioning of the cell [goid 7165] [evid…	Combining with a purine nucleotide and transmitting the signal to a heterotrimeric G-protein complex to initiate a change in cell activity [goid 45028] [evidence IEA]; A receptor that binds an extracellular ligand and transmits the signal to a heterotrimeric G-protein complex. These receptors are characteristically seven-transmembrane receptors and are made up of hetero- or homodimers [goid 4930]…	1.01561	-1.12564	-1.56271	0	0	0	0
ILMN_1218325	LOC675228	PREDICTED: Mus musculus similar to vacuolar ATPase subunit F (LOC675228), misc RNA.	XR_034614.1			1.01181	-1.255	-1.50436	0	0	0	0
ILMN_2936468	5730596K20Rik	Mus musculus RIKEN cDNA 5730596K20 gene (5730596K20Rik), mRNA.	NM_146091.2			1.01092	0.472769	0.40428	0	0	0	0
ILMN_2702016	2010011I20Rik	Mus musculus RIKEN cDNA 2010011I20 gene (2010011I20Rik), mRNA.	NM_025912.3			1.00616	-0.81028	-1.25917	0.00125313	0.00125313	0.00250627	0.00125313
ILMN_2625940	Neurl		NM_021360	A change in state or activity of a cell or an organism (in terms of movement, secretion, enzyme production, gene expression, etc.) as a result of an external stimulus [goid 9605] [evidence IMP]; The secretion of milk by the mammary gland [goid 7595] [evidence IMP]; Any process involved in the controlled movement of a sperm cell [goid 30317] [evidence IMP]; The assembly and organization of the spe…	Interacting selectively with any protein or protein complex (a complex of two or more proteins that may include other nonprotein molecules) [goid 5515] [evidence IPI]; Interacting selectively with any metal ion [goid 46872] [evidence IEA]; Interacting selectively with zinc (Zn) ions [goid 8270] [evidence IEA]	1.00107	-2.0485	-2.51919	0	0	0	0
ILMN_1221243	Rhobtb3	Mus musculus Rho-related BTB domain containing 3 (Rhobtb3), mRNA.	NM_028493.2		Interacting selectively with any protein or protein complex (a complex of two or more proteins that may include other nonprotein molecules) [goid 5515] [evidence IEA]	0.992903	-0.825735	-0.863489	0	0	0	0
ILMN_1226754	Phc2	Mus musculus polyhomeotic-like 2 (Drosophila) (Phc2), mRNA.	NM_018774.3	The biological process whose specific outcome is the progression of a multicellular organism over time from an initial condition (e.g. a zygote or a young adult) to a later condition (e.g. a multicellular animal or an aged adult) [goid 7275] [evidence IEA]	Interacting selectively with any metal ion [goid 46872] [evidence IEA]; Interacting selectively with DNA (deoxyribonucleic acid) [goid 3677] [evidence IEA]; Interacting selectively with zinc (Zn) ions [goid 8270] [evidence IEA]; Interacting selectively with any protein or protein complex (a complex of two or more proteins that may include other nonprotein molecules) [goid 5515] [evidence IPI]	0.986407	-0.793763	-0.901991	0	0	0	0
ILMN_2828302	Cnot4	Mus musculus CCR4-NOT transcription complex, subunit 4 (Cnot4), mRNA.	NM_016877.2	Any process that modulates the frequency, rate or extent of DNA-dependent transcription [goid 6355] [evidence IEA]; The chemical reactions and pathways resulting in the breakdown of a protein or peptide by hydrolysis of its peptide bonds, initiated by the covalent attachment of a ubiquitin moiety, or multiple ubiquitin moieties, to the protein [goid 6511] [evidence IEA]; The synthesis of either R…	Interacting selectively with an RNA molecule or a portion thereof [goid 3723] [evidence IEA]; Catalysis of the ligation of two substances with concomitant breaking of a diphosphate linkage, usually in a nucleoside triphosphate. Ligase is the systematic name for any enzyme of EC class 6 [goid 16874] [evidence IEA]; Interacting selectively with zinc (Zn) ions [goid 8270] [evidence IEA]; Interacting…	0.986166	0.236339	-0.0854394	2.09904e-08	2.6238e-09	8.85531e-09	3.27974e-10
ILMN_2728118	Rrp12	Mus musculus ribosomal RNA processing 12 homolog (S. cerevisiae) (Rrp12), mRNA.	NM_199447.2			0.978742	0.304278	0.210086	0	0	0	0
ILMN_2736976	1700093K21Rik	Mus musculus RIKEN cDNA 1700093K21 gene (1700093K21Rik), mRNA.	NM_026105.2			0.976624	-1.53087	-1.59601	0	0	0	0
ILMN_2637704	Cdc25c		NM_009860.1	The process resulting in the physical partitioning and separation of a cell into daughter cells [goid 51301] [evidence IEA]; Progression through mitosis, the division of the eukaryotic cell nucleus to produce two daughter nuclei that, usually, contain the identical chromosome complement to their mother [goid 7067] [evidence IEA]; The progression of biochemical and morphological phases and events …	Catalysis of the hydrolysis of various bonds, e.g. C-O, C-N, C-C, phosphoric anhydride bonds, etc. Hydrolase is the systematic name for any enzyme of EC class 3 [goid 16787] [evidence IEA]; Catalysis of the reaction: a phosphoprotein + H2O = a protein + phosphate. Together with protein kinases, these enzymes control the state of phosphorylation of cell proteins and thereby provide an important me…	0.976037	-0.730328	-1.16291	0.00414866	0.0251772	0.00409547	0.0138222
ILMN_1225764	Mfsd2	Mus musculus major facilitator superfamily domain containing 2 (Mfsd2), mRNA.	NM_029662.1	The directed movement of substances (such as macromolecules, small molecules, ions) into, out of, within or between cells, or within a multicellular organism [goid 6810] [evidence IEA]	Enables the directed movement of substances (such as macromolecules, small molecules, ions) into, out of, within or between cells [goid 5215] [evidence IEA]	0.97586	-1.62591	-2.04607	0	0.00125313	0.00501253	0.0225564
ILMN_1238167	Pop4	Mus musculus processing of precursor 4, ribonuclease P/MRP family, (S. cerevisiae) (Pop4), mRNA.	NM_025390.4	The process by which a pre-tRNA molecule is converted to a mature tRNA, ready for addition of an aminoacyl group [goid 8033] [evidence IEA]; Any process by which a pre-mRNA or mRNA molecule is cleaved at specific sites or in a regulated manner [goid 6379] [evidence IEA]; Any process involved in the conversion of a primary ribosomal RNA (rRNA) transcript into one or more mature rRNA molecules [goi…	Catalysis of the hydrolysis of various bonds, e.g. C-O, C-N, C-C, phosphoric anhydride bonds, etc. Hydrolase is the systematic name for any enzyme of EC class 3 [goid 16787] [evidence IEA]; Catalysis of the hydrolysis of phosphodiester bonds in chains of RNA [goid 4540] [evidence IEA]; Interacting selectively with an RNA molecule or a portion thereof [goid 3723] [evidence IEA]; Catalysis of the e…	0.974763	0.407881	0.339658	0	0	0	0
ILMN_3162394	LOC100040799	PREDICTED: Mus musculus hypothetical protein LOC100040799 (LOC100040799), mRNA.	XM_001475293.1			0.972929	-0.766078	-1.35956	0.00125313	0.00125313	0.00250627	0.00125313
ILMN_2916008	Agxt2l2	Mus musculus alanine-glyoxylate aminotransferase 2-like 2 (Agxt2l2), mRNA.	NM_028398.1		Catalysis of the transfer of an amino group to an acceptor, usually a 2-oxo acid [goid 8483] [evidence IEA]; Catalysis of the transfer of a group, e.g. a methyl group, glycosyl group, acyl group, phosphorus-containing, or other groups, from one compound (generally regarded as the donor) to another compound (generally regarded as the acceptor). Transferase is the systematic name for any enzyme of …	0.966408	-0.647577	-0.664438	0.000268204	0.0182034	0.000270375	0.000279223
ILMN_2524043	Wdr75	Mus musculus WD repeat domain 75 (Wdr75), mRNA. XM_899942 XM_899949 XM_905443 XM_919350 XM_919365 XM_919374 XM_919385 XM_919393 XM_919402	NM_028599.2			0.966099	0.389939	0.371715	7.85171e-07	7.85171e-05	0	0
ILMN_1240074	Trim26	Mus musculus tripartite motif-containing 26 (Trim26), transcript variant 1, mRNA.	NM_001025599.2		Interacting selectively with any metal ion [goid 46872] [evidence IEA]; Interacting selectively with zinc (Zn) ions [goid 8270] [evidence IEA]; Interacting selectively with any protein or protein complex (a complex of two or more proteins that may include other nonprotein molecules) [goid 5515] [evidence IEA]	0.965165	-0.868075	-1.17066	0	0	0	0
ILMN_2717777	Polrmt	Mus musculus polymerase (RNA) mitochondrial (DNA directed) (Polrmt), nuclear gene encoding mitochondrial protein, mRNA.	NM_172551.2	The synthesis of either RNA on a template of DNA or DNA on a template of RNA [goid 6350] [evidence IEA]	Catalysis of the reaction: nucleoside triphosphate + RNA(n) = diphosphate + RNA(n+1). Utilizes a DNA template, i.e. the catalysis of DNA-template-directed extension of the 3'-end of an RNA strand by one nucleotide at a time. Can initiate a chain 'de novo' [goid 3899] [evidence IEA]; Catalysis of the transfer of a nucleotidyl group to a reactant [goid 16779] [evidence IEA]; Catalysis of the transf…	0.964952	-0.672129	-0.833727	0	0	0	0
ILMN_2728697	Actr1a	Mus musculus ARP1 actin-related protein 1 homolog A, centractin alpha (yeast) (Actr1a), mRNA.	NM_016860.1		Interacting selectively with a nucleotide, any compound consisting of a nucleoside that is esterified with (ortho)phosphate or an oligophosphate at any hydroxyl group on the ribose or deoxyribose moiety [goid 166] [evidence IEA]; Interacting selectively with ATP, adenosine 5'-triphosphate, a universally important coenzyme and enzyme regulator [goid 5524] [evidence IEA]; The action of a molecule t…	0.960038	-1.08344	-1.18717	0	0	0	0
ILMN_2900216	Ndufb10	Mus musculus NADH dehydrogenase (ubiquinone) 1 beta subcomplex, 10 (Ndufb10), mRNA.	NM_026684.1	The directed movement of substances (such as macromolecules, small molecules, ions) into, out of, within or between cells, or within a multicellular organism [goid 6810] [evidence IEA]; A process whereby a series of electron carriers operate together to transfer electrons from donors to any of several different terminal electron acceptors to generate a transmembrane electrochemical gradient [goid…		0.958817	-0.795051	-0.869945	0	0	0	0
ILMN_2875089	1810027O10Rik	Mus musculus RIKEN cDNA 1810027O10 gene (1810027O10Rik), mRNA. XM_109683 XM_909001	NM_026982.1			0.95786	-1.29163	-1.34953	0	0	0	0
ILMN_1238614	Hsd17b10	Mus musculus hydroxysteroid (17-beta) dehydrogenase 10 (Hsd17b10), nuclear gene encoding mitochondrial protein, mRNA.	NM_016763.2	The process of removal or addition of one or more electrons with or without the concomitant removal or addition of a proton or protons [goid 55114] [evidence IEA]; The chemical reactions and pathways, including anabolism and catabolism, by which living organisms transform chemical substances. Metabolic processes typically transform small molecules, but also include macromolecular processes such a…	Catalysis of an oxidation-reduction (redox) reaction, a reversible chemical reaction in which the oxidation state of an atom or atoms within a molecule is altered. One substrate acts as a hydrogen or electron donor and becomes oxidized, while the other acts as hydrogen or electron acceptor and becomes reduced [goid 16491] [evidence IEA]; Catalysis of a biochemical reaction at physiological temper…	0.956359	-1.00998	-1.12143	0	0	0	0
ILMN_2674407	Arpp19	Mus musculus cAMP-regulated phosphoprotein 19 (Arpp19), mRNA.	NM_021548.4	Any process specifically pertinent to the functioning of integrated living units: cells, tissues, organs, and organisms. A process is a collection of molecular events with a defined beginning and end [goid 8150] [evidence ND ]	Elemental activities, such as catalysis or binding, describing the actions of a gene product at the molecular level. A given gene product may exhibit one or more molecular functions [goid 3674] [evidence ND ]	0.952951	-2.32924	-2.62084	0	0	0	0
ILMN_2714455	Ebf3	Mus musculus early B-cell factor 3 (Ebf3), mRNA.	NM_010096.2	The synthesis of either RNA on a template of DNA or DNA on a template of RNA [goid 6350] [evidence IEA]; The biological process whose specific outcome is the progression of a multicellular organism over time from an initial condition (e.g. a zygote or a young adult) to a later condition (e.g. a multicellular animal or an aged adult) [goid 7275] [evidence IEA]; Any process that activates or increa…	Interacting selectively with zinc (Zn) ions [goid 8270] [evidence IEA]; Interacting selectively with DNA (deoxyribonucleic acid) [goid 3677] [evidence IEA]; Plays a role in regulating transcription; may bind a promoter or enhancer DNA sequence or interact with a DNA-binding transcription factor [goid 30528] [evidence IEA]; Interacting selectively with any protein or protein complex (a complex of …	0.947711	-0.732544	-0.972895	0.00125313	0.0125313	0.00125313	0.00125313
ILMN_2491462	Peli2		NM_033602	Any process specifically pertinent to the functioning of integrated living units: cells, tissues, organs, and organisms. A process is a collection of molecular events with a defined beginning and end [goid 8150] [evidence ND ]	Interacting selectively with any protein or protein complex (a complex of two or more proteins that may include other nonprotein molecules) [goid 5515] [evidence IPI]	0.947691	-1.45884	-1.84273	0	0	0.00125313	0.00125313
ILMN_2714874	ENSMUSG00000053178	Mus musculus predicted gene, ENSMUSG00000053178 (ENSMUSG00000053178), nuclear gene encoding mitochondrial protein, mRNA.	NM_001042670.1			0.945386	-0.991699	-1.43472	0	0	0	0
ILMN_2722213	Atf7ip	Mus musculus activating transcription factor 7 interacting protein (Atf7ip), mRNA.	NM_019426.2	Any process that modulates the frequency, rate or extent of DNA-dependent transcription [goid 6355] [evidence IEA]; The synthesis of either RNA on a template of DNA or DNA on a template of RNA [goid 6350] [evidence IEA]; Any process that stops, prevents or reduces the frequency, rate or extent of transcription from an RNA polymerase II promoter [goid 122] [evidence IDA]	The function of a transcription cofactor that represses transcription from a RNA polymerase II promoter; does not bind DNA itself [goid 3714] [evidence IDA]; Catalysis of the reaction: ATP + H2O = ADP + phosphate. May or may not be coupled to another reaction [goid 16887] [evidence IDA]	0.941038	-1.63112	-1.73762	0	0	0	0
ILMN_1233531	2610528E23Rik	Mus musculus RIKEN cDNA 2610528E23 gene (2610528E23Rik), mRNA.	NM_025599.2			0.940983	0.405768	0.377864	0	0	0	0
ILMN_2623983	Egr2		NM_010118.1	The synthesis of either RNA on a template of DNA or DNA on a template of RNA [goid 6350] [evidence IEA]; The process whose specific outcome is the progression of rhombomere 3 over time, from its formation to the mature structure. Rhombomeres are transverse segments of the developing rhombencephalon. Rhombomeres are lineage restricted, express different genes from one another, and adopt different …	Interacting selectively with zinc (Zn) ions [goid 8270] [evidence IEA]; Interacting selectively with any metal ion [goid 46872] [evidence IEA]; Interacting selectively with any nucleic acid [goid 3676] [evidence IEA]; Interacting selectively with DNA (deoxyribonucleic acid) [goid 3677] [evidence IDA]; Interacting selectively with DNA (deoxyribonucleic acid) [goid 3677] [evidence IDA]; Plays a rol…	0.940085	-1.33687	-1.44627	0.00125313	0.00125313	0.00125313	0.0075188
ILMN_2795698	Paox	Mus musculus polyamine oxidase (exo-N4-amino) (Paox), mRNA.	NM_153783.2	The process of removal or addition of one or more electrons with or without the concomitant removal or addition of a proton or protons [goid 55114] [evidence IEA]; The chemical reactions and pathways resulting in the breakdown of polyamines, any organic compound containing two or more amino groups [goid 6598] [evidence IDA]; The chemical reactions and pathways resulting in the breakdown of polyam…	Catalysis of an oxidation-reduction (redox) reaction, a reversible chemical reaction in which the oxidation state of an atom or atoms within a molecule is altered. One substrate acts as a hydrogen or electron donor and becomes oxidized, while the other acts as hydrogen or electron acceptor and becomes reduced [goid 16491] [evidence IEA]; Catalysis of the reaction: N1-acetylspermine + O2 + H2O = N…	0.938891	-0.927836	-0.931308	0.000276986	0.00558554	0.000272562	0.000338231
ILMN_1220980	BC020002	Mus musculus cDNA sequence BC020002 (BC020002), mRNA.	NM_145374.1			0.938473	0.393085	0.264465	0	0	0	0
ILMN_2744245	Wwp2	Mus musculus WW domain containing E3 ubiquitin protein ligase 2 (Wwp2), mRNA.	NM_025830.3	The chemical reactions and pathways resulting in the breakdown of a protein or peptide by hydrolysis of its peptide bonds, initiated by the covalent attachment of a ubiquitin moiety, or multiple ubiquitin moieties, to the protein [goid 6511] [evidence IEA]; The covalent alteration of one or more amino acids occurring in proteins, peptides and nascent polypeptides (co-translational, post-translati…	Catalysis of the ligation of two substances with concomitant breaking of a diphosphate linkage, usually in a nucleoside triphosphate. Ligase is the systematic name for any enzyme of EC class 6 [goid 16874] [evidence IEA]; Catalysis of the ligation of an acid to an amino acid via a carbon-nitrogen bond with concomitant breakage of a diphosphate linkage, usually in a nucleoside triphosphate [goid 1…	0.935266	-1.63048	-1.84209	2.09904e-08	0.000401783	2.6238e-09	4.36534e-07
ILMN_1239024	LOC100044468	PREDICTED: Mus musculus similar to nemo-like kinase (LOC100044468), mRNA.	XM_001472489.1			0.931373	-1.79386	-1.87849	0	0	0	0
ILMN_1214738	Snapc3	Mus musculus small nuclear RNA activating complex, polypeptide 3 (Snapc3), mRNA.	NM_029949.3	Any process that modulates the frequency, rate or extent of DNA-dependent transcription [goid 6355] [evidence IEA]; The synthesis of either RNA on a template of DNA or DNA on a template of RNA [goid 6350] [evidence IEA]	Interacting selectively with DNA (deoxyribonucleic acid) [goid 3677] [evidence IEA]	0.922303	-0.170591	-0.574109	0.00808838	0.00088104	0.00828255	0.00139069
ILMN_2922728	Rwdd3	Mus musculus RWD domain containing 3 (Rwdd3), mRNA.	NM_028456.1			0.918515	-0.707161	-0.76134	7.85171e-07	0.0490732	7.85171e-07	2.82662e-05
ILMN_2726308	Rpp21	Mus musculus ribonuclease P 21 subunit (human) (Rpp21), mRNA.	NM_026308.2	The process by which a pre-tRNA molecule is converted to a mature tRNA, ready for addition of an aminoacyl group [goid 8033] [evidence IEA]	Catalysis of the hydrolysis of various bonds, e.g. C-O, C-N, C-C, phosphoric anhydride bonds, etc. Hydrolase is the systematic name for any enzyme of EC class 3 [goid 16787] [evidence IEA]; Catalysis of the endonucleolytic cleavage of RNA, removing 5' extra nucleotides from tRNA precursor [goid 4526] [evidence IEA]	0.912916	-0.470558	-0.538701	0	0	0	0
ILMN_1250856	Kpna1	Mus musculus karyopherin (importin) alpha 1 (Kpna1), mRNA.	NM_008465.4	The directed movement of proteins into, out of, within or between cells [goid 15031] [evidence IEA]; The directed movement of substances (such as macromolecules, small molecules, ions) into, out of, within or between cells, or within a multicellular organism [goid 6810] [evidence IEA]; The directed movement of proteins in a cell, including the movement of proteins between specific compartments or…	Enables the directed movement of proteins into, out of, within or between cells [goid 8565] [evidence IEA]; The selective, often stoichiometric, interaction of a molecule with one or more specific sites on another molecule [goid 5488] [evidence IEA]	0.909896	0.367779	0.298532	0	0	0	0
ILMN_1235581	Samd14	Mus musculus sterile alpha motif domain containing 14 (Samd14), transcript variant 1, mRNA.	NM_146025.2			0.906563	-0.984982	-1.0064	0.000176664	0.0292468	0.000153894	0.0149528
ILMN_2979307	Nek3	Mus musculus NIMA (never in mitosis gene a)-related expressed kinase 3 (Nek3), mRNA.	NM_011848.1	The progression of biochemical and morphological phases and events that occur in a cell during successive cell replication or nuclear replication events. Canonically, the cell cycle comprises the replication and segregation of genetic material followed by the division of the cell, but in endocycles or syncytial cells nuclear replication or nuclear division may not be followed by cell division [go…	Interacting selectively with magnesium (Mg) ions [goid 287] [evidence IEA]; Interacting selectively with a nucleotide, any compound consisting of a nucleoside that is esterified with (ortho)phosphate or an oligophosphate at any hydroxyl group on the ribose or deoxyribose moiety [goid 166] [evidence IEA]; Catalysis of the reaction: ATP + a protein serine/threonine = ADP + protein serine/threonine …	0.90005	-1.19156	-1.25903	3.27974e-10	0.0304884	2.6238e-09	3.27975e-07
ILMN_1255416	Ly6a	Mus musculus lymphocyte antigen 6 complex, locus A (Ly6a), mRNA.	NM_010738.2			0.894136	-1.97994	-2.11444	0	0	0	0
ILMN_2483748	Xrcc2	Mus musculus X-ray repair complementing defective repair in Chinese hamster cells 2 (Xrcc2), mRNA.	NM_020570.2	A change in state or activity of a cell or an organism (in terms of movement, secretion, enzyme production, gene expression, etc.) as a result of a stimulus indicating damage to its DNA from environmental insults or errors during metabolism [goid 6974] [evidence IMP]; Any process by which a new genotype is formed by reassortment of genes resulting in gene combinations different from those that we…	Interacting selectively with DNA (deoxyribonucleic acid) [goid 3677] [evidence IEA]; Catalysis of the reaction: ATP + H2O = ADP + phosphate in the presence of single- or double-stranded DNA; drives another reaction [goid 8094] [evidence IEA]; Interacting selectively with ATP, adenosine 5'-triphosphate, a universally important coenzyme and enzyme regulator [goid 5524] [evidence IEA]	0.893697	-0.835721	-1.42944	3.14068e-06	0.0295507	6.35989e-05	3.84734e-05
ILMN_2619836	2310039H08Rik	Mus musculus RIKEN cDNA 2310039H08 gene (2310039H08Rik), mRNA.	NM_025966.3			0.89058	-0.985957	-1.28919	0	0	0	0
ILMN_2845839	1700065O13Rik	Mus musculus RIKEN cDNA 1700065O13 gene (1700065O13Rik), mRNA.	NM_028543.1		Interacting selectively with any metal ion [goid 46872] [evidence IEA]; Interacting selectively with zinc (Zn) ions [goid 8270] [evidence IEA]	0.890458	-0.777452	-0.873642	7.85171e-07	0.000113065	7.06654e-06	7.85171e-07
ILMN_1226528	Kctd2	Mus musculus potassium channel tetramerisation domain containing 2 (Kctd2), mRNA.	NM_183285.2	The directed movement of potassium ions (K+) into, out of, within or between cells [goid 6813] [evidence IEA]	Catalysis of facilitated diffusion of an ion (by an energy-independent process) by passage through a transmembrane aqueous pore or channel without evidence for a carrier-mediated mechanism [goid 5216] [evidence IEA]; Interacting selectively with any protein or protein complex (a complex of two or more proteins that may include other nonprotein molecules) [goid 5515] [evidence IEA]; Catalysis of t…	0.887126	0.123947	0.0265154	0	0	0	0
ILMN_2803004	C130022K22Rik	Mus musculus RIKEN cDNA C130022K22 gene (C130022K22Rik), mRNA.	NM_172730.1			0.883975	0.251864	0.175752	0	0	0	0
ILMN_2924601	Klhl17	Mus musculus kelch-like 17 (Drosophila) (Klhl17), mRNA.	NM_198305.1		Interacting selectively with any protein or protein complex (a complex of two or more proteins that may include other nonprotein molecules) [goid 5515] [evidence IEA]; Interacting selectively with monomeric or multimeric forms of actin, including actin filaments [goid 3779] [evidence IEA]	0.882712	-1.1569	-1.37652	0	0	0	0
ILMN_2631994	Hexim1	Mus musculus hexamethylene bis-acetamide inducible 1 (Hexim1), mRNA.	NM_138753.2	The process whose specific outcome is the progression of the heart over time, from its formation to the mature structure. The heart is a hollow, muscular organ, which, by contracting rhythmically, keeps up the circulation of the blood [goid 7507] [evidence IMP]; Any process that modulates the frequency, rate or extent of DNA-dependent transcription [goid 6355] [evidence IEA]; The synthesis of eit…	Any activity that stops or downregulates transcription of specific genes or sets of genes [goid 16566] [evidence IDA]	0.882457	-2.08054	-2.34102	0	0	0.00125313	0.00125313
ILMN_2450096	Zfp30	Mus musculus zinc finger protein 30 (Zfp30), mRNA.	NM_013705.1	Any process that modulates the frequency, rate or extent of DNA-dependent transcription [goid 6355] [evidence IEA]; The synthesis of either RNA on a template of DNA or DNA on a template of RNA [goid 6350] [evidence IEA]	Interacting selectively with zinc (Zn) ions [goid 8270] [evidence IEA]; Interacting selectively with DNA (deoxyribonucleic acid) [goid 3677] [evidence IEA]; Interacting selectively with any metal ion [goid 46872] [evidence IEA]; Interacting selectively with any nucleic acid [goid 3676] [evidence IEA]	0.880767	-0.393337	-0.50263	0	0	0	0
ILMN_2665316	Mrpl20	Mus musculus mitochondrial ribosomal protein L20 (Mrpl20), nuclear gene encoding mitochondrial protein, mRNA.	NM_025570.2	The chemical reactions and pathways resulting in the formation of a protein. This is a ribosome-mediated process in which the information in messenger RNA (mRNA) is used to specify the sequence of amino acids in the protein [goid 6412] [evidence IDA]	The action of a molecule that contributes to the structural integrity of the ribosome [goid 3735] [evidence IDA]; Interacting selectively with an RNA molecule or a portion thereof [goid 3723] [evidence IEA]	0.877331	-0.783586	-0.905834	0	0	0	0
ILMN_2686327	Gas6	Mus musculus growth arrest specific 6 (Gas6), mRNA.	NM_019521.2	Any process that modulates the frequency, rate or extent of cell growth [goid 1558] [evidence IEA]	Interacting selectively with any metal ion [goid 46872] [evidence IEA]; Interacting selectively with calcium ions (Ca2+) [goid 5509] [evidence IEA]	0.867181	0.21079	-0.48338	0	0	0	0
ILMN_2676127	Scarf2	Mus musculus scavenger receptor class F, member 2 (Scarf2), mRNA.	NM_153790.2	The attachment of a cell, either to another cell or to an underlying substrate such as the extracellular matrix, via cell adhesion molecules [goid 7155] [evidence IEA]; The attachment of an adhesion molecule in one cell to a nonidentical adhesion molecule in an adjacent cell [goid 7157] [evidence IDA]	Combining with an extracellular or intracellular messenger to initiate a change in cell activity [goid 4872] [evidence IEA]; Interacting selectively with any protein or protein complex (a complex of two or more proteins that may include other nonprotein molecules) [goid 5515] [evidence IEA]; Combining with acetylated low-density lipoproteins, advanced glycation end products, or other polyanionic …	0.86135	-1.04157	-1.53005	0	0	0	0
ILMN_3093150	Npm3	Mus musculus nucleoplasmin 3 (Npm3), mRNA.	NM_008723.1	Any process involved in the conversion of a primary ribosomal RNA (rRNA) transcript into one or more mature rRNA molecules [goid 6364] [evidence IDA]; The synthesis of ribosomal RNA (rRNA), any RNA that forms part of the ribosomal structure, from a DNA template [goid 9303] [evidence IDA]	Interacting selectively with any nucleic acid [goid 3676] [evidence IEA]; Interacting selectively with any protein or protein complex (a complex of two or more proteins that may include other nonprotein molecules) [goid 5515] [evidence IPI]	0.859754	-0.0488751	-0.406679	0	0.0298561	0	0
ILMN_2987854	Nt5m	Mus musculus 5',3'-nucleotidase, mitochondrial (Nt5m), nuclear gene encoding mitochondrial protein, mRNA.	NM_134029.2	The chemical reactions and pathways involving a nucleotide, a nucleoside that is esterified with (ortho)phosphate or an oligophosphate at any hydroxyl group on the glycose moiety; may be mono-, di- or triphosphate; this definition includes cyclic nucleotides (nucleoside cyclic phosphates) [goid 9117] [evidence IEA]; The chemical reactions and pathways involving any one of a family of organic mole…	Catalysis of the hydrolysis of various bonds, e.g. C-O, C-N, C-C, phosphoric anhydride bonds, etc. Hydrolase is the systematic name for any enzyme of EC class 3 [goid 16787] [evidence IEA]; Interacting selectively with magnesium (Mg) ions [goid 287] [evidence IEA]; Interacting selectively with a nucleotide, any compound consisting of a nucleoside that is esterified with (ortho)phosphate or an oli…	0.859181	0.154505	0.0972487	7.85171e-07	0.0105653	0	0
ILMN_1258583	Brf2	Mus musculus BRF2, subunit of RNA polymerase III transcription initiation factor, BRF1-like (Brf2), mRNA.	NM_025686.2	Any process that modulates the frequency, rate or extent of DNA-dependent transcription [goid 6355] [evidence IEA]; Any process specifically pertinent to the functioning of integrated living units: cells, tissues, organs, and organisms. A process is a collection of molecular events with a defined beginning and end [goid 8150] [evidence ND ]; The synthesis of either RNA on a template of DNA or DNA…	Elemental activities, such as catalysis or binding, describing the actions of a gene product at the molecular level. A given gene product may exhibit one or more molecular functions [goid 3674] [evidence ND ]; Interacting selectively with any metal ion [goid 46872] [evidence IEA]; Interacting selectively with zinc (Zn) ions [goid 8270] [evidence IEA]; Plays a role in regulating transcription; may…	0.853108	-0.0180705	-0.174473	0	0	0	0
ILMN_2715042	Sdc3	Mus musculus syndecan 3 (Sdc3), mRNA.	NM_011520.3		Interacting selectively with any protein component of any cytoskeleton (actin, microtubule, or intermediate filament cytoskeleton) [goid 8092] [evidence IEA]	0.850534	0.154307	-0.555933	0	0	0	0
ILMN_2761169	3110050N22Rik		NM_173181.1			0.84927	-1.29424	-1.68174	0	0	0	0
ILMN_2738123	LOC100046518	PREDICTED: Mus musculus similar to Gprin1 protein (LOC100046518), mRNA.	XM_001476353.1			0.84433	-1.03772	-1.12451	0	0	0	0
ILMN_2764344	B230209C24Rik	Mus musculus RIKEN cDNA B230209C24 gene (B230209C24Rik), mRNA.	NM_177235.3			0.840977	0.165103	0.0495823	0	0	0	0
ILMN_2663604	Fignl1	Mus musculus fidgetin-like 1 (Fignl1), mRNA.	NM_021891.2		Interacting selectively with any metal ion [goid 46872] [evidence IEA]; Catalysis of the hydrolysis of various bonds, e.g. C-O, C-N, C-C, phosphoric anhydride bonds, etc. Hydrolase is the systematic name for any enzyme of EC class 3 [goid 16787] [evidence IEA]; Interacting selectively with magnesium (Mg) ions [goid 287] [evidence IEA]; Interacting selectively with ATP, adenosine 5'-triphosphate, …	0.837458	-0.707272	-0.888023	0	0	0	0
ILMN_2729015	LOC100048436	PREDICTED: Mus musculus similar to CDNA sequence BC049816 (LOC100048436), misc RNA.	XR_034485.1			0.837111	-1.02798	-1.10919	0	0	0	0
ILMN_3030392	5133400G04Rik	Mus musculus RIKEN cDNA 5133400G04 gene (5133400G04Rik), transcript variant 2, mRNA.	NM_029485.1	The process of formation of spermatozoa, including spermatocytogenesis and spermiogenesis [goid 7283] [evidence IEA]; The process whereby relatively unspecialized cells, e.g. embryonic or regenerative cells, acquire specialized structural and/or functional features that characterize the cells, tissues, or organs of the mature organism or some other relatively stable phase of the organism's life h…		0.8367	-0.885397	-0.979766	0	0	0	0
ILMN_1247220	LOC100047200	PREDICTED: Mus musculus similar to T-box 3 protein (LOC100047200), mRNA.	XM_001477632.1			0.836448	-1.19792	-1.61858	0	0	0.00125313	0
ILMN_1248495	Plekhm1	Mus musculus pleckstrin homology domain containing, family M (with RUN domain) member 1 (Plekhm1), mRNA.	NM_183034.1	A series of reactions within the cell that occur as a result of a single trigger reaction or compound [goid 7242] [evidence IEA]	Interacting selectively with diacylglycerol, a diester of glycerol and two fatty acids [goid 19992] [evidence IEA]; Interacting selectively with any metal ion [goid 46872] [evidence IEA]; Interacting selectively with zinc (Zn) ions [goid 8270] [evidence IEA]	0.833718	-0.422536	-0.508808	0.00057239	0.00441659	0.000283447	7.85171e-05
ILMN_2935157	Fkhl18	Mus musculus forkhead-like 18 (Drosophila) (Fkhl18), mRNA.	NM_010226.1			0.830555	-0.0815842	-0.856683	0.00125313	0.00250627	0.00125313	0
ILMN_1236904	Mrpl23	Mus musculus mitochondrial ribosomal protein L23 (Mrpl23), nuclear gene encoding mitochondrial protein, mRNA.	NM_011288.1	The chemical reactions and pathways resulting in the formation of a protein. This is a ribosome-mediated process in which the information in messenger RNA (mRNA) is used to specify the sequence of amino acids in the protein [goid 6412] [evidence TAS]	Interacting selectively with a nucleotide, any compound consisting of a nucleoside that is esterified with (ortho)phosphate or an oligophosphate at any hydroxyl group on the ribose or deoxyribose moiety [goid 166] [evidence IEA]; Interacting selectively with an RNA molecule or a portion thereof [goid 3723] [evidence ISS]	0.830018	-0.757665	-0.940152	0	0	0	0
ILMN_2590779	Cybasc3	Mus musculus cytochrome b, ascorbate dependent 3 (Cybasc3), mRNA.	NM_201351.1	The directed movement of substances (such as macromolecules, small molecules, ions) into, out of, within or between cells, or within a multicellular organism [goid 6810] [evidence IEA]; A process whereby a series of electron carriers operate together to transfer electrons from donors to any of several different terminal electron acceptors to generate a transmembrane electrochemical gradient [goid…	Interacting selectively with iron (Fe) ions [goid 5506] [evidence IEA]; Interacting selectively with any metal ion [goid 46872] [evidence IEA]; Catalysis of an oxidation-reduction (redox) reaction, a reversible chemical reaction in which the oxidation state of an atom or atoms within a molecule is altered. One substrate acts as a hydrogen or electron donor and becomes oxidized, while the other ac…	0.827548	-1.05271	-1.52645	0	0	0	0
ILMN_2611728	Sfrs6	Mus musculus splicing factor, arginine/serine-rich 6 (Sfrs6), mRNA.	NM_026499.3			0.824507	-0.942965	-1.12042	0	0	0	0
ILMN_2753912	Pdgfc	Mus musculus platelet-derived growth factor, C polypeptide (Pdgfc), mRNA.	NM_019971.2	Any process that activates or increases the rate or extent of cell proliferation [goid 8284] [evidence IDA]; Any process that initiates the activity of the inactive transmembrane receptor protein tyrosine kinase activity [goid 7171] [evidence IDA]; The series of molecular signals generated as a consequence of a platelet-derived growth factor receptor binding to one of its physiological ligands [g…	Interacting selectively with the platelet-derived growth factor receptor [goid 5161] [evidence IDA]; The function that stimulates a cell to grow or proliferate. Most growth factors have other actions besides the induction of cell growth or proliferation [goid 8083] [evidence IEA]	0.822306	0.124061	-0.337002	0	0	0	0
ILMN_2451377	Zfp397	Mus musculus zinc finger protein 397 (Zfp397), mRNA.	NM_027007.2	Any process that modulates the frequency, rate or extent of DNA-dependent transcription [goid 6355] [evidence IEA]; The synthesis of either RNA on a template of DNA or DNA on a template of RNA [goid 6350] [evidence IEA]	Interacting selectively with any metal ion [goid 46872] [evidence IEA]; Interacting selectively with zinc (Zn) ions [goid 8270] [evidence IEA]	0.818412	-1.00211	-1.40567	0	0.00125313	0.00125313	0.00125313
ILMN_2805339	Hspb6	Mus musculus heat shock protein, alpha-crystallin-related, B6 (Hspb6), mRNA.	NM_001012401.1	A change in state or activity of a cell or an organism (in terms of movement, secretion, enzyme production, gene expression, etc.) as a result of a disturbance in organismal or cellular homeostasis, usually, but not necessarily, exogenous (e.g. temperature, humidity, ionizing radiation) [goid 6950] [evidence IEA]		0.815492	-0.50031	-0.546359	0	0	0	0
ILMN_2674281	LOC100045343	PREDICTED: Mus musculus similar to CDNA sequence BC046404 (LOC100045343), misc RNA.	XR_031575.1			0.812893	-0.896245	-1.00846	0	0	0	0
ILMN_2612283	Gata2	Mus musculus GATA binding protein 2 (Gata2), mRNA.	NM_008090.4	The process whereby phagocytes engulf external particulate material. The particles are initially contained within phagocytic vacuoles (phagosomes), which then fuse with primary lysosomes to effect digestion of the particles [goid 6909] [evidence IEA]; The process whereby relatively unspecialized cells, e.g. embryonic or regenerative cells, acquire specialized structural and/or functional features…	Interacting selectively with zinc (Zn) ions [goid 8270] [evidence IEA]; Interacting selectively with DNA (deoxyribonucleic acid) [goid 3677] [evidence IDA]; The function of binding to a specific DNA sequence in order to modulate transcription. The transcription factor may or may not also interact selectively with a protein or macromolecular complex [goid 3700] [evidence IEA]; Interacting selectiv…	0.801878	-0.0464491	-0.282678	0	0	0	0
ILMN_2995129	Taf10	Mus musculus TAF10 RNA polymerase II, TATA box binding protein (TBP)-associated factor (Taf10), mRNA.	NM_020024.3	Any process that modulates the frequency, rate or extent of DNA-dependent transcription [goid 6355] [evidence IEA]; Progression from G1 phase to S phase of the mitotic cell cycle [goid 82] [evidence IMP]; A form of programmed cell death induced by external or internal signals that trigger the activity of proteolytic caspases, whose actions dismantle the cell and result in cell death. Apoptosis be…	Plays a role in regulating transcription; may bind a promoter or enhancer DNA sequence or interact with a DNA-binding transcription factor [goid 30528] [evidence TAS]; Functions to initiate or regulate RNA polymerase II transcription [goid 3702] [evidence IEA]	0.800201	-0.467397	-0.514961	0	0	0	0
ILMN_2597886	Snx18	Mus musculus sorting nexin 18 (Snx18), mRNA.	NM_130796.3	The directed movement of proteins into, out of, within or between cells [goid 15031] [evidence IEA]; The directed movement of substances (such as macromolecules, small molecules, ions) into, out of, within or between cells, or within a multicellular organism [goid 6810] [evidence IEA]; Any process that mediates interactions between a cell and its surroundings. Encompasses interactions such as sig…	Interacting selectively with any inositol-containing glycerophospholipid [goid 35091] [evidence IEA]; Interacting selectively with any protein or protein complex (a complex of two or more proteins that may include other nonprotein molecules) [goid 5515] [evidence IEA]	0.799644	-1.00365	-1.60587	0	0	0	0
ILMN_2655577	Pold1	Mus musculus polymerase (DNA directed), delta 1, catalytic subunit (Pold1), mRNA.	NM_011131.2	The process whereby new strands of DNA are synthesized. The template for replication can either be an existing DNA molecule or RNA [goid 6260] [evidence IEA]; Correction of replication errors by DNA polymerase using a 3'-5' exonuclease activity [goid 45004] [evidence IMP]; Repair of the damaged strand by the combined action of an apurinic endouclease that degrades a few bases on the damaged stran…	Catalysis of the transfer of a nucleotidyl group to a reactant [goid 16779] [evidence IEA]; Catalysis of the hydrolysis of ester linkages within nucleic acids [goid 4518] [evidence IEA]; Catalysis of the hydrolysis of ester linkages within nucleic acids by removing nucleotide residues from the 3' or 5' end [goid 4527] [evidence IEA]; Catalysis of the reaction: deoxynucleoside triphosphate + DNA(n…	0.792916	0.0320059	-0.0894548	0	0	0	0
ILMN_2842572	Ndufs6	Mus musculus NADH dehydrogenase (ubiquinone) Fe-S protein 6 (Ndufs6), mRNA.	NM_010888.1	The directed movement of substances (such as macromolecules, small molecules, ions) into, out of, within or between cells, or within a multicellular organism [goid 6810] [evidence IEA]; A process whereby a series of electron carriers operate together to transfer electrons from donors to any of several different terminal electron acceptors to generate a transmembrane electrochemical gradient [goid…		0.789427	-0.869898	-0.880329	0	0	0	0
ILMN_3129497	Nelf	Mus musculus nasal embryonic LHRH factor (Nelf), transcript variant 2, mRNA.	NM_001039387.1			0.789353	-0.907086	-1.04421	0	7.85171e-07	0	0
ILMN_2421431	Stx12		NM_133887	The directed movement of proteins into, out of, within or between cells [goid 15031] [evidence IEA]; The directed movement of substances (such as macromolecules, small molecules, ions) into, out of, within or between cells, or within a multicellular organism [goid 6810] [evidence IEA]; The directed movement of proteins in a cell, including the movement of proteins between specific compartments or…	Acting as a marker to identify a membrane and interacting selectively with one or more SNAREs on another membrane to mediate membrane fusion [goid 5484] [evidence IEA]; Interacting selectively with any protein or protein complex (a complex of two or more proteins that may include other nonprotein molecules) [goid 5515] [evidence IPI]	0.786577	-2.1824	-2.25544	0	0	0	0
ILMN_1234461	Zbtb24	Mus musculus zinc finger and BTB domain containing 24 (Zbtb24), mRNA.	NM_153398.2	The synthesis of either RNA on a template of DNA or DNA on a template of RNA [goid 6350] [evidence IEA]; Any process that modulates the frequency, rate or extent of DNA-dependent transcription [goid 6355] [evidence NAS]	The function of binding to a specific DNA sequence in order to modulate transcription. The transcription factor may or may not also interact selectively with a protein or macromolecular complex [goid 3700] [evidence NAS]; Interacting selectively with zinc (Zn) ions [goid 8270] [evidence IEA]; Interacting selectively with DNA (deoxyribonucleic acid) [goid 3677] [evidence IEA]; Interacting selectiv…	0.780321	0.100556	0.0771793	0	0	0	0
ILMN_2699477	Abtb1	Mus musculus ankyrin repeat and BTB (POZ) domain containing 1 (Abtb1), mRNA.	NM_030251.2	The chemical reactions and pathways resulting in the formation of a protein. This is a ribosome-mediated process in which the information in messenger RNA (mRNA) is used to specify the sequence of amino acids in the protein [goid 6412] [evidence IEA]	Functions in chain elongation during polypeptide synthesis at the ribosome [goid 3746] [evidence IEA]; Interacting selectively with any protein or protein complex (a complex of two or more proteins that may include other nonprotein molecules) [goid 5515] [evidence IEA]	0.776034	0.00274803	-0.142514	0	0	0	0
ILMN_1250767	Tpd52l2	Mus musculus tumor protein D52-like 2 (Tpd52l2), mRNA.	NM_025482.2			0.775604	-1.6847	-1.77362	0	0	0	0
ILMN_2873180	1810030N24Rik	Mus musculus RIKEN cDNA 1810030N24 gene (1810030N24Rik), mRNA.	NM_025471.1			0.772234	-1.11391	-1.17337	4.09968e-08	0.000117386	4.09968e-05	2.79382e-05
ILMN_2771087	Drctnnb1a		NM_053090			0.771103	-1.35791	-1.38189	0	0	0	0
ILMN_2734060	1110007M04Rik	Mus musculus RIKEN cDNA 1110007M04 gene (1110007M04Rik), mRNA.	NM_026742.3		Interacting selectively with calmodulin, a calcium-binding protein with many roles, both in the calcium-bound and calcium-free states [goid 5516] [evidence IEA]	0.769446	-0.48567	-0.498235	0	0	0	0
ILMN_2941728	Nenf	Mus musculus neuron derived neurotrophic factor (Nenf), mRNA.	NM_025424.1	Any process that activates or increases the frequency, rate or extent of signal transduction mediated by the MAPK cascade [goid 43410] [evidence IDA]	Interacting selectively with iron (Fe) ions [goid 5506] [evidence IEA]; Interacting selectively with any metal ion [goid 46872] [evidence IEA]; The function that stimulates a cell to grow or proliferate. Most growth factors have other actions besides the induction of cell growth or proliferation [goid 8083] [evidence IDA]; Interacting selectively with heme, any compound of iron complexed in a por…	0.767132	-0.569707	-0.611535	0	0	0	0
ILMN_2835012	5730449L18Rik	Mus musculus RIKEN cDNA 5730449L18 gene (5730449L18Rik), mRNA.	NM_025677.1			0.756872	-0.48669	-0.49287	0	0	0	0
ILMN_2659467	Pitpnb	Mus musculus phosphatidylinositol transfer protein, beta (Pitpnb), mRNA.	NM_019640.4	The directed movement of substances (such as macromolecules, small molecules, ions) into, out of, within or between cells, or within a multicellular organism [goid 6810] [evidence IEA]; The process whose specific outcome is the progression of the embryo in the uterus over time, from formation of the zygote in the oviduct, to birth [goid 1701] [evidence IMP]	Interacting selectively with a lipid [goid 8289] [evidence IEA]; Interacting selectively with phospholipids, a class of lipids containing phosphoric acid as a mono- or diester [goid 5543] [evidence ISA]	0.756503	-0.788814	-0.822402	0	0	0	0
ILMN_2757682	Leng9	Mus musculus leukocyte receptor cluster (LRC) member 9 (Leng9), mRNA.	NM_175529.3		Interacting selectively with any metal ion [goid 46872] [evidence IEA]; Combining with an extracellular or intracellular messenger to initiate a change in cell activity [goid 4872] [evidence IEA]; Interacting selectively with zinc (Zn) ions [goid 8270] [evidence IEA]	0.756189	-0.719603	-1.10308	0	0	0	0
ILMN_2868013	Pank1	Mus musculus pantothenate kinase 1 (Pank1), transcript variant 2, mRNA.	NM_023792.1	The chemical reactions and pathways resulting in the formation of coenzyme A, 3'-phosphoadenosine-(5')diphospho(4')pantatheine, an acyl carrier in many acylation and acyl-transfer reactions in which the intermediate is a thiol ester [goid 15937] [evidence TAS]	Catalysis of the transfer of a group, e.g. a methyl group, glycosyl group, acyl group, phosphorus-containing, or other groups, from one compound (generally regarded as the donor) to another compound (generally regarded as the acceptor). Transferase is the systematic name for any enzyme of EC class 2 [goid 16740] [evidence IEA]; Catalysis of the transfer of a phosphate group, usually from ATP, to …	0.754774	-0.52767	-1.20722	3.14068e-06	0.00119425	0.00101758	0.000452258
ILMN_2652482	Dfna5h	Mus musculus deafness, autosomal dominant 5 homolog (human) (Dfna5h), mRNA.	NM_018769.3			0.750817	-1.01828	-1.39953	0	0	0	0
ILMN_2668536	4732418C07Rik	Mus musculus RIKEN cDNA 4732418C07 gene (4732418C07Rik), mRNA.	NM_172698.2		Interacting selectively with calcium ions (Ca2+) [goid 5509] [evidence IEA]	0.749443	-0.750363	-0.758364	0.00382198	0.0314562	0.000203783	0.000323744
ILMN_1231116	Acss2	Mus musculus acyl-CoA synthetase short-chain family member 2 (Acss2), mRNA.	NM_019811.3	The chemical reactions and pathways resulting in the formation of acetyl-CoA, a derivative of coenzyme A in which the sulfhydryl group is acetylated [goid 6085] [evidence IDA]; The chemical reactions and pathways, including anabolism and catabolism, by which living organisms transform chemical substances. Metabolic processes typically transform small molecules, but also include macromolecular pro…	Catalysis of the ligation of two substances with concomitant breaking of a diphosphate linkage, usually in a nucleoside triphosphate. Ligase is the systematic name for any enzyme of EC class 6 [goid 16874] [evidence IEA]; Catalysis of the reaction: ATP + acetate + CoA = AMP + diphosphate + acetyl-CoA [goid 3987] [evidence IDA]; Interacting selectively with AMP, adenosine monophosphate [goid 16208…	0.743517	-0.644094	-0.764984	0.00166142	0.00621934	0.0167367	0.00608036
ILMN_1229743	Mapre2	Mus musculus microtubule-associated protein, RP/EB family, member 2 (Mapre2), mRNA.	NM_153058.3	The progression of biochemical and morphological phases and events that occur in a cell during successive cell replication or nuclear replication events. Canonically, the cell cycle comprises the replication and segregation of genetic material followed by the division of the cell, but in endocycles or syncytial cells nuclear replication or nuclear division may not be followed by cell division [go…	Interacting selectively with any protein or protein complex (a complex of two or more proteins that may include other nonprotein molecules) [goid 5515] [evidence ISO]; Interacting selectively with microtubules, filaments composed of tubulin monomers [goid 8017] [evidence IEA]	0.738566	-1.70962	-1.87713	0	0	0	0
ILMN_1248860	Dpm3		XM_130951.1			0.736359	-1.14259	-1.48369	0	0	0	0
ILMN_3122081	5133401N09Rik	Mus musculus RIKEN cDNA 5133401N09 gene (5133401N09Rik), transcript variant 1, mRNA.	NM_198004.2	The chemical reactions and pathways involving carbohydrates, any of a group of organic compounds based of the general formula Cx(H2O)y. Includes the formation of carbohydrate derivatives by the addition of a carbohydrate residue to another molecule [goid 5975] [evidence IEA]	Catalysis of the transfer of a group, e.g. a methyl group, glycosyl group, acyl group, phosphorus-containing, or other groups, from one compound (generally regarded as the donor) to another compound (generally regarded as the acceptor). Transferase is the systematic name for any enzyme of EC class 2 [goid 16740] [evidence IEA]; Catalysis of the transfer of a phosphate group, usually from ATP, to …	0.734561	-0.886261	-0.948641	0	0.00125313	0	0
ILMN_1251761	Phf5a	Mus musculus PHD finger protein 5A (Phf5a), mRNA.	NM_026737.3	Any process that modulates the frequency, rate or extent of DNA-dependent transcription [goid 6355] [evidence IEA]; The synthesis of either RNA on a template of DNA or DNA on a template of RNA [goid 6350] [evidence IEA]; The process of removing sections of the primary RNA transcript to remove sequences not present in the mature form of the RNA and joining the remaining sections to form the mature…	Interacting selectively with DNA (deoxyribonucleic acid) [goid 3677] [evidence IEA]	0.730647	-0.778448	-0.797269	0	0	0	0
ILMN_2657546	Cops3	Mus musculus COP9 (constitutive photomorphogenic) homolog, subunit 3 (Arabidopsis thaliana) (Cops3), mRNA.	NM_011991.1	The process whose specific outcome is the progression of the embryo in the uterus over time, from formation of the zygote in the oviduct, to birth [goid 1701] [evidence IMP]	Interacting selectively with any protein or protein complex (a complex of two or more proteins that may include other nonprotein molecules) [goid 5515] [evidence IPI]	0.729108	-0.442828	-0.468006	0	0	0	0
ILMN_2681347	Mmab	Mus musculus methylmalonic aciduria (cobalamin deficiency) type B homolog (human) (Mmab), nuclear gene encoding mitochondrial protein, mRNA.	NM_029956.3	The chemical reactions and pathways resulting in the formation of cobalamin (vitamin B12), a water-soluble vitamin characterized by possession of a corrin nucleus containing a cobalt atom [goid 9236] [evidence IEA]; Any process specifically pertinent to the functioning of integrated living units: cells, tissues, organs, and organisms. A process is a collection of molecular events with a defined b…	Catalysis of the transfer of a group, e.g. a methyl group, glycosyl group, acyl group, phosphorus-containing, or other groups, from one compound (generally regarded as the donor) to another compound (generally regarded as the acceptor). Transferase is the systematic name for any enzyme of EC class 2 [goid 16740] [evidence IEA]; Catalysis of the reaction: ATP + cob(I)alamin + H2O = phosphate + dip…	0.728238	-1.17386	-1.6867	0.00318308	0.0206621	0.0010894	0.000368982
ILMN_2802168	Rsad1	Mus musculus radical S-adenosyl methionine domain containing 1 (Rsad1), mRNA.	NM_001013381.1	The chemical reactions and pathways resulting in the formation of any member of a large group of derivatives or analogs of porphyrin. Porphyrin consists of a ring of four pyrrole nuclei linked each to the next at their alpha positions through a methine group [goid 6779] [evidence IEA]; The process of removal or addition of one or more electrons with or without the concomitant removal or addition …	Interacting selectively with a 4 iron, 4 sulfur (4Fe-4S) cluster; this cluster consists of four iron atoms, with the inorganic sulfur atoms found between the irons and acting as bridging ligands [goid 51539] [evidence IEA]; Interacting selectively with an iron-sulfur cluster, a combination of iron and sulfur atoms [goid 51536] [evidence IEA]; Interacting selectively with iron (Fe) ions [goid 5506…	0.72571	-1.49707	-1.54543	0	0	0	0
ILMN_2640457	Pcdhb22	Mus musculus protocadherin beta 22 (Pcdhb22), mRNA.	NM_053147.3	The attachment of a cell, either to another cell or to an underlying substrate such as the extracellular matrix, via cell adhesion molecules [goid 7155] [evidence IEA]	Interacting selectively with calcium ions (Ca2+) [goid 5509] [evidence IEA]; Interacting selectively with any protein or protein complex (a complex of two or more proteins that may include other nonprotein molecules) [goid 5515] [evidence IEA]	0.723921	-2.36427	-2.76768	0	0	0.00125313	0.00125313
ILMN_2516348	Vamp4	Mus musculus vesicle-associated membrane protein 4 (Vamp4), mRNA.	NM_016796.2	Any process specifically pertinent to the functioning of integrated living units: cells, tissues, organs, and organisms. A process is a collection of molecular events with a defined beginning and end [goid 8150] [evidence ND ]; The directed movement of substances, either within a vesicle or in the vesicle membrane, into, out of or within a cell [goid 16192] [evidence IEA]	Elemental activities, such as catalysis or binding, describing the actions of a gene product at the molecular level. A given gene product may exhibit one or more molecular functions [goid 3674] [evidence ND ]	0.721993	-1.76837	-1.98886	0	0	0	0
ILMN_2519789	Zfp101	Mus musculus zinc finger protein 101 (Zfp101), mRNA.	NM_009542.2		Interacting selectively with any metal ion [goid 46872] [evidence IEA]; Interacting selectively with zinc (Zn) ions [goid 8270] [evidence IEA]	0.720169	0.0401589	-0.327248	0	0	0	0
ILMN_2757870	Psmb10	Mus musculus proteasome (prosome, macropain) subunit, beta type 10 (Psmb10), mRNA.	NM_013640.2	The chemical reactions and pathways resulting in the breakdown of a protein or peptide by hydrolysis of its peptide bonds, initiated by the covalent attachment of a ubiquitin moiety, or multiple ubiquitin moieties, to the protein [goid 6511] [evidence IEA]	Catalysis of the hydrolysis of various bonds, e.g. C-O, C-N, C-C, phosphoric anhydride bonds, etc. Hydrolase is the systematic name for any enzyme of EC class 3 [goid 16787] [evidence IEA]; Catalysis of the hydrolysis of internal peptide bonds in a polypeptide chain by a mechanism in which the hydroxyl group of a threonine residue at the active center acts as a nucleophile [goid 4298] [evidence I…	0.719335	-1.05064	-1.19848	0	0	0	0
ILMN_2614494	Fah	Mus musculus fumarylacetoacetate hydrolase (Fah), mRNA.	NM_010176.2	The chemical reactions and pathways resulting in the breakdown of arginine, 2-amino-5-(carbamimidamido)pentanoic acid [goid 6527] [evidence IMP]; The chemical reactions and pathways resulting in the breakdown of tyrosine, an aromatic amino acid, 2-amino-3-(4-hydroxyphenyl)propanoic acid [goid 6572] [evidence IEA]; The chemical reactions and pathways resulting in the breakdown of phenylalanine, 2-…	Catalysis of the reaction: 4-fumarylacetoacetate + H2O = acetoacetate + fumarate [goid 4334] [evidence IMP]; Interacting selectively with magnesium (Mg) ions [goid 287] [evidence IEA]; Interacting selectively with calcium ions (Ca2+) [goid 5509] [evidence IEA]; Interacting selectively with any metal ion [goid 46872] [evidence IEA]; Catalysis of the hydrolysis of various bonds, e.g. C-O, C-N, C-C,…	0.719205	-1.24484	-1.25915	0	0	0	0
ILMN_1227726	Dis3l	Mus musculus DIS3 mitotic control homolog (S. cerevisiae)-like (Dis3l), transcript variant 1, mRNA.	NM_001001295.1		Catalysis of the hydrolysis of ester linkages within nucleic acids [goid 4518] [evidence IEA]; Catalysis of the hydrolysis of various bonds, e.g. C-O, C-N, C-C, phosphoric anhydride bonds, etc. Hydrolase is the systematic name for any enzyme of EC class 3 [goid 16787] [evidence IEA]; Catalysis of the hydrolysis of ester linkages within nucleic acids by removing nucleotide residues from the 3' or …	0.718996	-0.660387	-0.80654	0	0	0	0
ILMN_2758717	Plscr4		NM_178711.2		Interacting selectively with calcium ions (Ca2+) [goid 5509] [evidence IEA]	0.71856	-2.35815	-2.41605	0	0	0	0
ILMN_2882820	Oraov1	Mus musculus oral cancer overexpressed 1 (Oraov1), mRNA.	NM_028184.3	Any process specifically pertinent to the functioning of integrated living units: cells, tissues, organs, and organisms. A process is a collection of molecular events with a defined beginning and end [goid 8150] [evidence ND ]	Elemental activities, such as catalysis or binding, describing the actions of a gene product at the molecular level. A given gene product may exhibit one or more molecular functions [goid 3674] [evidence ND ]	0.713833	-0.898279	-1.35534	0	0	0	0
ILMN_2801568	Acn9	Mus musculus ACN9 homolog (S. cerevisiae) (Acn9), mRNA.	NM_001077713.1	Any process specifically pertinent to the functioning of integrated living units: cells, tissues, organs, and organisms. A process is a collection of molecular events with a defined beginning and end [goid 8150] [evidence ND ]; The formation of glucose from noncarbohydrate precursors, such as pyruvate, amino acids and glycerol [goid 6094] [evidence ISS]	Elemental activities, such as catalysis or binding, describing the actions of a gene product at the molecular level. A given gene product may exhibit one or more molecular functions [goid 3674] [evidence ND ]	0.712888	-1.0445	-1.48136	0	0	0	0
ILMN_1253182	Hs3st1	Mus musculus heparan sulfate (glucosamine) 3-O-sulfotransferase 1 (Hs3st1), mRNA.	NM_010474.1		Catalysis of the transfer of a group, e.g. a methyl group, glycosyl group, acyl group, phosphorus-containing, or other groups, from one compound (generally regarded as the donor) to another compound (generally regarded as the acceptor). Transferase is the systematic name for any enzyme of EC class 2 [goid 16740] [evidence IEA]; Catalysis of the transfer of a sulfate group from 3'-phosphoadenosine…	0.709194	-1.56884	-2.92353	0	0.00125313	0.0401002	0.00125313
ILMN_1236344	1700019E19Rik	Mus musculus RIKEN cDNA 1700019E19 gene (1700019E19Rik), mRNA.	NM_029601.1			0.704477	-0.835298	-0.987368	0	0	0	0
ILMN_1224142	Tmem177	Mus musculus transmembrane protein 177 (Tmem177), mRNA.	NM_175106.3			0.703563	-1.82475	-2.37549	0	0	0.00125313	0
ILMN_2724415	1810037C20Rik	Mus musculus RIKEN cDNA 1810037C20 gene (1810037C20Rik), mRNA.	NM_025473.2			0.699732	-0.935828	-1.02047	0	0	0	0
ILMN_1250750	Rnf113a2	Mus musculus ring finger protein 113A2 (Rnf113a2), mRNA.	NM_025525.2		Interacting selectively with any metal ion [goid 46872] [evidence IEA]; Interacting selectively with zinc (Zn) ions [goid 8270] [evidence IEA]	0.69412	-1.18978	-1.54863	0	0	0	0
ILMN_2745555	Mrps21	Mus musculus mitochondrial ribosomal protein S21 (Mrps21), nuclear gene encoding mitochondrial protein, mRNA.	NM_078479.2	The chemical reactions and pathways resulting in the formation of a protein. This is a ribosome-mediated process in which the information in messenger RNA (mRNA) is used to specify the sequence of amino acids in the protein [goid 6412] [evidence IEA]	The action of a molecule that contributes to the structural integrity of the ribosome [goid 3735] [evidence IEA]	0.689032	-1.5306	-1.63005	0	0	0	0
ILMN_1222489	Sulf1	Mus musculus sulfatase 1 (Sulf1), mRNA.	NM_172294.1	The chemical reactions and pathways involving the nonmetallic element sulfur or compounds that contain sulfur, such as the amino acids methionine and cysteine or the tripeptide glutathione [goid 6790] [evidence ISO]; A form of programmed cell death induced by external or internal signals that trigger the activity of proteolytic caspases, whose actions dismantle the cell and result in cell death. …	Interacting selectively with any metal ion [goid 46872] [evidence IEA]; Catalysis of the hydrolysis of various bonds, e.g. C-O, C-N, C-C, phosphoric anhydride bonds, etc. Hydrolase is the systematic name for any enzyme of EC class 3 [goid 16787] [evidence IEA]; Interacting selectively with calcium ions (Ca2+) [goid 5509] [evidence IEA]; Catalysis of a biochemical reaction at physiological tempera…	0.681927	-1.38549	-1.44026	0	0	0	0
ILMN_1228629	Zfp704	Mus musculus zinc finger protein 704 (Zfp704), mRNA.	NM_133218.1		Interacting selectively with any metal ion [goid 46872] [evidence IEA]; Interacting selectively with zinc (Zn) ions [goid 8270] [evidence IEA]	0.680065	-1.23868	-1.92763	7.85171e-07	0.0386964	3.84734e-05	5.02509e-05
ILMN_1218891	Fahd1	Mus musculus fumarylacetoacetate hydrolase domain containing 1 (Fahd1), nuclear gene encoding mitochondrial protein, mRNA.	NM_023480.2	The chemical reactions and pathways, including anabolism and catabolism, by which living organisms transform chemical substances. Metabolic processes typically transform small molecules, but also include macromolecular processes such as DNA repair and replication, and protein synthesis and degradation [goid 8152] [evidence IEA]	Catalysis of the geometric or structural changes within one molecule. Isomerase is the systematic name for any enzyme of EC class 5 [goid 16853] [evidence IEA]; Catalysis of the hydrolysis of various bonds, e.g. C-O, C-N, C-C, phosphoric anhydride bonds, etc. Hydrolase is the systematic name for any enzyme of EC class 3 [goid 16787] [evidence IEA]; Interacting selectively with magnesium (Mg) ions…	0.677356	-0.801012	-0.929224	0	0	0	0
ILMN_2654068	Med23	Mus musculus mediator complex subunit 23 (Med23), mRNA.	NM_027347.2	Any process that modulates the frequency, rate or extent of DNA-dependent transcription [goid 6355] [evidence ISO]; The synthesis of either RNA on a template of DNA or DNA on a template of RNA [goid 6350] [evidence IEA]	Plays a role in regulating transcription; may bind a promoter or enhancer DNA sequence or interact with a DNA-binding transcription factor [goid 30528] [evidence ISO]	0.677011	-1.04648	-1.07517	0	0	0	7.85171e-07
ILMN_2682063	Rnf181	Mus musculus ring finger protein 181 (Rnf181), mRNA.	NM_025607.3		Interacting selectively with any metal ion [goid 46872] [evidence IEA]; Interacting selectively with zinc (Zn) ions [goid 8270] [evidence IEA]; Interacting selectively with any protein or protein complex (a complex of two or more proteins that may include other nonprotein molecules) [goid 5515] [evidence IEA]	0.67483	0.103707	0.0275487	0	0	0	0
ILMN_2800881	A430005L14Rik	Mus musculus RIKEN cDNA A430005L14 gene (A430005L14Rik), mRNA.	NM_175287.2			0.674617	0.151769	0.0164636	0.000268204	0.0408652	0.000268204	0.000268204
ILMN_1256676	Ddah1		NM_026993	The chemical reactions and pathways resulting in the formation of nitric oxide, nitrogen monoxide (NO), a colorless gas only slightly soluble in water [goid 6809] [evidence ISA]; The addition of a nitrosyl group to a protein amino acid [goid 17014] [evidence ISA]	Catalysis of the hydrolysis of various bonds, e.g. C-O, C-N, C-C, phosphoric anhydride bonds, etc. Hydrolase is the systematic name for any enzyme of EC class 3 [goid 16787] [evidence IEA]; Interacting selectively with any metal ion [goid 46872] [evidence IEA]; Catalysis of the hydrolysis of any non-peptide carbon-nitrogen bond in a linear amidine, a compound of the form R-C(=NH)-NH2 [goid 16813]…	0.673453	-0.144867	-0.393244	0	0	0	0
ILMN_2588601	Ndufa2	Mus musculus NADH dehydrogenase (ubiquinone) 1 alpha subcomplex, 2 (Ndufa2), mRNA.	NM_010885.4	The directed movement of substances (such as macromolecules, small molecules, ions) into, out of, within or between cells, or within a multicellular organism [goid 6810] [evidence IEA]; A process whereby a series of electron carriers operate together to transfer electrons from donors to any of several different terminal electron acceptors to generate a transmembrane electrochemical gradient [goid…	Catalysis of the reaction: NADH + H+ + ubiquinone = NAD+ + ubiquinol [goid 8137] [evidence TAS]	0.673045	-0.817147	-0.829803	0	0	0	0
ILMN_2689560	Exoc8	Mus musculus exocyst complex component 8 (Exoc8), mRNA.	NM_198103.2	The directed movement of proteins into, out of, within or between cells [goid 15031] [evidence IEA]; The directed movement of substances (such as macromolecules, small molecules, ions) into, out of, within or between cells, or within a multicellular organism [goid 6810] [evidence IEA]; A process of secretion by a cell that results in the release of intracellular molecules (e.g. hormones, matrix p…	Interacting selectively with any protein or protein complex (a complex of two or more proteins that may include other nonprotein molecules) [goid 5515] [evidence ISO]; Interacting selectively with Ral protein, any member of the Ral subfamily of the Ras superfamily of monomeric GTPases [goid 17160] [evidence ISO]; Interacting selectively with any inositol-containing glycerophospholipid [goid 35091…	0.672661	-1.37814	-1.48887	0	0	0	0
ILMN_1244381	Robld3	Mus musculus roadblock domain containing 3 (Robld3), mRNA.	NM_031248.3	The initiation of the activity of the inactive enzyme MAP kinase kinase by phosphorylation by a MAPKKK [goid 186] [evidence IDA]	Interacting selectively with any protein or protein complex (a complex of two or more proteins that may include other nonprotein molecules) [goid 5515] [evidence IPI]	0.672547	-0.730552	-0.894753	0	0	0	0
ILMN_1219978	Appl2	Mus musculus adaptor protein, phosphotyrosine interaction, PH domain and leucine zipper containing 2 (Appl2), mRNA.	NM_145220.2	The progression of biochemical and morphological phases and events that occur in a cell during successive cell replication or nuclear replication events. Canonically, the cell cycle comprises the replication and segregation of genetic material followed by the division of the cell, but in endocycles or syncytial cells nuclear replication or nuclear division may not be followed by cell division [go…	Interacting selectively with Rab protein, any member of the Rab subfamily of the Ras superfamily of monomeric GTPases [goid 17137] [evidence ISO]	0.671238	-0.902155	-1.06544	0	0	0	0
ILMN_1248222	Zbtb5	Mus musculus zinc finger and BTB domain containing 5 (Zbtb5), mRNA.	NM_173399.2	Any process that modulates the frequency, rate or extent of DNA-dependent transcription [goid 6355] [evidence IEA]; The synthesis of either RNA on a template of DNA or DNA on a template of RNA [goid 6350] [evidence IEA]	Interacting selectively with zinc (Zn) ions [goid 8270] [evidence IEA]; Interacting selectively with DNA (deoxyribonucleic acid) [goid 3677] [evidence IEA]; Interacting selectively with any metal ion [goid 46872] [evidence IEA]; Interacting selectively with any nucleic acid [goid 3676] [evidence IEA]; Interacting selectively with any protein or protein complex (a complex of two or more proteins t…	0.666006	0.0920787	-0.216464	0	0	0	0
ILMN_2706819	Rasl11b	Mus musculus RAS-like, family 11, member B (Rasl11b), mRNA.	NM_026878.1	Any series of molecular signals in which a small monomeric GTPase relays one or more of the signals [goid 7264] [evidence IEA]	Interacting selectively with GTP, guanosine triphosphate [goid 5525] [evidence IEA]; Interacting selectively with a nucleotide, any compound consisting of a nucleoside that is esterified with (ortho)phosphate or an oligophosphate at any hydroxyl group on the ribose or deoxyribose moiety [goid 166] [evidence IEA]	0.665884	-2.00658	-2.69461	0	0	1.25627e-05	3.14068e-06
ILMN_2824599	Ppapdc2	Mus musculus phosphatidic acid phosphatase type 2 domain containing 2 (Ppapdc2), mRNA.	NM_028922.1		Catalysis of the hydrolysis of various bonds, e.g. C-O, C-N, C-C, phosphoric anhydride bonds, etc. Hydrolase is the systematic name for any enzyme of EC class 3 [goid 16787] [evidence IEA]; Catalysis of a biochemical reaction at physiological temperatures. In biologically catalyzed reactions, the reactants are known as substrates, and the catalysts are naturally occurring macromolecular substance…	0.663289	-1.40244	-1.48136	0	0.00125313	0.00125313	0.00626566
ILMN_1260412	Tigd2	Mus musculus tigger transposable element derived 2 (Tigd2), mRNA.	NM_001081145.1	Any process that modulates the frequency, rate or extent of the synthesis of either RNA on a template of DNA or DNA on a template of RNA [goid 45449] [evidence IEA]	Interacting selectively with DNA (deoxyribonucleic acid) [goid 3677] [evidence IEA]; Interacting selectively with any nucleic acid [goid 3676] [evidence IEA]	0.659706	-0.647711	-0.807673	0	0	0	0
ILMN_2630884	Aplf	Mus musculus aprataxin and PNKP like factor (Aplf), mRNA.	NM_024251.3	The process of restoring DNA after damage. Genomes are subject to damage by chemical and physical agents in the environment (e.g. UV and ionizing radiations, chemical mutagens, fungal and bacterial toxins, etc.) and by free radicals or alkylating agents endogenously generated in metabolism. DNA is also damaged because of errors during its replication. A variety of different DNA repair pathways ha…	Interacting selectively with zinc (Zn) ions [goid 8270] [evidence IEA]; Interacting selectively with any metal ion [goid 46872] [evidence IEA]	0.65666	-1.70023	-1.8885	0	0	0	0
ILMN_2774163	Eif3d	Mus musculus eukaryotic translation initiation factor 3, subunit D (Eif3d), mRNA.	NM_018749.2	The chemical reactions and pathways resulting in the formation of a protein. This is a ribosome-mediated process in which the information in messenger RNA (mRNA) is used to specify the sequence of amino acids in the protein [goid 6412] [evidence IEA]	Functions in the initiation of ribosome-mediated translation of mRNA into a polypeptide [goid 3743] [evidence IEA]	0.652526	0.0512499	0.0258874	0	0	0	0
ILMN_2864172	Chst3	Mus musculus carbohydrate (chondroitin 6/keratan) sulfotransferase 3 (Chst3), mRNA.	NM_016803.2	The chemical reactions and pathways involving carbohydrates, any of a group of organic compounds based of the general formula Cx(H2O)y. Includes the formation of carbohydrate derivatives by the addition of a carbohydrate residue to another molecule [goid 5975] [evidence IEA]	Catalysis of the transfer of a group, e.g. a methyl group, glycosyl group, acyl group, phosphorus-containing, or other groups, from one compound (generally regarded as the donor) to another compound (generally regarded as the acceptor). Transferase is the systematic name for any enzyme of EC class 2 [goid 16740] [evidence IEA]; Catalysis of the transfer of a sulfate group from 3'-phosphoadenosine…	0.651853	-1.06193	-1.63036	0	3.14068e-06	3.14068e-06	7.85171e-07
ILMN_2593484	9130011J15Rik	Mus musculus RIKEN cDNA 9130011J15 gene (9130011J15Rik), mRNA. XM_919242	NM_172396.3			0.649148	-0.629938	-0.845604	0	0	0	0
ILMN_2734755	Col4a5		NM_007736			0.643478	-0.892364	-1.80968	0.00125313	0.0075188	0.0037594	0.00125313
ILMN_2989871	Stk36	Mus musculus serine/threonine kinase 36 (fused homolog, Drosophila) (Stk36), mRNA.	NM_175031.3	The biological process whose specific outcome is the progression of a multicellular organism over time from an initial condition (e.g. a zygote or a young adult) to a later condition (e.g. a multicellular animal or an aged adult) [goid 7275] [evidence IEA]; The process of introducing a phosphate group on to a protein [goid 6468] [evidence IEA]; The process whose specific outcome is the progressio…	Interacting selectively with any metal ion [goid 46872] [evidence IEA]; Interacting selectively with ATP, adenosine 5'-triphosphate, a universally important coenzyme and enzyme regulator [goid 5524] [evidence IEA]; Catalysis of the transfer of a phosphate group, usually from ATP, to a substrate molecule [goid 16301] [evidence IEA]; Interacting selectively with magnesium (Mg) ions [goid 287] [evid…	0.641937	-0.987198	-1.36153	0	0.00125313	0.00125313	0.00125313
ILMN_2750842	2610027L16Rik	Mus musculus RIKEN cDNA 2610027L16 gene (2610027L16Rik), mRNA.	NM_026403.2		Interacting selectively with an RNA molecule or a portion thereof [goid 3723] [evidence IEA]; The selective, often stoichiometric, interaction of a molecule with one or more specific sites on another molecule [goid 5488] [evidence IEA]	0.640904	-0.0566106	-0.458553	0	0.00125313	0	0
ILMN_2988678	F730014I05Rik	Mus musculus RIKEN cDNA F730014I05 gene (F730014I05Rik), mRNA.	NM_146129.2			0.635893	-0.372298	-0.664338	0	0	0	0
ILMN_1245768	Ica1	Mus musculus islet cell autoantigen 1 (Ica1), mRNA.	NM_010492.3	The directed movement of substances (such as macromolecules, small molecules, ions) into, out of, within or between cells, or within a multicellular organism [goid 6810] [evidence IEA]; The directed movement of a neurotransmitter into, out of, within or between cells. Neurotransmitters are any chemical substance that is capable of transmitting (or inhibiting the transmission of) a nerve impulse f…		0.63422	0.12225	0.0782652	0	0	0	0
ILMN_1239677	2010107E04Rik	Mus musculus RIKEN cDNA 2010107E04 gene (2010107E04Rik), mRNA.	NM_027360.2			0.629199	-0.882225	-0.97786	0	0	0	0
ILMN_2682046	2900073G15Rik		NM_026064.1			0.628564	-1.0488	-1.18223	0	0	0	0
ILMN_1221067	Nme1	Mus musculus non-metastatic cells 1, protein (NM23A) expressed in (Nme1), mRNA.	NM_008704.2	The secretion of milk by the mammary gland [goid 7595] [evidence IMP]; The chemical reactions and pathways involving a nucleotide, a nucleoside that is esterified with (ortho)phosphate or an oligophosphate at any hydroxyl group on the glycose moiety; may be mono-, di- or triphosphate; this definition includes cyclic nucleotides (nucleoside cyclic phosphates) [goid 9117] [evidence IEA]; The proces…	Catalysis of the transfer of a phosphate group, usually from ATP, to a substrate molecule [goid 16301] [evidence IEA]; Interacting selectively with magnesium (Mg) ions [goid 287] [evidence IEA]; Interacting selectively with a nucleotide, any compound consisting of a nucleoside that is esterified with (ortho)phosphate or an oligophosphate at any hydroxyl group on the ribose or deoxyribose moiety […	0.624703	-0.771479	-0.872177	0	0	0	0
ILMN_1249727	Car13	Mus musculus carbonic anhydrase 13 (Car13), mRNA.	NM_024495.4	The chemical reactions and pathways involving compounds containing a single carbon atom [goid 6730] [evidence IEA]	Catalysis of the cleavage of C-C, C-O, C-N and other bonds by other means than by hydrolysis or oxidation, or conversely adding a group to a double bond. They differ from other enzymes in that two substrates are involved in one reaction direction, but only one in the other direction. When acting on the single substrate, a molecule is eliminated and this generates either a new double bond or a new…	0.623916	-1.22772	-1.48383	0	0	0	0
ILMN_2639239	Serpinf1	Mus musculus serine (or cysteine) peptidase inhibitor, clade F, member 1 (Serpinf1), mRNA.	NM_011340.3	Any process that stops, prevents or reduces the frequency, rate or extent of angiogenesis [goid 16525] [evidence IDA]	Stops, prevents or reduces the activity of serine-type endopeptidases, enzymes that catalyze the hydrolysis of nonterminal peptide bonds in a polypeptide chain; a serine residue (and a histidine residue) are at the active center of the enzyme [goid 4867] [evidence IEA]	0.623857	0.00392386	-0.0505084	0	0	0	0
ILMN_2678336	Ctf1	Mus musculus cardiotrophin 1 (Ctf1), mRNA.	NM_007795.1	The process whose specific outcome is the progression of a neuron over time, from initial commitment of the cell to a specific fate, to the fully functional differentiated cell [goid 48666] [evidence IGI]	Functions to control the survival, growth, differentiation and effector function of tissues and cells [goid 5125] [evidence IEA]	0.622865	-1.63951	-2.00898	0	0	0.00125313	0.00125313
ILMN_3071356	Dbi	Mus musculus diazepam binding inhibitor (Dbi), transcript variant 2, mRNA.	NM_007830.3	The directed movement of substances (such as macromolecules, small molecules, ions) into, out of, within or between cells, or within a multicellular organism [goid 6810] [evidence IEA]	Interacting selectively with a lipid [goid 8289] [evidence IEA]; The selective, often stoichiometric, interaction of a molecule with one or more specific sites on another molecule [goid 5488] [evidence IEA]; Interacting selectively with acyl-CoA, any derivative of coenzyme A in which the sulfhydryl group is in thiolester linkage with a fatty acyl group [goid 62] [evidence IEA]	0.622732	-1.51425	-1.5701	0	1.91275e-06	0	0
ILMN_1232182	Ctnnbip1	Mus musculus catenin beta interacting protein 1 (Ctnnbip1), mRNA.	NM_023465.3	The series of molecular signals initiated by binding of Wnt protein to a frizzled family receptor on the surface of the target cell and ending with a change in cell state [goid 16055] [evidence IPI]; Any process that stops, prevents or reduces the frequency, rate or extent of Wnt receptor signaling pathway activity [goid 30178] [evidence IDA]; The regionalization process by which specific areas o…	Interacting selectively with any protein or protein complex (a complex of two or more proteins that may include other nonprotein molecules) [goid 5515] [evidence IPI]; Interacting selectively with the beta subunit of the catenin complex [goid 8013] [evidence IPI]	0.619639	-1.72916	-2.12583	0	0	0	0
ILMN_1220482	Magee1	Mus musculus melanoma antigen, family E, 1 (Magee1), mRNA.	NM_053201.3	Any process specifically pertinent to the functioning of integrated living units: cells, tissues, organs, and organisms. A process is a collection of molecular events with a defined beginning and end [goid 8150] [evidence ND ]	Interacting selectively with any protein or protein complex (a complex of two or more proteins that may include other nonprotein molecules) [goid 5515] [evidence IPI]; Elemental activities, such as catalysis or binding, describing the actions of a gene product at the molecular level. A given gene product may exhibit one or more molecular functions [goid 3674] [evidence ND ]	0.619	-1.92648	-2.11692	0	0	0	0
ILMN_3163302	Mrps33	Mus musculus mitochondrial ribosomal protein S33 (Mrps33), nuclear gene encoding mitochondrial protein, transcript variant 2, mRNA.	NM_001010930.1	Any process specifically pertinent to the functioning of integrated living units: cells, tissues, organs, and organisms. A process is a collection of molecular events with a defined beginning and end [goid 8150] [evidence ND ]	Elemental activities, such as catalysis or binding, describing the actions of a gene product at the molecular level. A given gene product may exhibit one or more molecular functions [goid 3674] [evidence ND ]	0.617698	-1.02705	-1.04498	0	0	0	0
ILMN_2649955	Tarbp2	Mus musculus TAR (HIV) RNA binding protein 2 (Tarbp2), mRNA.	NM_009319.1		Interacting selectively with an RNA molecule or a portion thereof [goid 3723] [evidence IEA]; Interacting selectively with double-stranded RNA [goid 3725] [evidence IEA]	0.617501	-0.711563	-0.78494	0	0.0498615	0	0
ILMN_1260033	Map1lc3b	Mus musculus microtubule-associated protein 1 light chain 3 beta (Map1lc3b), mRNA.	NM_026160.3	The process by which cells digest parts of their own cytoplasm; allows for both recycling of macromolecular constituents under conditions of cellular stress and remodeling the intracellular structure for cell differentiation [goid 6914] [evidence IEA]; The chemical reactions and pathways resulting in the breakdown of a protein or peptide by hydrolysis of its peptide bonds, initiated by the covale…	Interacting selectively with any protein or protein complex (a complex of two or more proteins that may include other nonprotein molecules) [goid 5515] [evidence IPI]	0.614176	-1.07585	-1.15978	0	0	0	0
ILMN_1220617	Hr	Mus musculus hairless (Hr), mRNA.	NM_021877.2	Any process that modulates the frequency, rate or extent of DNA-dependent transcription [goid 6355] [evidence IEA]; The synthesis of either RNA on a template of DNA or DNA on a template of RNA [goid 6350] [evidence IEA]; Any process that stops, prevents or reduces the frequency, rate or extent of transcription [goid 16481] [evidence IDA]	The function of a transcription cofactor that represses transcription from a RNA polymerase II promoter; does not bind DNA itself [goid 3714] [evidence IDA]; Interacting selectively with any metal ion [goid 46872] [evidence IEA]; Interacting selectively with zinc (Zn) ions [goid 8270] [evidence IEA]; Interacting selectively with DNA (deoxyribonucleic acid) [goid 3677] [evidence IEA]; Interacting …	0.611962	-0.184962	-0.41423	7.85171e-07	0.0188637	0	0
ILMN_1254786	Ech1	Mus musculus enoyl coenzyme A hydratase 1, peroxisomal (Ech1), mRNA.	NM_016772.1	The chemical reactions and pathways involving fatty acids, aliphatic monocarboxylic acids liberated from naturally occurring fats and oils by hydrolysis [goid 6631] [evidence IEA]; The chemical reactions and pathways involving lipids, compounds soluble in an organic solvent but not, or sparingly, in an aqueous solvent. Includes fatty acids; neutral fats, other fatty-acid esters, and soaps; long-c…	Catalysis of the geometric or structural changes within one molecule. Isomerase is the systematic name for any enzyme of EC class 5 [goid 16853] [evidence IEA]; Catalysis of a biochemical reaction at physiological temperatures. In biologically catalyzed reactions, the reactants are known as substrates, and the catalysts are naturally occurring macromolecular substances known as enzymes. Enzymes p…	0.611898	-1.0439	-1.08301	0	0	0	0
ILMN_2652425	Thap3	Mus musculus THAP domain containing, apoptosis associated protein 3 (Thap3), mRNA.	NM_175152.3		Interacting selectively with any metal ion [goid 46872] [evidence IEA]; Interacting selectively with zinc (Zn) ions [goid 8270] [evidence IEA]; Interacting selectively with DNA (deoxyribonucleic acid) [goid 3677] [evidence IEA]; Interacting selectively with any nucleic acid [goid 3676] [evidence IEA]	0.6075	-0.843683	-1.17852	0.00125313	0.0125313	0.00125313	0.00125313
ILMN_2623929	Dexi	Mus musculus dexamethasone-induced transcript (Dexi), mRNA.	NM_021428.4			0.606946	-0.719454	-0.878032	0	0	0	0
ILMN_1229530	Csk	Mus musculus c-src tyrosine kinase (Csk), mRNA.	NM_007783.2	Any process that modulates the frequency, rate or extent of T cell activation [goid 50863] [evidence TAS]; The process of introducing a phosphate group on to a protein [goid 6468] [evidence TAS]; A series of reactions within the cell that occur as a result of a single trigger reaction or compound [goid 7242] [evidence TAS]; Any process that stops, prevents or reduces the rate or extent of cell pr…	Catalysis of the transfer of a group, e.g. a methyl group, glycosyl group, acyl group, phosphorus-containing, or other groups, from one compound (generally regarded as the donor) to another compound (generally regarded as the acceptor). Transferase is the systematic name for any enzyme of EC class 2 [goid 16740] [evidence TAS]; Interacting selectively with ATP, adenosine 5'-triphosphate, a univer…	0.603421	-0.636723	-0.739746	0	0	0	0
ILMN_1231104	Nf1		NM_010897.1	Any process that activates or increases the frequency, rate or extent of adenylate cyclase activity [goid 45762] [evidence IMP]; Any process that stops, prevents or reduces the frequency, rate or extent of angiogenesis [goid 16525] [evidence IGI]; Any process that stops, prevents or reduces the frequency, rate or extent of protein kinase activity [goid 6469] [evidence IMP]; Any process that stops…	Increases the activity of a GTPase, an enzyme that catalyzes the hydrolysis of GTP [goid 5096] [evidence IMP]; Increases the activity of a GTPase, an enzyme that catalyzes the hydrolysis of GTP [goid 5096] [evidence IMP]; Increases the activity of a GTPase, an enzyme that catalyzes the hydrolysis of GTP [goid 5096] [evidence IGI]; Interacting selectively with microtubules, filaments composed of t…	0.602734	-0.95752	-1.47526	0	0.0100251	0.00125313	0.00125313
ILMN_2898406	Ndufa6	Mus musculus NADH dehydrogenase (ubiquinone) 1 alpha subcomplex, 6 (B14) (Ndufa6), nuclear gene encoding mitochondrial protein, mRNA.	NM_025987.1	The directed movement of substances (such as macromolecules, small molecules, ions) into, out of, within or between cells, or within a multicellular organism [goid 6810] [evidence IEA]; A process whereby a series of electron carriers operate together to transfer electrons from donors to any of several different terminal electron acceptors to generate a transmembrane electrochemical gradient [goid…		0.59834	-0.831484	-0.85915	0	0	0	0
ILMN_2599935	2610024G14Rik		NM_019836.1	Any process specifically pertinent to the functioning of integrated living units: cells, tissues, organs, and organisms. A process is a collection of molecular events with a defined beginning and end [goid 8150] [evidence ND ]	Elemental activities, such as catalysis or binding, describing the actions of a gene product at the molecular level. A given gene product may exhibit one or more molecular functions [goid 3674] [evidence ND ]; Interacting selectively with GTP, guanosine triphosphate [goid 5525] [evidence IEA]	0.590282	-0.933071	-0.95313	0	0	0	0
ILMN_2729263	Coq7	Mus musculus demethyl-Q 7 (Coq7), mRNA.	NM_009940.2	The chemical reactions and pathways resulting in the formation of ubiquinone, a lipid-soluble electron-transporting coenzyme [goid 6744] [evidence IEA]; The chemical reactions and pathways involving a specific protein, rather than of proteins in general. Includes protein modification [goid 19538] [evidence IEA]	Interacting selectively with any metal ion [goid 46872] [evidence IEA]; Interacting selectively with iron (Fe) ions [goid 5506] [evidence IEA]	0.586034	-0.747022	-1.08342	0	0	0	0
ILMN_2475864	Ubp1		NM_013699	Any process that modulates the frequency, rate or extent of DNA-dependent transcription [goid 6355] [evidence IEA]; Blood vessel formation when new vessels emerge from the proliferation of pre-existing blood vessels [goid 1525] [evidence IMP]; The synthesis of either RNA on a template of DNA or DNA on a template of RNA [goid 6350] [evidence IEA]	Interacting selectively with DNA (deoxyribonucleic acid) [goid 3677] [evidence IEA]	0.583045	-1.10186	-1.26219	7.85171e-07	0.0037382	7.06654e-06	1.25627e-05
ILMN_1232621	Ank	Mus musculus progressive ankylosis (Ank), mRNA.	NM_020332.3	Any process that modulates the frequency, rate or extent of bone mineralization [goid 30500] [evidence IMP]; The directed movement of phosphate into, out of, within or between cells [goid 6817] [evidence IEA]; The directed movement of substances (such as macromolecules, small molecules, ions) into, out of, within or between cells, or within a multicellular organism [goid 6810] [evidence IEA]	Catalysis of the transfer of phosphate (PO4 3-) ions from one side of a membrane to the other [goid 15114] [evidence IEA]; Catalysis of the transfer of inorganic diphosphate across a membrane [goid 30504] [evidence IDA]	0.581575	-1.11094	-1.23112	0	0	0	0
ILMN_1240994	Mbc2	Mus musculus membrane bound C2 domain containing protein (Mbc2), mRNA.	NM_011843.2			0.581461	-1.04576	-1.11688	0	0	0	0
ILMN_1257097	Cnp	Mus musculus 2',3'-cyclic nucleotide 3' phosphodiesterase (Cnp), mRNA.	NM_009923.1	The chemical reactions and pathways resulting in the breakdown of a cyclic nucleotide, a nucleotide in which the phosphate group is in diester linkage to two positions on the sugar residue [goid 9214] [evidence IEA]; Locomotory behavior in a fully developed and mature organism [goid 8344] [evidence IMP]; Generation of a long process of a neuron, that carries efferent (outgoing) action potentials …	Catalysis of the reaction: nucleoside 2',3'-cyclic phosphate + H2O = nucleoside 2'-phosphate [goid 4113] [evidence IDA]; Catalysis of the hydrolysis of various bonds, e.g. C-O, C-N, C-C, phosphoric anhydride bonds, etc. Hydrolase is the systematic name for any enzyme of EC class 3 [goid 16787] [evidence IEA]	0.579145	-1.12593	-1.18102	7.85171e-07	9.50057e-05	7.85171e-07	1.96293e-05
ILMN_2481133	Tnni2	Mus musculus troponin I, skeletal, fast 2 (Tnni2), mRNA.	NM_009405.2		Interacting selectively with monomeric or multimeric forms of actin, including actin filaments [goid 3779] [evidence IEA]	0.577246	-1.26833	-1.34917	0	0	0	0
ILMN_2626260	Arpc5l	Mus musculus actin related protein 2/3 complex, subunit 5-like (Arpc5l), mRNA.	NM_028809.1	Any process specifically pertinent to the functioning of integrated living units: cells, tissues, organs, and organisms. A process is a collection of molecular events with a defined beginning and end [goid 8150] [evidence ND ]; Any process that modulates the frequency, rate or extent of the assembly of actin filaments by the addition of actin monomers to a filament [goid 30833] [evidence IEA]	Interacting selectively with monomeric or multimeric forms of actin, including actin filaments [goid 3779] [evidence IEA]; Elemental activities, such as catalysis or binding, describing the actions of a gene product at the molecular level. A given gene product may exhibit one or more molecular functions [goid 3674] [evidence ND ]	0.570731	-0.95502	-1.02557	0	0.00125313	0	0
ILMN_2914453	Plekha5	Mus musculus pleckstrin homology domain containing, family A member 5 (Plekha5), mRNA.	NM_144920.3			0.568667	-1.34122	-1.47947	0	0	0	0
ILMN_2939138	Bicc1	Mus musculus bicaudal C homolog 1 (Drosophila) (Bicc1), mRNA.	NM_031397.2	The biological process whose specific outcome is the progression of a multicellular organism over time from an initial condition (e.g. a zygote or a young adult) to a later condition (e.g. a multicellular animal or an aged adult) [goid 7275] [evidence IEA]	Interacting selectively with an RNA molecule or a portion thereof [goid 3723] [evidence ISA]	0.567827	-1.14791	-1.46747	0	0	0	0
ILMN_2856861	Nudc-ps1	Mus musculus nuclear distribution gene C homolog (Aspergillus), pseudogene 1 (Nudc-ps1), non-coding RNA.	NR_001572.1			0.565856	-0.0991855	-0.511548	0	0.00125313	0	0
ILMN_2733524	Nrm	Mus musculus nurim (nuclear envelope membrane protein) (Nrm), mRNA.	NM_134122.2			0.565058	-0.210584	-0.386773	0	0	0	0
ILMN_2623591	Apbb1	Mus musculus amyloid beta (A4) precursor protein-binding, family B, member 1 (Apbb1), mRNA.	NM_009685.2	Any process that stops, prevents or reduces the frequency, rate or extent of the chemical reactions and pathways resulting in the formation of the enzyme thymidylate synthase [goid 50760] [evidence IDA]; Any process that modulates the frequency, rate or extent of the synthesis of either RNA on a template of DNA or DNA on a template of RNA [goid 45449] [evidence IDA]; Any process that stops, preve…	Interacting selectively with a transcription factor, any protein required to initiate or regulate transcription [goid 8134] [evidence IDA]; Interacting selectively with the enzyme histone acetyltransferase [goid 35035] [evidence NAS]; Interacting selectively with any protein or protein complex (a complex of two or more proteins that may include other nonprotein molecules) [goid 5515] [evidence IP…	0.564288	-0.843958	-0.962988	0	0	0	0
ILMN_1217978	Hoxa5		NM_010453.2	The increase in size or mass of an entire multicellular organism, as opposed to cell growth [goid 35264] [evidence IMP]; The process, occurring during the embryonic phase, whose specific outcome is the progression of the skeleton over time, from its formation to the mature structure [goid 48706] [evidence IGI]; The process by which the anatomical structures of the skeleton are generated and organ…	Interacting selectively with DNA of a specific nucleotide composition, e.g. GC-rich DNA binding, or with a specific sequence motif or type of DNA e.g. promotor binding or rDNA binding [goid 43565] [evidence IEA]; The function of binding to a specific DNA sequence in order to modulate transcription. The transcription factor may or may not also interact selectively with a protein or macromolecular …	0.563803	-1.00217	-1.15571	0	0	0	0
ILMN_1214731	LOC100044190	PREDICTED: Mus musculus hypothetical protein LOC100044190 (LOC100044190), mRNA.	XM_001471649.1			0.563575	-1.20094	-1.53081	0	0	0	0
ILMN_2971073	4432405B04Rik	Mus musculus RIKEN cDNA 4432405B04 gene (4432405B04Rik), mRNA.	NM_026486.1			0.562786	-1.24974	-1.63884	0	0	0	0
ILMN_1253797	Slit2	Mus musculus slit homolog 2 (Drosophila) (Slit2), mRNA.	NM_178804.2	The process whereby relatively unspecialized cells, e.g. embryonic or regenerative cells, acquire specialized structural and/or functional features that characterize the cells, tissues, or organs of the mature organism or some other relatively stable phase of the organism's life history. Differentiation includes the processes involved in commitment of a cell to a specific fate [goid 30154] [evide…	Interacting selectively with calcium ions (Ca2+) [goid 5509] [evidence IEA]; Combining with follicle-stimulating hormone to initiate a change in cell activity [goid 4963] [evidence IEA]; Interacting selectively with any protein or protein complex (a complex of two or more proteins that may include other nonprotein molecules) [goid 5515] [evidence IEA]; Interacting selectively with one or more spe…	0.562714	-0.917291	-1.14313	0	0.00125313	0	0
ILMN_1222315	LOC100047167	PREDICTED: Mus musculus similar to mKIAA0990 protein (LOC100047167), mRNA.	XM_001477568.1			0.562546	-0.857026	-1.03608	0	0	0	0
ILMN_2705097	Deadc1	Mus musculus deaminase domain containing 1 (Deadc1), mRNA.	NM_025748.3			0.561447	-0.100148	-0.337239	0	0	0	0
ILMN_1247603	Fam20b	Mus musculus family with sequence similarity 20, member B (Fam20b), mRNA.	NM_145413.4			0.560449	-0.0801433	-0.169536	0	0	0	0
ILMN_1241320	Clspn	Mus musculus claspin homolog (Xenopus laevis) (Clspn), mRNA.	NM_175554.3	The process of restoring DNA after damage. Genomes are subject to damage by chemical and physical agents in the environment (e.g. UV and ionizing radiations, chemical mutagens, fungal and bacterial toxins, etc.) and by free radicals or alkylating agents endogenously generated in metabolism. DNA is also damaged because of errors during its replication. A variety of different DNA repair pathways ha…	Interacting selectively with DNA (deoxyribonucleic acid) [goid 3677] [evidence IEA]; Interacting selectively with DNA containing secondary structure elements such as four-way junctions, bubbles, loops, Y-form DNA, or double-strand/single-strand junctions [goid 217] [evidence ISO]; Interacting selectively with any protein or protein complex (a complex of two or more proteins that may include other…	0.559764	-0.615834	-0.770297	0.00342113	0.00229379	0.000605724	0.00266073
ILMN_2796089	Anapc13	Mus musculus anaphase promoting complex subunit 13 (Anapc13), mRNA.	NM_181394.1	The progression of biochemical and morphological phases and events that occur in a cell during successive cell replication or nuclear replication events. Canonically, the cell cycle comprises the replication and segregation of genetic material followed by the division of the cell, but in endocycles or syncytial cells nuclear replication or nuclear division may not be followed by cell division [go…	Elemental activities, such as catalysis or binding, describing the actions of a gene product at the molecular level. A given gene product may exhibit one or more molecular functions [goid 3674] [evidence ND ]	0.557028	-1.48194	-1.77936	0	0	0	0
ILMN_1217943	Cab39l	Mus musculus calcium binding protein 39-like (Cab39l), mRNA.	NM_026908.3	Any process specifically pertinent to the functioning of integrated living units: cells, tissues, organs, and organisms. A process is a collection of molecular events with a defined beginning and end [goid 8150] [evidence ND ]	Elemental activities, such as catalysis or binding, describing the actions of a gene product at the molecular level. A given gene product may exhibit one or more molecular functions [goid 3674] [evidence ND ]	0.556981	-1.04833	-1.17571	0	0	0	0
ILMN_3142224	1110020P15Rik	Mus musculus RIKEN cDNA 1110020P15 gene (1110020P15Rik), mRNA.	NM_197979.2	A process whereby a series of electron carriers operate together to transfer electrons from donors to any of several different terminal electron acceptors to generate a transmembrane electrochemical gradient [goid 22900] [evidence IEA]; The directed movement of substances (such as macromolecules, small molecules, ions) into, out of, within or between cells, or within a multicellular organism [goi…	Catalysis of the transfer of a solute or solutes from one side of a membrane to the other according to the reaction: CoQH2 + 2 ferricytochrome c = CoQ + 2 ferrocytochrome c [goid 8121] [evidence IEA]	0.555275	-0.880451	-1.0031	0	0	0	0
ILMN_2698097	Ikbkg	Mus musculus inhibitor of kappaB kinase gamma (Ikbkg), transcript variant 2, mRNA.	NM_178590.3	Any process that modulates the frequency, rate or extent of DNA-dependent transcription [goid 6355] [evidence IEA]; The synthesis of either RNA on a template of DNA or DNA on a template of RNA [goid 6350] [evidence IEA]; The stimulation of the activity of NF-kappaB-inducing kinase through phosphorylation at specific residues [goid 7250] [evidence IDA]; The process of regulating the proliferation …	Catalysis of the transfer of a phosphate group, usually from ATP, to a substrate molecule [goid 16301] [evidence IEA]; Interacting selectively with zinc (Zn) ions [goid 8270] [evidence IEA]; Interacting selectively with any metal ion [goid 46872] [evidence IEA]	0.554677	-0.0210468	-0.135561	7.99897e-06	0.00603465	2.6238e-09	7.08425e-08
ILMN_2605712	9030025P20Rik	Mus musculus RIKEN cDNA 9030025P20 gene (9030025P20Rik), transcript variant 1, mRNA.	NM_001039552.1			0.551529	-0.6093	-0.837906	0.0219934	0.0303754	0.027648	0.0306751
ILMN_1256348	Dnttip1	Mus musculus deoxynucleotidyltransferase, terminal, interacting protein 1 (Dnttip1), mRNA.	NM_133763.1		Catalysis of the transfer of a group, e.g. a methyl group, glycosyl group, acyl group, phosphorus-containing, or other groups, from one compound (generally regarded as the donor) to another compound (generally regarded as the acceptor). Transferase is the systematic name for any enzyme of EC class 2 [goid 16740] [evidence IEA]; Increases the activity of an enzyme [goid 8047] [evidence ISO]; Inter…	0.551308	-0.169812	-0.183024	0	0	0	0
ILMN_2665035	Fut10	Mus musculus fucosyltransferase 10 (Fut10), mRNA.	NM_134161.2	The addition of a sugar unit to a protein amino acid, e.g. the addition of glycan chains to proteins [goid 6486] [evidence IEA]	Catalysis of the transfer of a group, e.g. a methyl group, glycosyl group, acyl group, phosphorus-containing, or other groups, from one compound (generally regarded as the donor) to another compound (generally regarded as the acceptor). Transferase is the systematic name for any enzyme of EC class 2 [goid 16740] [evidence IEA]; Catalysis of the transfer of a glycosyl group from one compound (dono…	0.548888	-0.498931	-0.598548	7.2056e-07	0.00603465	2.26043e-05	1.61134e-06
ILMN_2772764	Hoxc9	Mus musculus homeo box C9 (Hoxc9), mRNA.	NM_008272.3	Any process that modulates the frequency, rate or extent of DNA-dependent transcription [goid 6355] [evidence IEA]; The synthesis of either RNA on a template of DNA or DNA on a template of RNA [goid 6350] [evidence IEA]; The biological process whose specific outcome is the progression of a multicellular organism over time from an initial condition (e.g. a zygote or a young adult) to a later condi…	Interacting selectively with DNA of a specific nucleotide composition, e.g. GC-rich DNA binding, or with a specific sequence motif or type of DNA e.g. promotor binding or rDNA binding [goid 43565] [evidence IEA]; Interacting selectively with DNA (deoxyribonucleic acid) [goid 3677] [evidence IEA]; The function of binding to a specific DNA sequence in order to modulate transcription. The transcript…	0.546516	-1.03429	-1.12495	0	0	0	0
ILMN_2780760	Pknox1	Mus musculus Pbx/knotted 1 homeobox (Pknox1), mRNA.	NM_016670.2	Any process that modulates the frequency, rate or extent of the specifically regulated synthesis of RNA from DNA encoding a specific gene or set of genes by RNA polymerase II (Pol II), originating at a Pol II-specific promoter [goid 10551] [evidence TAS]; Any process that modulates the frequency, rate or extent of DNA-dependent transcription [goid 6355] [evidence IEA]; Any process that modulates …	Interacting selectively with DNA of a specific nucleotide composition, e.g. GC-rich DNA binding, or with a specific sequence motif or type of DNA e.g. promotor binding or rDNA binding [goid 43565] [evidence IDA]; Any transcription regulator activity required for initiation or upregulation of transcription [goid 16563] [evidence TAS]; The function of binding to a specific DNA sequence in order to …	0.546442	-1.00603	-1.4301	0	0.0245986	0	0
ILMN_2605417	4933411K20Rik	Mus musculus RIKEN cDNA 4933411K20 gene (4933411K20Rik), mRNA.	NM_025747.3			0.537235	-1.16029	-1.24772	0	0	0	0
ILMN_2429680	Vgll2	Mus musculus vestigial like 2 homolog (Drosophila) (Vgll2), mRNA.	NM_153786.1	Any process that modulates the frequency, rate or extent of DNA-dependent transcription [goid 6355] [evidence IEA]; The synthesis of either RNA on a template of DNA or DNA on a template of RNA [goid 6350] [evidence IEA]; The developmental sequence of events leading to the formation of adult muscle that occurs in the anima. In vertebrate skeletal muscle the main events are: the fusion of myoblasts…	Interacting selectively with any protein or protein complex (a complex of two or more proteins that may include other nonprotein molecules) [goid 5515] [evidence IPI]; The function of a transcription cofactor that activates transcription from a RNA polymerase II promoter; does not bind DNA itself [goid 3713] [evidence IDA]; Plays a role in regulating transcription; may bind a promoter or enhancer…	0.535353	-1.7782	-3.20556	1.12495e-07	0.000999871	0.0168837	0.00295141
ILMN_2656776	BC053749	Mus musculus cDNA sequence BC053749 (BC053749), mRNA.	NM_183321.1			0.531964	-0.647334	-1.04024	7.85171e-07	0.00407033	7.85171e-07	7.85171e-07
ILMN_1251370	Ndufa1	Mus musculus NADH dehydrogenase (ubiquinone) 1 alpha subcomplex, 1 (Ndufa1), nuclear gene encoding mitochondrial protein, mRNA.	NM_019443.2	The directed movement of substances (such as macromolecules, small molecules, ions) into, out of, within or between cells, or within a multicellular organism [goid 6810] [evidence IEA]; A process whereby a series of electron carriers operate together to transfer electrons from donors to any of several different terminal electron acceptors to generate a transmembrane electrochemical gradient [goid…		0.52834	-0.636433	-0.817494	0	0	0	0
ILMN_1222794	Ankrd46	Mus musculus ankyrin repeat domain 46 (Ankrd46), mRNA.	NM_175134.3			0.51719	-0.894396	-1.03421	0	0	0	0
ILMN_1240274	5830434P21Rik	Mus musculus RIKEN cDNA 5830434P21 gene (5830434P21Rik), mRNA.	NM_172661.2			0.516065	-1.34178	-1.34452	0	0	0	0
ILMN_2805071	Ap4s1	Mus musculus adaptor-related protein complex AP-4, sigma 1 (Ap4s1), mRNA.	NM_021710.1	The directed movement of proteins into, out of, within or between cells [goid 15031] [evidence IEA]; The directed movement of substances (such as macromolecules, small molecules, ions) into, out of, within or between cells, or within a multicellular organism [goid 6810] [evidence IEA]; The directed movement of proteins in a cell, including the movement of proteins between specific compartments or…	Enables the directed movement of proteins into, out of, within or between cells [goid 8565] [evidence IEA]; Interacting selectively with any protein or protein complex (a complex of two or more proteins that may include other nonprotein molecules) [goid 5515] [evidence IEA]	0.51537	-0.483554	-0.568933	0	0	0	0
ILMN_2430813	Pdlim7		NM_026131	The process whereby relatively unspecialized cells, e.g. embryonic or regenerative cells, acquire specialized structural and/or functional features that characterize the cells, tissues, or organs of the mature organism or some other relatively stable phase of the organism's life history. Differentiation includes the processes involved in commitment of a cell to a specific fate [goid 30154] [evide…	Interacting selectively with any protein or protein complex (a complex of two or more proteins that may include other nonprotein molecules) [goid 5515] [evidence IPI]; Interacting selectively with zinc (Zn) ions [goid 8270] [evidence IEA]; Interacting selectively with any metal ion [goid 46872] [evidence IEA]	0.510629	-0.689601	-0.762841	0	0	0	0
ILMN_2629835	Mrpl33	Mus musculus mitochondrial ribosomal protein L33 (Mrpl33), nuclear gene encoding mitochondrial protein, mRNA.	NM_025796.2	The chemical reactions and pathways resulting in the formation of a protein. This is a ribosome-mediated process in which the information in messenger RNA (mRNA) is used to specify the sequence of amino acids in the protein [goid 6412] [evidence IEA]	The action of a molecule that contributes to the structural integrity of the ribosome [goid 3735] [evidence IEA]	0.509265	-1.28816	-1.41747	0	0	0	0
ILMN_2737777	Pias1	Mus musculus protein inhibitor of activated STAT 1 (Pias1), mRNA.	NM_019663.3	Any process that modulates the frequency, rate or extent of DNA-dependent transcription [goid 6355] [evidence IEA]; The chemical reactions and pathways resulting in the breakdown of a protein or peptide by hydrolysis of its peptide bonds, initiated by the covalent attachment of a ubiquitin moiety, or multiple ubiquitin moieties, to the protein [goid 6511] [evidence IEA]; The synthesis of either R…	Interacting selectively with zinc (Zn) ions [goid 8270] [evidence IEA]; Interacting selectively with DNA (deoxyribonucleic acid) [goid 3677] [evidence IEA]; Interacting selectively with any nucleic acid [goid 3676] [evidence IEA]; The function of a transcription cofactor that represses transcription from a RNA polymerase II promoter; does not bind DNA itself [goid 3714] [evidence ISA]; Interactin…	0.508598	-1.10522	-1.11676	0	0	0	0
ILMN_2631771	Cenpb	Mus musculus centromere protein B (Cenpb), mRNA.	NM_007682.2	Any process that modulates the frequency, rate or extent of the synthesis of either RNA on a template of DNA or DNA on a template of RNA [goid 45449] [evidence IEA]	Interacting selectively with DNA (deoxyribonucleic acid) [goid 3677] [evidence IEA]; Interacting selectively with any nucleic acid [goid 3676] [evidence IEA]	0.507135	-0.963855	-1.02322	0	0	0	0
ILMN_2707494	Mcee	Mus musculus methylmalonyl CoA epimerase (Mcee), mRNA.	NM_028626.1		Catalysis of the geometric or structural changes within one molecule. Isomerase is the systematic name for any enzyme of EC class 5 [goid 16853] [evidence IEA]; Catalysis of the reaction: (R)-2-methyl-3-oxopropanoyl-CoA = (S)-2-methyl-3-oxopropanoyl-CoA [goid 4493] [evidence IEA]	0.507004	-1.6569	-1.67185	0	0	0	0
ILMN_2795022	Wdr20a	Mus musculus WD repeat domain 20a (Wdr20a), mRNA.	NM_027149.2			0.504073	-1.00178	-1.21904	0	0	0	0
ILMN_2611352	0610037L13Rik	Mus musculus RIKEN cDNA 0610037L13 gene (0610037L13Rik), mRNA.	NM_028754.2	Any process specifically pertinent to the functioning of integrated living units: cells, tissues, organs, and organisms. A process is a collection of molecular events with a defined beginning and end [goid 8150] [evidence ND ]	Elemental activities, such as catalysis or binding, describing the actions of a gene product at the molecular level. A given gene product may exhibit one or more molecular functions [goid 3674] [evidence ND ]	0.501531	-0.704999	-0.767574	0	0.01561	0	0
ILMN_2656511	Bbs7	Mus musculus Bardet-Biedl syndrome 7 (Bbs7), mRNA.	NM_027810.2	Any process specifically pertinent to the functioning of integrated living units: cells, tissues, organs, and organisms. A process is a collection of molecular events with a defined beginning and end [goid 8150] [evidence ND ]; The process whereby a relatively unspecialized cell acquires specialized features of an adipocyte, an animal connective tissue cell specialized for the synthesis and stora…	Elemental activities, such as catalysis or binding, describing the actions of a gene product at the molecular level. A given gene product may exhibit one or more molecular functions [goid 3674] [evidence ND ]	0.5015	-0.740807	-0.757391	0	0	0	0
ILMN_1233901	LOC100041500	PREDICTED: Mus musculus similar to LSM7 homolog, U6 small nuclear RNA associated (LOC100041500), mRNA.	XM_001478166.1			0.501104	-1.13917	-1.44078	0	0	0	0
