# Supplementary material for: Spatial Segregation of BMP/Smad Signaling Affects Osteoblast Differentiation in C2C12 Cells
Source: PLoS One. 2011 Oct 5;6(10):e25163. doi: 10.1371/journal.pone.0025163 (PMC3187766; doi:10.1371/journal.pone.0025163)
Supplement: Table S4 — List of BMP-2 induced genes which are independent of dynamin-dependent endocytosis ( Figure 3C ) (20 genes). Expression signals relative to DMSO are displayed in log2 scale, detection P-values of all treatments are included. (XLSX) [file pone.0025163.s005.xlsx]

## Sheet: Tabelle1
Figure 3C List of BMP-2 induced genes which are independent of dynamin-dependent endocytosis (20 genes)
PROBE_ID	SYMBOL	DEFINITION	ACCESSION	ONTOLOGY_PROCESS	ONTOLOGY_FUNCTION	BMP-2 + DMSO (Log2)	BMP-2 + Dynasore (Log2)	Dynasore (Log2)	DMSO (detection p-value)	BMP-2 + DMSO (detection p-value)	Dynasore (detection p-value)	BMP-2 + Dynasore (detection p-value)
ILMN_1229813	Krt16	Mus musculus keratin 16 (Krt16), mRNA.	NM_008470.1	A process that is carried out at the cellular level which results in the formation, arrangement of constituent parts, or disassembly of cytoskeletal structures comprising intermediate filaments and their associated proteins [goid 45104] [evidence IDA]	The action of a molecule that contributes to the structural integrity of a complex or assembly within or outside a cell [goid 5198] [evidence IEA]; The action of a molecule that contributes to the structural integrity of a cytoskeletal structure [goid 5200] [evidence IDA]; Interacting selectively with any protein or protein complex (a complex of two or more proteins that may include other nonprot…	3.83843	3.85347	2.39922	0.00626566	0	0	0
ILMN_1228557	Id2	Mus musculus inhibitor of DNA binding 2 (Id2), mRNA.	NM_010496.2	The biological process whose specific outcome is the progression of a multicellular organism over time from an initial condition (e.g. a zygote or a young adult) to a later condition (e.g. a multicellular animal or an aged adult) [goid 7275] [evidence IEA]; Any process that modulates the frequency, rate or extent of the synthesis of either RNA on a template of DNA or DNA on a template of RNA [goi…	Plays a role in regulating transcription; may bind a promoter or enhancer DNA sequence or interact with a DNA-binding transcription factor [goid 30528] [evidence IEA]; Interacting selectively with any protein or protein complex (a complex of two or more proteins that may include other nonprotein molecules) [goid 5515] [evidence IPI]	3.67278	3.43357	1.59542	0.0271638	5.02509e-05	0.0383485	6.35989e-05
ILMN_1242170	Adra2a	Mus musculus adrenergic receptor, alpha 2a (Adra2a), mRNA.	NM_007417.2	The cascade of processes by which a signal interacts with a receptor, causing a change in the level or activity of a second messenger or other downstream target, and ultimately effecting a change in the functioning of the cell [goid 7165] [evidence IEA]; The series of molecular signals generated as a consequence of a G-protein coupled receptor binding to its physiological ligand [goid 7186] [evid…	A receptor that binds an extracellular ligand and transmits the signal to a heterotrimeric G-protein complex. These receptors are characteristically seven-transmembrane receptors and are made up of hetero- or homodimers [goid 4930] [evidence IEA]; Combining with an extracellular or intracellular messenger to initiate a change in cell activity [goid 4872] [evidence IEA]; Mediates the transfer of a…	3.14823	3.36531	1.05084	0.0162907	0.00125313	0.00125313	0
ILMN_2757634	Fam110c	Mus musculus family with sequence similarity 110, member C (Fam110c), mRNA.	NM_027828.2			2.48361	2.37538	1.64095	0.0037594	0.00125313	0	0
ILMN_2898917	Otub2	Mus musculus OTU domain, ubiquitin aldehyde binding 2 (Otub2), mRNA.	NM_026580.1	The chemical reactions and pathways resulting in the breakdown of a protein or peptide by hydrolysis of its peptide bonds, initiated by the covalent attachment of a ubiquitin moiety, or multiple ubiquitin moieties, to the protein [goid 6511] [evidence IEA]	Catalysis of the hydrolysis of various bonds, e.g. C-O, C-N, C-C, phosphoric anhydride bonds, etc. Hydrolase is the systematic name for any enzyme of EC class 3 [goid 16787] [evidence IEA]; Catalysis of the hydrolysis of a peptide bond. A peptide bond is a covalent bond formed when the carbon atom from the carboxyl group of one amino acid shares electrons with the nitrogen atom from the amino gro…	2.46653	2.09499	1.73978	1.67923e-07	1.12495e-07	0	0
ILMN_1252016	Abhd2	Mus musculus abhydrolase domain containing 2 (Abhd2), mRNA.	NM_018811.6	Any process that stops, prevents or reduces the frequency, rate or extent of cell migration [goid 30336] [evidence IMP]; A change in state or activity of a cell or an organism (in terms of movement, secretion, enzyme production, gene expression, etc.) as a result of a stimulus indicating damage to the organism [goid 9611] [evidence IMP]	Catalysis of the reaction: a carboxylic ester + H2O = an alcohol + a carboxylic anion [goid 4091] [evidence IEA]; Catalysis of the hydrolysis of various bonds, e.g. C-O, C-N, C-C, phosphoric anhydride bonds, etc. Hydrolase is the systematic name for any enzyme of EC class 3 [goid 16787] [evidence IEA]	2.33213	2.14897	1.98054	4.36534e-07	3.03737e-06	0	0
ILMN_2816660	Chic1	Mus musculus cysteine-rich hydrophobic domain 1 (Chic1), mRNA.	NM_009767.1	Any process specifically pertinent to the functioning of integrated living units: cells, tissues, organs, and organisms. A process is a collection of molecular events with a defined beginning and end [goid 8150] [evidence ND ]	Elemental activities, such as catalysis or binding, describing the actions of a gene product at the molecular level. A given gene product may exhibit one or more molecular functions [goid 3674] [evidence ND ]	2.2598	2.16179	1.82814	0.00125313	0.00125313	0	0
ILMN_2978009	N4bp2	Mus musculus NEDD4 binding protein 2 (N4bp2), mRNA.	NM_001024917.1	Any process specifically pertinent to the functioning of integrated living units: cells, tissues, organs, and organisms. A process is a collection of molecular events with a defined beginning and end [goid 8150] [evidence ND ]	Catalysis of the hydrolysis of ester linkages within nucleic acids by creating internal breaks [goid 4519] [evidence ISO]; Catalysis of the reaction: nucleoside 2',3'-cyclic phosphate + H2O = nucleoside 2'-phosphate [goid 4113] [evidence IEA]; Interacting selectively with ATP, adenosine 5'-triphosphate, a universally important coenzyme and enzyme regulator [goid 5524] [evidence ISO]; Catalysis of…	2.03924	1.78361	1.67137	0.00125313	0.00125313	0	0
ILMN_2971577	Katnal1	Mus musculus katanin p60 subunit A-like 1 (Katnal1), mRNA.	NM_153572.1		Catalysis of the hydrolysis of various bonds, e.g. C-O, C-N, C-C, phosphoric anhydride bonds, etc. Hydrolase is the systematic name for any enzyme of EC class 3 [goid 16787] [evidence IEA]; Interacting selectively with ATP, adenosine 5'-triphosphate, a universally important coenzyme and enzyme regulator [goid 5524] [evidence IEA]; Interacting selectively with a nucleotide, any compound consisting…	1.97447	1.60225	0.965925	0.00125313	0	0	0
ILMN_2705604	Ppp1r15b		NM_133819	Any process that modulates the frequency, rate or extent of the chemical reactions and pathways resulting in the formation of proteins by the translation of mRNA [goid 6417] [evidence IEA]; A change in state or activity of a cell or an organism (in terms of movement, secretion, enzyme production, gene expression, etc.) as a result of a disturbance in organismal or cellular homeostasis, usually, b…	Catalysis of the reaction: protein serine/threonine phosphate + H2O = protein serine/threonine + phosphate [goid 4722] [evidence IDA]; Any substance involved in the initiation, activation, perpetuation, repression or termination of polypeptide synthesis at the ribosome [goid 45182] [evidence IC ]	1.9725	1.72716	1.48847	0.00125313	0.00125313	0	0
ILMN_2465589	Tsc1	Mus musculus tuberous sclerosis 1 (Tsc1), mRNA.	NM_022887.3	Any process that stops, prevents or reduces the rate or extent of cell proliferation [goid 8285] [evidence IMP]; A process that is carried out at the cellular level which results in the formation, arrangement of constituent parts, or disassembly of a prolongation or process extending from a cell, e.g. a flagellum or axon [goid 30030] [evidence IMP]; The process whose specific outcome is the progr…	Interacting selectively with a protein N-terminus, the end of any peptide chain at which the 2-amino (or 2-imino) function of a constituent amino acid is not attached in peptide linkage to another amino-acid residue [goid 47485] [evidence IPI]	1.76955	1.64179	1.22674	0.00125313	0.0075188	0	0
ILMN_1247753	Ppap2b	Mus musculus phosphatidic acid phosphatase type 2B (Ppap2b), mRNA.	NM_080555.2	The biological process whose specific outcome is the progression of a multicellular organism over time from an initial condition (e.g. a zygote or a young adult) to a later condition (e.g. a multicellular animal or an aged adult) [goid 7275] [evidence IEA]; Any process that modulates the frequency, rate or extent of the activity of the Wnt receptor mediated signal transduction pathway [goid 30111…	Catalysis of the hydrolysis of various bonds, e.g. C-O, C-N, C-C, phosphoric anhydride bonds, etc. Hydrolase is the systematic name for any enzyme of EC class 3 [goid 16787] [evidence IEA]; Catalysis of the reaction: a phospholipid + H2O = a lipid + phosphate [goid 42577] [evidence IMP]; Catalysis of the reaction: a 3-sn-phosphatidate + H2O = a 1,2-diacyl-sn-glycerol + phosphate [goid 8195] [evid…	1.7324	1.54301	0.827647	7.85171e-07	0.0143097	0	0
ILMN_2734097	Btc	Mus musculus betacellulin, epidermal growth factor family member (Btc), mRNA.	NM_007568.3	The multiplication or reproduction of cells, resulting in the expansion of a cell population [goid 8283] [evidence IEA]; Any process that activates or increases the frequency, rate or extent of mitosis [goid 45840] [evidence ISS]; Any process that activates or increases the rate or extent of cell proliferation [goid 8284] [evidence IGI]; Any process that stops, prevents or reduces the frequency, …	The function that stimulates a cell to grow or proliferate. Most growth factors have other actions besides the induction of cell growth or proliferation [goid 8083] [evidence IEA]	1.49124	1.68628	1.25984	0.00125313	0.0125313	0	0
ILMN_1220680	Lpin2		NM_022882		Catalysis of the reaction: a 3-sn-phosphatidate + H2O = a 1,2-diacyl-sn-glycerol + phosphate [goid 8195] [evidence IDA]	1.33967	0.841344	0.28836	0	0	0	0
ILMN_3135991	Ttc37	Mus musculus tetratricopeptide repeat domain 37 (Ttc37), mRNA.	NM_001081352.1		Catalysis of the transfer of a group, e.g. a methyl group, glycosyl group, acyl group, phosphorus-containing, or other groups, from one compound (generally regarded as the donor) to another compound (generally regarded as the acceptor). Transferase is the systematic name for any enzyme of EC class 2 [goid 16740] [evidence IEA]	1.26028	0.863911	0.705243	0.00125313	0.0338346	0	0
ILMN_3008406	Odc1	Mus musculus ornithine decarboxylase, structural 1 (Odc1), mRNA.	NM_013614.1	The chemical reactions and pathways resulting in the formation of polyamines, any organic compound containing two or more amino groups [goid 6596] [evidence IEA]; Any process that activates or increases the rate or extent of cell proliferation [goid 8284] [evidence IMP]; The process whose specific outcome is the progression of the kidney over time, from its formation to the mature structure. The …	Catalysis of the cleavage of C-C, C-O, C-N and other bonds by other means than by hydrolysis or oxidation, or conversely adding a group to a double bond. They differ from other enzymes in that two substrates are involved in one reaction direction, but only one in the other direction. When acting on the single substrate, a molecule is eliminated and this generates either a new double bond or a new…	1.19857	1.07357	0.559212	0	0	0	0
ILMN_2924041	Dos	Mus musculus downstream of Stk11 (Dos), mRNA.	NM_015761.1			1.11691	0.922963	0.764452	7.85171e-07	0.00950057	0	0
ILMN_2860932	Zbtb2	Mus musculus zinc finger and BTB domain containing 2 (Zbtb2), mRNA.	NM_001033466.1		Interacting selectively with zinc (Zn) ions [goid 8270] [evidence IEA]	1.09564	1.08383	0.403342	0.00125313	0.00125313	0	0
ILMN_2675833	Dlx3	Mus musculus distal-less homeobox 3 (Dlx3), mRNA.	NM_010055.2	The biological process whose specific outcome is the progression of a multicellular organism over time from an initial condition (e.g. a zygote or a young adult) to a later condition (e.g. a multicellular animal or an aged adult) [goid 7275] [evidence IEA]; Any process that modulates the frequency, rate or extent of DNA-dependent transcription [goid 6355] [evidence IEA]; Any process that modulate…	Interacting selectively with DNA (deoxyribonucleic acid) [goid 3677] [evidence IEA]; Interacting selectively with DNA of a specific nucleotide composition, e.g. GC-rich DNA binding, or with a specific sequence motif or type of DNA e.g. promotor binding or rDNA binding [goid 43565] [evidence IEA]; The function of binding to a specific DNA sequence in order to modulate transcription. The transcript…	1.0434	1.18398	0.7917	0	0	0	0
ILMN_2515349	Zfp64	Mus musculus zinc finger protein 64 (Zfp64), mRNA.	NM_009564.1	Any process that modulates the frequency, rate or extent of DNA-dependent transcription [goid 6355] [evidence IEA]; The synthesis of either RNA on a template of DNA or DNA on a template of RNA [goid 6350] [evidence IEA]; The biological process whose specific outcome is the progression of a multicellular organism over time from an initial condition (e.g. a zygote or a young adult) to a later condi…	Interacting selectively with zinc (Zn) ions [goid 8270] [evidence IEA]; Interacting selectively with DNA (deoxyribonucleic acid) [goid 3677] [evidence IEA]; Interacting selectively with any metal ion [goid 46872] [evidence IEA]; Interacting selectively with any nucleic acid [goid 3676] [evidence IEA]	0.724732	0.508914	0.480551	3.27974e-10	2.26043e-05	0	0
